# Supplementary material for: Genetic Diversity and Selection Signal Analysis of Hu Sheep Based on SNP50K BeadChip
Source: Animals (Basel). 2024 Sep 26;14(19):2784. doi: 10.3390/ani14192784 (PMC11476051; doi:10.3390/ani14192784)
Supplement: Supplementary file 1 [file animals-14-02784-s001.zip]

Archive with 2 entries (2 files):
- Supplementary Figure S1-S2.pdf
- Supplementry Table S1-S6.xlsx
