# Supplementary material for: Genetic Diversity and Selection Signal Analysis of Hu Sheep Based on SNP50K BeadChip
Source: Animals (Basel). 2024 Sep 26;14(19):2784. doi: 10.3390/ani14192784 (PMC11476051; doi:10.3390/ani14192784)
Supplement: Supplementary file 1 [file animals-14-02784-s001.zip › Supplementry Table S1-S6.xlsx]

## Sheet: Table S1
						SNP loci on these selected genes within the 50 rams.
NC_019458.2	479	.	T	G	12704.5	.	AC=61;AF=0.430;AN=142;BaseQRankSum=-0.178;DP=711;Dels=0.00;ExcessHet=7.5654;FS=8.286;HaplotypeScore=0.2223;InbreedingCoeff=-0.2454;MLEAC=65;MLEAF=0.458;MQ=60.02;MQ0=0;MQRankSum=-0.175;QD=20.66;ReadPosRankSum=2.656;SOR=2.005;set=variant	GT:AD:DP:GQ:PL	0/1:2,3:5:33:108,0,33	0/0:2,0:2:6:0,6,80	0/1:5,3:8:99:99,0,144	0/0:1,0:1:3:0,3,40	0/0:1,0:1:3:0,3,40	1/1:0,2:2:6:80,6,0	0/0:5,0:5:15:0,15,200	./.:.:.:.:.	0/1:6,8:14:99:278,0,198	0/1:8,2:10:53:53,0,258	./.:.:.:.:.	1/1:1,19:20:20:710,20,0	0/1:1,1:2:34:34,0,34	0/1:2,8:10:50:290,0,50	0/0:1,0:1:3:0,3,40	0/1:5,5:10:99:173,0,138	0/1:2,2:4:36:71,0,36	0/1:4,8:12:59:290,0,59	0/1:7,2:9:27:27,0,191	0/1:3,5:8:96:176,0,96	0/1:8,24:32:99:853,0,224	0/1:14,3:17:69:69,0,509	0/0:2,0:2:3:0,3,45	0/1:7,1:8:16:16,0,256	0/1:1,12:13:4:409,0,4	0/1:13,4:17:99:109,0,469	0/1:4,23:27:68:839,0,68	0/1:26,10:36:99:233,0,873	0/1:11,4:15:99:104,0,395	0/0:2,0:2:3:0,3,45	0/0:4,0:4:12:0,12,160	0/1:17,2:19:23:23,0,623	0/0:4,0:4:9:0,9,125	./.:.:.:.:.	0/1:9,6:15:99:198,0,283	0/1:6,28:34:99:911,0,147	0/0:19,0:19:57:0,57,760	0/1:5,5:10:99:105,0,176	./.:.:.:.:.	1/1:0,12:12:36:480,36,0	0/1:9,12:21:99:406,0,297
NC_019458.2	487	.	A	G	89.06	.	AC=58;AF=0.420;AN=138;BaseQRankSum=1.686;DP=668;Dels=0.00;ExcessHet=3.1140;FS=0.000;HaplotypeScore=0.5351;InbreedingCoeff=-0.1143;MLEAC=56;MLEAF=0.406;MQ=59.99;MQ0=0;MQRankSum=0.229;QD=17.21;ReadPosRankSum=10.942;SOR=0.358;set=variant	GT:AD:DP:GQ:PL	0/0:5,0:5:12:0,12,165	0/0:2,0:2:6:0,6,80	0/0:8,0:8:21:0,21,285	0/0:1,0:1:3:0,3,40	0/0:1,0:1:3:0,3,40	0/0:2,0:2:6:0,6,80	0/0:5,0:5:15:0,15,200	./.:.:.:.:.	0/0:14,0:14:42:0,42,560	0/0:10,0:10:27:0,27,365	./.:.:.:.:.	0/0:20,0:20:60:0,60,800	0/0:2,0:2:6:0,6,80	0/0:10,0:10:30:0,30,400	0/0:1,0:1:3:0,3,40	0/0:10,0:10:27:0,27,365	0/1:3,1:4:31:31,0,76	0/0:12,0:12:30:0,30,410	0/0:9,0:9:18:0,18,254	0/0:8,0:8:24:0,24,320	0/0:32,0:32:96:0,96,1270	0/0:17,0:17:51:0,51,680	0/0:2,0:2:3:0,3,45	0/0:8,0:8:24:0,24,320	0/0:13,0:13:36:0,36,485	0/0:17,0:17:51:0,51,680	0/0:27,0:27:81:0,81,1080	0/0:36,0:36:96:0,96,1289	0/0:15,0:15:45:0,45,600	0/0:2,0:2:3:0,3,45	0/0:4,0:4:12:0,12,160	0/0:19,0:19:57:0,57,760	0/0:4,0:4:9:0,9,125	./.:.:.:.:.	0/0:15,0:15:42:0,42,565	0/0:34,0:34:93:0,93,1234	0/0:19,0:19:57:0,57,760	0/0:10,0:10:24:0,24,330	./.:.:.:.:.	0/0:12,0:12:36:0,36,480	0/0:21,0:21:63:0,63,840
NC_019458.2	497	.	C	T	105.25	.	AC=89;AF=0.795;AN=112;BaseQRankSum=-0.618;DP=234;Dels=0.02;ExcessHet=0.0967;FS=0.000;HaplotypeScore=0.3552;InbreedingCoeff=-0.0041;MLEAC=89;MLEAF=0.795;MQ=52.83;MQ0=22;MQRankSum=9.644;QD=32.63;ReadPosRankSum=-0.148;SOR=3.040;set=variant	GT:AD:DP:GQ:PL	0/0:5,0:5:12:0,12,165	0/0:2,0:2:6:0,6,80	0/0:8,0:8:21:0,21,285	0/0:1,0:1:3:0,3,40	0/0:1,0:1:3:0,3,40	0/0:2,0:2:6:0,6,80	0/0:5,0:5:15:0,15,200	./.:.:.:.:.	0/0:14,0:14:42:0,42,560	0/1:6,4:10:99:133,0,178	./.:.:.:.:.	0/0:20,0:20:60:0,60,800	0/0:2,0:2:6:0,6,80	0/0:10,0:10:30:0,30,400	0/0:1,0:1:3:0,3,40	0/0:10,0:10:27:0,27,365	0/0:4,0:4:9:0,9,125	0/0:12,0:12:30:0,30,410	0/0:9,0:9:18:0,18,254	0/0:8,0:8:24:0,24,320	0/0:32,0:32:96:0,96,1280	0/0:17,0:17:51:0,51,680	0/0:2,0:2:3:0,3,45	0/0:8,0:8:24:0,24,320	0/0:13,0:13:36:0,36,485	0/0:17,0:17:51:0,51,680	0/0:27,0:27:75:0,75,1000	0/0:36,0:36:96:0,96,1289	0/0:15,0:15:45:0,45,590	0/0:2,0:2:3:0,3,45	0/0:4,0:4:12:0,12,160	0/0:19,0:19:57:0,57,739	0/0:4,0:4:9:0,9,125	./.:.:.:.:.	0/0:15,0:15:42:0,42,565	0/1:31,3:34:27:27,0,1031	0/0:19,0:19:57:0,57,760	0/0:10,0:10:24:0,24,330	./.:.:.:.:.	0/0:12,0:12:36:0,36,480	0/0:21,0:21:63:0,63,830
NC_019458.2	528	.	C	A	427.52	.	AC=12;AF=0.085;AN=142;BaseQRankSum=0.965;DP=711;Dels=0.00;ExcessHet=0.0106;FS=0.000;HaplotypeScore=0.6387;InbreedingCoeff=0.1949;MLEAC=10;MLEAF=0.070;MQ=60.02;MQ0=0;MQRankSum=0.565;QD=8.07;ReadPosRankSum=0.367;SOR=0.761;set=variant	GT:AD:DP:GQ:PL	0/0:5,0:5:12:0,12,165	0/0:2,0:2:6:0,6,80	0/1:6,2:8:59:59,0,184	1/1:0,1:1:3:40,3,0	0/0:1,0:1:3:0,3,40	0/0:2,0:2:6:0,6,80	0/0:5,0:5:15:0,15,200	./.:.:.:.:.	0/0:14,0:14:42:0,42,560	0/0:10,0:10:27:0,27,365	./.:.:.:.:.	0/0:20,0:20:60:0,60,779	0/0:2,0:2:6:0,6,80	0/0:10,0:10:30:0,30,400	0/0:1,0:1:3:0,3,40	0/0:10,0:10:27:0,27,365	0/0:4,0:4:9:0,9,125	0/0:12,0:12:30:0,30,410	0/1:7,2:9:62:62,0,156	0/0:8,0:8:24:0,24,320	0/0:32,0:32:96:0,96,1280	0/0:17,0:17:51:0,51,680	0/0:2,0:2:3:0,3,45	0/0:8,0:8:24:0,24,320	0/0:13,0:13:36:0,36,485	0/0:17,0:17:51:0,51,680	0/0:27,0:27:81:0,81,1080	0/0:36,0:36:96:0,96,1299	0/0:15,0:15:45:0,45,600	0/0:2,0:2:3:0,3,45	0/0:4,0:4:12:0,12,160	0/0:19,0:19:57:0,57,760	0/0:4,0:4:9:0,9,125	./.:.:.:.:.	0/0:15,0:15:42:0,42,565	0/0:34,0:34:93:0,93,1234	0/0:19,0:19:57:0,57,760	0/0:10,0:10:24:0,24,330	./.:.:.:.:.	0/0:12,0:12:36:0,36,470	0/0:21,0:21:63:0,63,840
NC_019458.2	531	.	G	A	3946.1	.	AC=49;AF=0.345;AN=142;BaseQRankSum=-1.561;DP=711;Dels=0.00;ExcessHet=6.0423;FS=23.587;HaplotypeScore=0.6810;InbreedingCoeff=-0.2205;MLEAC=47;MLEAF=0.331;MQ=60.02;MQ0=0;MQRankSum=-1.011;QD=9.58;ReadPosRankSum=-0.692;SOR=0.019;set=variant	GT:AD:DP:GQ:PL	0/1:3,2:5:33:33,0,108	0/0:2,0:2:6:0,6,80	0/1:5,3:8:64:64,0,179	0/0:1,0:1:3:0,3,40	0/0:1,0:1:3:0,3,40	0/0:2,0:2:6:0,6,80	0/0:5,0:5:15:0,15,200	./.:.:.:.:.	0/1:8,6:14:99:198,0,278	0/1:2,8:10:53:258,0,53	./.:.:.:.:.	0/0:19,1:20:20:0,20,710	0/0:2,0:2:6:0,6,80	0/0:10,0:10:30:0,30,400	1/1:0,1:1:3:40,3,0	0/1:5,5:10:99:138,0,173	0/1:2,2:4:36:36,0,71	0/1:8,4:12:59:59,0,290	0/1:6,3:9:67:67,0,151	0/1:7,1:8:16:16,0,256	0/1:24,8:32:99:224,0,864	0/1:15,2:17:29:29,0,549	1/1:0,2:2:3:45,3,0	0/0:8,0:8:24:0,24,320	0/1:12,1:13:4:4,0,409	0/1:6,11:17:99:389,0,178	0/1:24,3:27:2:2,0,882	0/0:32,4:36:7:0,7,1099	0/1:10,5:15:99:145,0,355	1/1:0,2:2:3:45,3,0	0/1:3,1:4:28:28,0,108	0/1:16,3:19:63:63,0,583	0/1:2,2:4:36:36,0,71	./.:.:.:.:.	0/1:6,9:15:99:283,0,198	0/0:33,1:34:50:0,50,1134	0/1:13,6:19:99:183,0,463	0/0:10,0:10:24:0,24,330	./.:.:.:.:.	0/0:12,0:12:36:0,36,480	0/1:15,6:21:99:177,0,537
NC_019458.2	533	.	G	T	208.05	.	AC=6;AF=0.042;AN=142;BaseQRankSum=-0.566;DP=711;Dels=0.00;ExcessHet=0.2374;FS=0.000;HaplotypeScore=0.7246;InbreedingCoeff=0.0490;MLEAC=5;MLEAF=0.035;MQ=60.02;MQ0=0;MQRankSum=-0.407;QD=5.20;ReadPosRankSum=-0.979;SOR=0.270;set=variant	GT:AD:DP:GQ:PL	0/0:5,0:5:12:0,12,165	0/0:2,0:2:6:0,6,80	0/0:8,0:8:21:0,21,285	0/0:1,0:1:3:0,3,40	0/0:1,0:1:3:0,3,40	0/0:2,0:2:6:0,6,80	0/0:5,0:5:15:0,15,200	./.:.:.:.:.	0/0:13,0:14:39:0,39,520	0/0:10,0:10:27:0,27,365	./.:.:.:.:.	0/0:20,0:20:60:0,60,790	0/0:2,0:2:6:0,6,80	0/0:10,0:10:30:0,30,400	0/0:1,0:1:3:0,3,40	0/0:10,0:10:27:0,27,365	0/0:4,0:4:9:0,9,125	0/0:12,0:12:30:0,30,410	0/1:7,2:9:62:62,0,156	0/0:8,0:8:24:0,24,320	0/0:32,0:32:96:0,96,1270	0/0:17,0:17:51:0,51,680	0/0:2,0:2:3:0,3,45	0/0:8,0:8:24:0,24,320	0/0:13,0:13:36:0,36,485	0/0:17,0:17:48:0,48,640	0/0:27,0:27:78:0,78,1040	0/0:36,0:36:96:0,96,1299	0/0:15,0:15:45:0,45,600	0/0:2,0:2:3:0,3,45	0/0:4,0:4:12:0,12,160	0/0:19,0:19:57:0,57,760	0/0:4,0:4:9:0,9,125	./.:.:.:.:.	0/0:15,0:15:42:0,42,565	0/0:34,0:34:93:0,93,1254	0/0:19,0:19:57:0,57,760	0/0:10,0:10:24:0,24,330	./.:.:.:.:.	0/0:12,0:12:36:0,36,480	0/0:21,0:21:63:0,63,840
NC_019458.2	543	.	C	A	44.03	.	AC=18;AF=0.563;AN=32;BaseQRankSum=-1.069;DP=29;Dels=0.00;ExcessHet=0.0068;FS=0.000;HaplotypeScore=0.1118;InbreedingCoeff=0.2469;MLEAC=17;MLEAF=0.531;MQ=42.24;MQ0=0;MQRankSum=2.466;QD=29.11;ReadPosRankSum=0.676;SOR=0.631;set=variant	GT:AD:DP:GQ:PL	0/0:5,0:5:12:0,12,144	0/0:2,0:2:6:0,6,80	0/0:8,0:8:21:0,21,285	0/0:1,0:1:3:0,3,40	0/0:1,0:1:3:0,3,40	0/0:2,0:2:6:0,6,80	0/0:5,0:5:15:0,15,200	./.:.:.:.:.	0/0:14,0:14:42:0,42,539	0/0:10,0:10:27:0,27,365	./.:.:.:.:.	0/0:20,0:20:60:0,60,800	0/0:2,0:2:3:0,3,40	0/0:10,0:10:30:0,30,390	0/0:1,0:1:3:0,3,40	0/0:10,0:10:27:0,27,365	0/0:4,0:4:9:0,9,125	0/0:12,0:12:30:0,30,410	0/0:9,0:9:18:0,18,254	0/0:8,0:8:24:0,24,320	0/0:32,0:32:96:0,96,1259	0/0:17,0:17:51:0,51,680	0/0:2,0:2:3:0,3,45	0/0:8,0:8:24:0,24,320	0/0:13,0:13:36:0,36,464	0/0:17,0:17:51:0,51,680	0/0:27,0:27:81:0,81,1070	0/0:36,0:36:93:0,93,1238	0/0:15,0:15:45:0,45,590	0/0:2,0:2:3:0,3,45	0/0:4,0:4:12:0,12,160	0/0:19,0:19:57:0,57,739	0/0:4,0:4:9:0,9,125	./.:.:.:.:.	0/0:15,0:15:42:0,42,565	0/0:34,0:34:93:0,93,1234	0/0:19,0:19:57:0,57,750	0/0:10,0:10:24:0,24,330	./.:.:.:.:.	0/0:12,0:12:36:0,36,470	0/0:21,0:21:63:0,63,840
NC_019458.2	544	.	T	C	74.78	.	AC=52;AF=0.366;AN=142;BaseQRankSum=0.941;DP=711;Dels=0.00;ExcessHet=2.0881;FS=5.815;HaplotypeScore=6.7419;InbreedingCoeff=-0.1072;MLEAC=54;MLEAF=0.380;MQ=60.02;MQ0=0;MQRankSum=-0.429;QD=17.93;ReadPosRankSum=-0.368;SOR=1.801;set=variant	GT:AD:DP:GQ:PL	0/0:5,0:5:12:0,12,165	0/0:2,0:2:6:0,6,80	0/0:8,0:8:21:0,21,285	0/0:1,0:1:3:0,3,40	0/0:1,0:1:3:0,3,40	0/0:2,0:2:6:0,6,80	0/0:5,0:5:15:0,15,200	./.:.:.:.:.	0/0:14,0:14:42:0,42,560	0/0:10,0:10:27:0,27,365	./.:.:.:.:.	0/0:20,0:20:57:0,57,750	0/0:2,0:2:6:0,6,80	0/0:10,0:10:30:0,30,390	0/0:1,0:1:3:0,3,40	0/0:10,0:10:27:0,27,365	0/0:4,0:4:9:0,9,125	0/0:12,0:12:30:0,30,410	0/0:9,0:9:18:0,18,254	0/0:8,0:8:24:0,24,320	0/0:32,0:32:96:0,96,1270	0/0:17,0:17:51:0,51,670	0/0:2,0:2:3:0,3,45	0/0:8,0:8:24:0,24,320	0/0:13,0:13:36:0,36,485	0/0:17,0:17:51:0,51,680	0/0:27,0:27:81:0,81,1080	0/0:36,0:36:96:0,96,1289	0/0:15,0:15:45:0,45,600	0/0:2,0:2:3:0,3,45	0/0:4,0:4:12:0,12,150	0/0:19,0:19:57:0,57,750	0/0:4,0:4:9:0,9,125	./.:.:.:.:.	0/0:15,0:15:42:0,42,565	0/0:34,0:34:93:0,93,1244	0/0:19,0:19:57:0,57,750	0/0:10,0:10:24:0,24,330	./.:.:.:.:.	0/0:12,0:12:36:0,36,480	0/0:21,0:21:63:0,63,840
NC_019458.2	546	.	C	T	53.98	.	AC=2;AF=0.014;AN=142;BaseQRankSum=-0.574;DP=711;Dels=0.00;ExcessHet=3.0412;FS=0.000;HaplotypeScore=6.7338;InbreedingCoeff=-0.0564;MLEAC=2;MLEAF=0.014;MQ=60.02;MQ0=0;MQRankSum=-0.102;QD=3.00;ReadPosRankSum=-0.172;SOR=0.104;set=variant	GT:AD:DP:GQ:PL	0/0:5,0:5:12:0,12,165	0/0:2,0:2:6:0,6,80	0/0:8,0:8:21:0,21,285	0/0:1,0:1:3:0,3,40	0/0:1,0:1:3:0,3,40	0/0:2,0:2:6:0,6,80	0/0:5,0:5:15:0,15,200	./.:.:.:.:.	0/0:14,0:14:42:0,42,560	0/0:10,0:10:27:0,27,365	./.:.:.:.:.	0/0:20,0:20:60:0,60,800	0/0:2,0:2:6:0,6,80	0/0:10,0:10:30:0,30,400	0/0:1,0:1:3:0,3,40	0/0:10,0:10:27:0,27,365	0/0:4,0:4:9:0,9,125	0/0:12,0:12:30:0,30,410	0/0:9,0:9:18:0,18,254	0/0:8,0:8:24:0,24,320	0/0:32,0:32:96:0,96,1280	0/0:17,0:17:51:0,51,680	0/0:2,0:2:3:0,3,45	0/0:8,0:8:24:0,24,320	0/0:13,0:13:36:0,36,485	0/0:17,0:17:51:0,51,680	0/0:27,0:27:81:0,81,1080	0/0:36,0:36:96:0,96,1278	0/0:15,0:15:45:0,45,600	0/0:2,0:2:3:0,3,45	0/0:4,0:4:12:0,12,160	0/0:19,0:19:57:0,57,760	0/0:4,0:4:9:0,9,125	./.:.:.:.:.	0/0:15,0:15:42:0,42,565	0/0:33,1:34:53:0,53,1164	0/0:19,0:19:57:0,57,760	0/0:10,0:10:24:0,24,330	./.:.:.:.:.	0/0:12,0:12:36:0,36,480	0/0:21,0:21:63:0,63,840
NC_019458.2	553	.	A	G	8321.78	.	AC=52;AF=0.366;AN=142;BaseQRankSum=0.941;DP=711;Dels=0.00;ExcessHet=2.0881;FS=5.815;HaplotypeScore=6.7419;InbreedingCoeff=-0.1072;MLEAC=54;MLEAF=0.380;MQ=60.02;MQ0=0;MQRankSum=-0.429;QD=17.93;ReadPosRankSum=-0.368;SOR=1.801;set=variant	GT:AD:DP:GQ:PL	0/1:2,3:5:33:98,0,33	0/0:2,0:2:6:0,6,80	0/1:3,5:8:64:179,0,64	1/1:0,1:1:3:40,3,0	0/0:1,0:1:3:0,3,40	0/1:1,1:2:34:34,0,34	0/0:5,0:5:15:0,15,190	./.:.:.:.:.	0/0:14,0:14:42:0,42,539	0/1:8,2:10:53:53,0,258	./.:.:.:.:.	0/1:2,18:20:23:592,0,23	0/1:1,1:2:24:24,0,34	0/1:8,2:10:50:50,0,290	0/0:1,0:1:3:0,3,40	0/1:5,5:10:99:163,0,138	0/0:4,0:4:9:0,9,125	0/1:9,3:12:90:90,0,259	0/1:5,4:9:99:107,0,111	0/1:5,3:8:99:99,0,129	0/1:22,10:32:99:304,0,763	0/1:15,2:17:29:29,0,549	0/0:2,0:2:3:0,3,45	0/1:7,1:8:16:16,0,256	0/1:9,4:13:89:89,0,324	0/1:13,4:17:99:109,0,469	0/0:25,2:27:1:0,1,920	0/1:28,8:36:99:153,0,933	0/1:11,4:15:99:104,0,395	0/0:2,0:2:3:0,3,45	0/0:4,0:4:12:0,12,160	0/0:19,0:19:57:0,57,750	0/0:4,0:4:9:0,9,125	./.:.:.:.:.	0/1:10,5:15:99:158,0,323	0/1:16,17:33:99:555,0,469	0/0:19,0:19:57:0,57,760	0/1:9,1:10:16:16,0,265	./.:.:.:.:.	1/1:0,12:12:36:470,36,0	0/0:20,1:21:23:0,23,760
NC_019458.2	564	.	G	A	316.85	.	AC=11;AF=0.077;AN=142;BaseQRankSum=0.979;DP=711;Dels=0.00;ExcessHet=0.1054;FS=0.000;HaplotypeScore=9.6736;InbreedingCoeff=0.0899;MLEAC=10;MLEAF=0.070;MQ=60.02;MQ0=0;MQRankSum=1.169;QD=4.53;ReadPosRankSum=0.569;SOR=0.119;set=variant	GT:AD:DP:GQ:PL	0/0:5,0:5:12:0,12,165	0/0:2,0:2:6:0,6,80	0/1:7,1:8:19:19,0,213	0/0:1,0:1:3:0,3,40	0/0:1,0:1:3:0,3,40	0/0:2,0:2:6:0,6,80	0/0:5,0:5:15:0,15,200	./.:.:.:.:.	0/0:14,0:14:42:0,42,560	0/0:10,0:10:27:0,27,365	./.:.:.:.:.	0/0:20,0:20:57:0,57,760	0/0:2,0:2:6:0,6,70	0/0:10,0:10:30:0,30,400	0/0:1,0:1:3:0,3,40	0/1:8,2:10:18:18,0,293	0/0:4,0:4:9:0,9,114	0/0:12,0:12:30:0,30,410	0/0:9,0:9:18:0,18,254	0/0:8,0:8:24:0,24,320	0/0:32,0:32:96:0,96,1270	0/1:15,2:17:18:18,0,549	0/0:2,0:2:3:0,3,45	0/0:8,0:8:24:0,24,320	0/0:13,0:13:36:0,36,485	0/0:17,0:17:51:0,51,680	0/0:27,0:27:81:0,81,1059	0/0:36,0:36:96:0,96,1278	0/1:11,4:15:99:115,0,395	0/0:2,0:2:3:0,3,45	0/0:4,0:4:9:0,9,120	0/0:19,0:19:57:0,57,750	0/0:4,0:4:9:0,9,114	./.:.:.:.:.	0/0:15,0:15:42:0,42,565	0/0:34,0:34:93:0,93,1244	0/0:19,0:19:57:0,57,760	0/0:10,0:10:24:0,24,330	./.:.:.:.:.	0/0:12,0:12:36:0,36,480	0/0:21,0:21:63:0,63,840
NC_019458.2	580	.	C	A	431.1	.	AC=52;AF=0.366;AN=142;BaseQRankSum=0.941;DP=711;Dels=0.00;ExcessHet=2.0881;FS=5.815;HaplotypeScore=6.7419;InbreedingCoeff=-0.1072;MLEAC=54;MLEAF=0.380;MQ=60.02;MQ0=0;MQRankSum=-0.429;QD=17.93;ReadPosRankSum=-0.368;SOR=1.801;set=variant	GT:AD:DP:GQ:PL	0/0:5,0:5:12:0,12,165	0/0:2,0:2:6:0,6,80	0/0:8,0:8:21:0,21,285	0/0:1,0:1:3:0,3,40	0/0:1,0:1:3:0,3,30	0/0:2,0:2:6:0,6,80	0/0:5,0:5:15:0,15,200	./.:.:.:.:.	0/0:14,0:14:42:0,42,550	0/0:10,0:10:27:0,27,354	./.:.:.:.:.	0/0:19,1:20:57:0,57,729	0/0:2,0:2:3:0,3,40	0/0:10,0:10:30:0,30,400	0/0:1,0:1:3:0,3,40	0/0:10,0:10:27:0,27,365	0/0:4,0:4:9:0,9,125	0/0:12,0:12:30:0,30,410	0/0:9,0:9:18:0,18,254	0/1:6,2:8:56:56,0,216	0/0:32,0:32:96:0,96,1280	0/0:16,1:17:11:0,11,600	0/0:2,0:2:3:0,3,45	0/0:8,0:8:24:0,24,320	0/0:11,0:13:30:0,30,405	0/0:17,0:17:51:0,51,680	0/0:27,0:27:81:0,81,1070	0/0:34,2:36:13:0,13,1089	0/0:15,0:15:45:0,45,600	0/0:2,0:2:3:0,3,45	0/0:4,0:4:12:0,12,160	0/1:17,2:19:23:23,0,623	0/0:4,0:4:9:0,9,125	./.:.:.:.:.	0/0:14,1:15:2:0,2,485	0/1:24,10:34:99:226,0,821	0/0:19,0:19:57:0,57,750	0/1:6,4:10:65:65,0,216	./.:.:.:.:.	0/0:12,0:12:36:0,36,470	0/0:21,0:21:63:0,63,799
NC_019458.2	602	.	T	A	38.58	.	AC=52;AF=0.366;AN=142;BaseQRankSum=0.941;DP=711;Dels=0.00;ExcessHet=2.0881;FS=5.815;HaplotypeScore=6.7419;InbreedingCoeff=-0.1072;MLEAC=54;MLEAF=0.380;MQ=60.02;MQ0=0;MQRankSum=-0.429;QD=17.93;ReadPosRankSum=-0.368;SOR=1.801;set=variant	GT:AD:DP:GQ:PL	./.:.:.:.:.	./.:.:.:.:.	0/0:2,0:2:6:0,6,80	./.:.:.:.:.	./.:.:.:.:.	./.:.:.:.:.	./.:.:.:.:.	./.:.:.:.:.	./.:.:.:.:.	./.:.:.:.:.	./.:.:.:.:.	./.:.:.:.:.	./.:.:.:.:.	./.:.:.:.:.	./.:.:.:.:.	./.:.:.:.:.	./.:.:.:.:.	./.:.:.:.:.	./.:.:.:.:.	0/0:1,0:1:3:0,3,40	./.:.:.:.:.	./.:.:.:.:.	./.:.:.:.:.	0/0:2,0:2:6:0,6,80	./.:.:.:.:.	./.:.:.:.:.	0/0:2,0:2:6:0,6,80	0/0:1,0:1:3:0,3,40	0/0:3,0:3:9:0,9,120	./.:.:.:.:.	0/0:1,0:1:3:0,3,40	./.:.:.:.:.	0/0:1,0:1:3:0,3,40	0/0:3,0:3:9:0,9,120	./.:.:.:.:.	./.:.:.:.:.	./.:.:.:.:.	./.:.:.:.:.	./.:.:.:.:.	./.:.:.:.:.	./.:.:.:.:.
NC_019458.2	827	.	C	G	3032.96	.	AC=37;AF=0.268;AN=138;BaseQRankSum=1.899;DP=646;Dels=0.00;ExcessHet=8.7010;FS=0.000;HaplotypeScore=7.7569;InbreedingCoeff=-0.2331;MLEAC=37;MLEAF=0.268;MQ=60.00;MQ0=0;MQRankSum=-1.274;QD=9.75;ReadPosRankSum=16.653;SOR=0.044;set=variant	GT:AD:DP:GQ:PL	0/0:3,0:3:6:0,6,80	0/0:2,0:2:6:0,6,70	0/1:6,2:8:56:56,0,216	0/0:1,0:1:3:0,3,40	0/0:1,0:1:3:0,3,40	0/0:2,0:2:6:0,6,80	0/0:5,0:5:15:0,15,200	./.:.:.:.:.	0/1:8,6:14:99:201,0,241	0/1:2,6:8:56:216,0,56	./.:.:.:.:.	0/0:18,1:19:14:0,14,630	0/0:2,0:2:6:0,6,80	0/0:10,0:10:30:0,30,400	1/1:0,1:1:3:40,3,0	0/1:5,3:8:96:96,0,176	0/0:2,0:2:6:0,6,80	0/0:8,0:8:24:0,24,310	0/1:2,1:3:31:31,0,71	0/1:8,1:9:13:13,0,293	0/1:23,8:31:99:227,0,816	0/0:17,0:17:51:0,51,680	./.:.:.:.:.	0/1:8,2:10:50:50,0,290	0/1:10,1:11:7:7,0,367	0/1:6,11:17:99:389,0,189	0/1:22,5:27:99:119,0,768	0/0:28,1:29:47:0,47,1070	0/1:16,2:18:29:29,0,549	./.:.:.:.:.	0/1:3,2:5:65:65,0,105	0/1:15,3:18:66:66,0,525	0/1:2,1:3:31:31,0,71	1/1:0,3:3:9:120,9,0	0/1:6,7:13:99:241,0,201	0/0:25,1:26:38:0,38,950	0/1:13,5:18:99:146,0,466	0/0:6,0:6:18:0,18,240	./.:.:.:.:.	0/0:12,0:12:33:0,33,430	0/1:14,6:20:99:183,0,463
NC_019458.2	856	.	C	A	373.01	.	AC=3;AF=0.022;AN=138;BaseQRankSum=1.760;DP=668;Dels=0.00;ExcessHet=0.0478;FS=0.000;HaplotypeScore=2.3275;InbreedingCoeff=0.1850;MLEAC=2;MLEAF=0.014;MQ=59.99;MQ0=0;MQRankSum=0.028;QD=24.87;ReadPosRankSum=-1.919;SOR=0.000;set=variant	GT:AD:DP:GQ:PL	0/0:3,0:3:9:0,9,110	0/0:2,0:2:6:0,6,80	0/0:8,0:8:24:0,24,310	0/0:1,0:1:3:0,3,40	0/0:1,0:1:3:0,3,40	0/0:2,0:2:6:0,6,80	0/0:5,0:5:15:0,15,200	./.:.:.:.:.	0/0:14,0:14:42:0,42,560	0/0:8,0:8:24:0,24,320	./.:.:.:.:.	0/0:20,0:20:60:0,60,779	0/0:2,0:2:6:0,6,80	0/0:10,0:10:30:0,30,400	0/0:1,0:1:3:0,3,40	0/0:8,0:8:24:0,24,320	1/1:0,2:2:6:70,6,0	0/0:8,0:8:24:0,24,310	0/0:3,0:3:9:0,9,120	0/0:9,0:9:27:0,27,360	0/0:31,0:32:93:0,93,1209	0/0:17,0:17:51:0,51,670	./.:.:.:.:.	0/0:10,0:10:27:0,27,339	0/0:11,0:11:33:0,33,440	0/0:17,0:17:51:0,51,680	0/0:29,0:29:84:0,84,1110	0/0:29,0:29:87:0,87,1139	0/0:18,0:18:54:0,54,720	./.:.:.:.:.	0/0:5,0:5:15:0,15,190	0/0:19,0:19:57:0,57,760	0/0:3,0:3:9:0,9,120	0/0:3,0:3:9:0,9,120	0/0:13,0:13:36:0,36,480	0/0:28,0:28:81:0,81,1070	0/0:19,0:19:57:0,57,739	0/0:6,0:6:18:0,18,240	./.:.:.:.:.	0/0:12,0:12:36:0,36,470	0/0:21,0:21:63:0,63,840
NC_019458.2	875	.	C	G	8485.22	.	AC=58;AF=0.420;AN=138;BaseQRankSum=1.686;DP=668;Dels=0.00;ExcessHet=3.1140;FS=0.000;HaplotypeScore=0.5351;InbreedingCoeff=-0.1143;MLEAC=56;MLEAF=0.406;MQ=59.99;MQ0=0;MQRankSum=0.229;QD=17.21;ReadPosRankSum=10.942;SOR=0.358;set=variant	GT:AD:DP:GQ:PL	1/1:0,2:3:6:69,6,0	1/1:0,2:2:6:80,6,0	0/1:5,3:8:96:96,0,176	0/0:1,0:1:3:0,3,40	1/1:0,1:1:3:40,3,0	0/1:1,1:2:34:34,0,34	0/0:5,0:5:12:0,12,150	./.:.:.:.:.	0/0:14,0:14:42:0,42,550	0/1:4,2:8:62:62,0,142	./.:.:.:.:.	0/1:2,18:20:20:639,0,20	0/1:1,1:2:34:34,0,34	0/1:8,2:10:50:50,0,280	0/0:1,0:1:3:0,3,40	0/1:3,5:8:96:176,0,96	1/1:0,2:2:3:40,3,0	0/1:5,3:8:96:96,0,166	0/0:3,0:3:9:0,9,120	0/1:4,5:9:99:173,0,133	0/1:22,10:32:99:267,0,787	0/1:15,2:17:32:32,0,491	./.:.:.:.:.	0/1:9,1:10:10:10,0,320	0/1:9,2:11:47:47,0,306	0/1:13,4:17:99:112,0,432	0/1:26,3:29:25:25,0,895	0/1:25,4:29:76:76,0,865	0/1:12,6:18:99:189,0,368	./.:.:.:.:.	0/0:5,0:5:15:0,15,200	0/0:19,0:19:54:0,54,710	0/0:3,0:3:9:0,9,120	0/0:3,0:3:9:0,9,120	0/1:8,5:13:99:151,0,281	0/1:11,16:28:99:551,0,322	0/0:19,0:19:57:0,57,729	0/1:5,1:6:22:22,0,182	./.:.:.:.:.	1/1:0,12:12:36:459,36,0	0/1:17,4:21:97:97,0,617
NC_019458.2	888	.	A	G	63.35	.	AC=52;AF=0.366;AN=142;BaseQRankSum=0.941;DP=711;Dels=0.00;ExcessHet=2.0881;FS=5.815;HaplotypeScore=6.7419;InbreedingCoeff=-0.1072;MLEAC=54;MLEAF=0.380;MQ=60.02;MQ0=0;MQRankSum=-0.429;QD=17.93;ReadPosRankSum=-0.368;SOR=1.801;set=variant	GT:AD:DP:GQ:PL	0/0:3,0:3:9:0,9,120	0/0:2,0:2:6:0,6,80	0/0:8,0:8:24:0,24,320	0/0:1,0:1:3:0,3,40	0/0:1,0:1:3:0,3,40	0/0:2,0:2:6:0,6,80	0/0:5,0:5:15:0,15,200	./.:.:.:.:.	0/0:14,0:14:42:0,42,560	0/0:8,0:8:21:0,21,280	./.:.:.:.:.	0/0:20,0:20:60:0,60,779	0/0:2,0:2:3:0,3,40	0/0:10,0:10:30:0,30,400	0/0:1,0:1:3:0,3,40	0/0:8,0:8:24:0,24,320	0/0:2,0:2:6:0,6,80	0/0:8,0:8:24:0,24,320	0/0:3,0:3:9:0,9,120	0/0:9,0:9:27:0,27,360	0/0:32,0:32:93:0,93,1209	0/0:16,1:17:11:0,11,600	./.:.:.:.:.	0/0:10,0:10:30:0,30,390	0/0:11,0:11:33:0,33,440	0/0:17,0:17:51:0,51,670	0/0:29,0:29:87:0,87,1150	0/0:29,0:29:81:0,81,1080	0/0:18,0:18:54:0,54,720	./.:.:.:.:.	0/0:5,0:5:15:0,15,200	0/0:18,1:19:17:0,17,670	0/0:3,0:3:9:0,9,120	0/0:3,0:3:9:0,9,120	0/1:12,1:13:1:1,0,431	0/0:27,1:28:41:0,41,990	0/0:19,0:19:57:0,57,760	0/0:6,0:6:18:0,18,230	./.:.:.:.:.	0/0:12,0:12:36:0,36,480	0/0:21,0:21:63:0,63,819
NC_019458.2	891	.	T	A	12894.9	.	AC=67;AF=0.486;AN=138;BaseQRankSum=0.153;DP=668;Dels=0.00;ExcessHet=5.2800;FS=0.000;HaplotypeScore=0.4215;InbreedingCoeff=-0.1744;MLEAC=69;MLEAF=0.500;MQ=59.99;MQ0=0;MQRankSum=-0.182;QD=22.35;ReadPosRankSum=8.437;SOR=1.007;set=variant	GT:AD:DP:GQ:PL	1/1:0,3:3:9:120,9,0	1/1:0,2:2:6:80,6,0	0/1:5,3:8:59:59,0,169	0/0:1,0:1:3:0,3,40	1/1:0,1:1:3:40,3,0	0/1:1,1:2:34:34,0,34	1/1:0,5:5:15:200,15,0	./.:.:.:.:.	0/0:14,0:14:42:0,42,560	0/1:6,2:8:56:56,0,206	./.:.:.:.:.	0/1:2,18:20:23:613,0,23	1/1:0,2:2:6:80,6,0	0/1:6,4:10:99:130,0,210	0/0:1,0:1:3:0,3,40	0/1:3,5:8:96:166,0,96	0/0:2,0:2:6:0,6,80	0/1:5,3:8:96:96,0,176	0/0:3,0:3:9:0,9,120	0/1:4,5:9:99:173,0,133	0/1:22,10:32:99:304,0,773	0/1:3,14:17:69:509,0,69	./.:.:.:.:.	0/1:2,8:10:50:290,0,50	0/1:9,2:11:47:47,0,317	0/1:11,6:17:99:178,0,389	0/1:26,3:29:22:22,0,953	0/1:3,26:29:36:905,0,36	0/1:6,12:18:99:426,0,186	./.:.:.:.:.	0/1:2,3:5:55:105,0,55	0/1:5,14:19:99:422,0,112	0/1:1,2:3:31:71,0,31	0/0:3,0:3:9:0,9,120	0/1:8,5:13:99:161,0,281	0/1:7,21:28:99:708,0,188	0/1:6,13:19:99:435,0,135	1/1:0,6:6:18:219,18,0	./.:.:.:.:.	1/1:0,12:12:33:430,33,0	0/1:17,4:21:97:97,0,617
NC_019458.2	922	.	T	A	2820.09	.	AC=36;AF=0.261;AN=138;BaseQRankSum=-0.691;DP=663;Dels=0.00;ExcessHet=7.7103;FS=0.000;HaplotypeScore=7.8144;InbreedingCoeff=-0.2244;MLEAC=36;MLEAF=0.261;MQ=59.99;MQ0=0;MQRankSum=-1.000;QD=9.76;ReadPosRankSum=-16.040;SOR=0.040;set=variant	GT:AD:DP:GQ:PL	0/0:3,0:3:9:0,9,110	0/0:2,0:2:6:0,6,80	0/1:6,2:8:56:56,0,216	0/0:1,0:1:3:0,3,40	0/0:1,0:1:3:0,3,40	0/0:2,0:2:6:0,6,80	0/0:5,0:5:15:0,15,200	./.:.:.:.:.	0/1:8,6:14:99:198,0,278	0/1:2,6:8:56:216,0,56	./.:.:.:.:.	0/0:19,1:20:20:0,20,720	0/0:2,0:2:6:0,6,70	0/0:10,0:10:30:0,30,390	1/1:0,1:1:3:40,3,0	0/1:5,3:8:96:96,0,176	0/0:2,0:2:6:0,6,80	0/0:8,0:8:24:0,24,320	0/1:2,1:3:31:31,0,71	0/1:8,1:9:13:13,0,293	0/1:24,7:31:99:187,0,867	0/0:17,0:17:51:0,51,680	./.:.:.:.:.	0/1:8,2:10:50:50,0,290	0/1:10,1:11:7:7,0,357	0/1:6,11:17:99:389,0,189	0/1:24,5:29:99:105,0,805	0/0:28,1:29:47:0,47,1070	0/1:16,2:18:26:26,0,586	./.:.:.:.:.	0/1:3,2:5:65:65,0,105	0/1:16,3:19:63:63,0,562	0/1:2,1:3:31:31,0,71	1/1:0,3:3:9:120,9,0	0/1:6,7:13:99:241,0,201	0/0:27,1:28:41:0,41,990	0/1:13,4:17:72:72,0,472	0/0:6,0:6:18:0,18,240	./.:.:.:.:.	0/0:12,0:12:36:0,36,480	0/1:15,6:21:99:177,0,537
NC_019458.2	5055	.	C	T	185.24	.	AC=52;AF=0.366;AN=142;BaseQRankSum=0.941;DP=711;Dels=0.00;ExcessHet=2.0881;FS=5.815;HaplotypeScore=6.7419;InbreedingCoeff=-0.1072;MLEAC=54;MLEAF=0.380;MQ=60.02;MQ0=0;MQRankSum=-0.429;QD=17.93;ReadPosRankSum=-0.368;SOR=1.801;set=variant	GT:AD:DP:GQ:PL	./.:.:.:.:.	./.:.:.:.:.	./.:.:.:.:.	0/0:2,0:2:6:0,6,80	./.:.:.:.:.	./.:.:.:.:.	./.:.:.:.:.	./.:.:.:.:.	./.:.:.:.:.	0/0:1,0:1:3:0,3,40	./.:.:.:.:.	./.:.:.:.:.	./.:.:.:.:.	./.:.:.:.:.	0/0:3,0:3:9:0,9,120	0/0:1,0:1:3:0,3,40	1/1:0,2:2:6:80,6,0	./.:.:.:.:.	0/0:1,0:1:3:0,3,40	./.:.:.:.:.	./.:.:.:.:.	./.:.:.:.:.	./.:.:.:.:.	./.:.:.:.:.	./.:.:.:.:.	./.:.:.:.:.	./.:.:.:.:.	./.:.:.:.:.	./.:.:.:.:.	./.:.:.:.:.	./.:.:.:.:.	./.:.:.:.:.	./.:.:.:.:.	./.:.:.:.:.	./.:.:.:.:.	./.:.:.:.:.	./.:.:.:.:.	./.:.:.:.:.	./.:.:.:.:.	./.:.:.:.:.	./.:.:.:.:.
NC_019458.2	5146	.	A	C	210.24	.	AC=52;AF=0.366;AN=142;BaseQRankSum=0.941;DP=711;Dels=0.00;ExcessHet=2.0881;FS=5.815;HaplotypeScore=6.7419;InbreedingCoeff=-0.1072;MLEAC=54;MLEAF=0.380;MQ=60.02;MQ0=0;MQRankSum=-0.429;QD=17.93;ReadPosRankSum=-0.368;SOR=1.801;set=variant	GT:AD:DP:GQ:PL	./.:.:.:.:.	./.:.:.:.:.	./.:.:.:.:.	0/0:4,0:4:6:0,6,90	./.:.:.:.:.	./.:.:.:.:.	./.:.:.:.:.	./.:.:.:.:.	./.:.:.:.:.	0/0:2,0:2:3:0,3,45	./.:.:.:.:.	./.:.:.:.:.	./.:.:.:.:.	./.:.:.:.:.	0/0:5,1:6:9:0,9,130	0/0:2,0:2:3:0,3,45	1/1:0,4:4:6:90,6,0	./.:.:.:.:.	0/0:2,0:2:3:0,3,45	./.:.:.:.:.	./.:.:.:.:.	./.:.:.:.:.	./.:.:.:.:.	./.:.:.:.:.	./.:.:.:.:.	./.:.:.:.:.	./.:.:.:.:.	./.:.:.:.:.	./.:.:.:.:.	./.:.:.:.:.	./.:.:.:.:.	./.:.:.:.:.	./.:.:.:.:.	./.:.:.:.:.	./.:.:.:.:.	./.:.:.:.:.	./.:.:.:.:.	./.:.:.:.:.	./.:.:.:.:.	./.:.:.:.:.	./.:.:.:.:.
NC_019458.2	9976	.	G	A	47.99	.	AC=49;AF=0.345;AN=142;BaseQRankSum=-1.561;DP=711;Dels=0.00;ExcessHet=6.0423;FS=23.587;HaplotypeScore=0.6810;InbreedingCoeff=-0.2205;MLEAC=47;MLEAF=0.331;MQ=60.02;MQ0=0;MQRankSum=-1.011;QD=9.58;ReadPosRankSum=-0.692;SOR=0.019;set=variant	GT:AD:DP:GQ:PL	./.:.:.:.:.	0/0:3,0:3:9:0,9,120	0/0:9,0:9:27:0,27,360	0/0:10,0:10:30:0,30,400	0/0:4,0:4:12:0,12,160	0/0:2,0:2:6:0,6,80	0/0:5,0:5:15:0,15,200	./.:.:.:.:.	0/0:1,0:1:3:0,3,40	0/0:1,0:1:3:0,3,40	0/0:3,0:3:9:0,9,120	0/0:2,0:2:3:0,3,40	0/0:2,0:2:6:0,6,80	0/1:4,1:5:25:25,0,145	0/0:2,0:2:6:0,6,80	./.:.:.:.:.	0/0:1,0:1:3:0,3,40	0/0:11,0:11:33:0,33,440	0/0:8,0:8:24:0,24,320	0/0:2,0:2:6:0,6,80	0/0:1,0:1:3:0,3,40	./.:.:.:.:.	0/0:4,0:4:9:0,9,120	0/0:1,0:1:3:0,3,40	0/0:7,0:7:21:0,21,280	0/0:7,0:7:18:0,18,226	0/0:1,0:1:3:0,3,40	0/0:2,0:2:6:0,6,80	./.:.:.:.:.	0/0:2,0:2:6:0,6,80	./.:.:.:.:.	./.:.:.:.:.	0/0:4,0:4:12:0,12,160	./.:.:.:.:.	0/0:8,0:8:15:0,15,200	0/0:3,0:3:9:0,9,120	0/0:1,0:1:3:0,3,40	./.:.:.:.:.	0/0:3,0:3:9:0,9,120	./.:.:.:.:.	0/0:3,0:3:9:0,9,120
NC_019458.2	9997	.	G	A	6297.79	.	AC=89;AF=0.795;AN=112;BaseQRankSum=-0.618;DP=234;Dels=0.02;ExcessHet=0.0967;FS=0.000;HaplotypeScore=0.3552;InbreedingCoeff=-0.0041;MLEAC=89;MLEAF=0.795;MQ=52.83;MQ0=22;MQRankSum=9.644;QD=32.63;ReadPosRankSum=-0.148;SOR=3.040;set=variant	GT:AD:DP:GQ:PL	./.:.:.:.:.	0/1:1,2:3:31:71,0,31	0/1:2,7:9:53:253,0,53	1/1:0,10:10:30:400,30,0	1/1:0,4:4:12:160,12,0	1/1:0,2:2:6:80,6,0	0/1:4,1:5:25:25,0,145	./.:.:.:.:.	0/0:1,0:1:3:0,3,40	1/1:0,1:1:3:40,3,0	1/1:0,3:3:9:120,9,0	1/1:1,1:2:3:40,3,0	1/1:0,2:2:6:80,6,0	1/1:0,5:5:15:200,15,0	1/1:0,2:2:6:80,6,0	./.:.:.:.:.	0/0:1,0:1:3:0,3,40	0/1:4,7:11:99:247,0,127	0/1:1,7:8:16:256,0,16	1/1:0,2:2:6:80,6,0	1/1:0,1:1:3:40,3,0	./.:.:.:.:.	1/1:0,3:3:9:120,9,0	1/1:0,1:1:3:40,3,0	1/1:0,7:7:18:230,18,0	0/1:2,5:7:8:182,0,8	1/1:0,1:1:3:40,3,0	1/1:0,2:2:6:80,6,0	./.:.:.:.:.	0/1:1,1:2:34:34,0,34	./.:.:.:.:.	./.:.:.:.:.	0/1:2,2:4:58:58,0,68	./.:.:.:.:.	1/1:3,5:8:15:200,15,0	1/1:0,3:3:9:120,9,0	1/1:0,1:1:3:40,3,0	./.:.:.:.:.	1/1:0,3:3:9:120,9,0	./.:.:.:.:.	0/1:2,1:3:31:31,0,71
NC_019458.2	10044	.	T	C	670.47	.	AC=18;AF=0.164;AN=110;BaseQRankSum=0.210;DP=222;Dels=0.00;ExcessHet=0.3645;FS=0.000;HaplotypeScore=0.5214;InbreedingCoeff=-0.0562;MLEAC=18;MLEAF=0.164;MQ=53.48;MQ0=22;MQRankSum=-8.345;QD=11.76;ReadPosRankSum=0.864;SOR=0.026;set=variant	GT:AD:DP:GQ:PL	./.:.:.:.:.	0/1:2,1:3:31:31,0,71	0/1:7,2:9:53:53,0,253	0/0:10,0:10:30:0,30,400	0/0:4,0:4:12:0,12,160	0/0:2,0:2:6:0,6,80	0/0:1,0:1:3:0,3,40	./.:.:.:.:.	1/1:0,1:1:3:40,3,0	0/0:1,0:1:3:0,3,40	0/0:3,0:3:9:0,9,110	0/0:1,1:2:3:0,3,40	0/0:2,0:2:6:0,6,80	0/0:5,0:5:15:0,15,200	0/0:2,0:2:6:0,6,80	./.:.:.:.:.	./.:.:.:.:.	0/1:7,1:8:16:16,0,256	0/1:7,1:8:16:16,0,256	0/0:2,0:2:6:0,6,80	0/0:1,0:1:3:0,3,40	./.:.:.:.:.	0/0:3,1:4:9:0,9,120	0/0:1,0:1:3:0,3,30	0/0:7,0:7:21:0,21,270	0/0:4,1:6:12:0,12,160	0/0:1,0:1:3:0,3,40	0/0:2,0:2:6:0,6,80	./.:.:.:.:.	0/1:1,1:2:34:34,0,34	./.:.:.:.:.	./.:.:.:.:.	0/1:2,2:4:68:68,0,68	./.:.:.:.:.	0/0:5,3:8:15:0,15,200	0/0:3,0:3:9:0,9,120	0/0:1,0:1:3:0,3,40	./.:.:.:.:.	0/0:3,0:3:9:0,9,120	./.:.:.:.:.	0/1:1,2:3:31:71,0,31
NC_019458.2	10045	.	G	T	686.84	.	AC=17;AF=0.155;AN=110;BaseQRankSum=0.798;DP=222;Dels=0.00;ExcessHet=0.0352;FS=0.000;HaplotypeScore=0.5214;InbreedingCoeff=0.0492;MLEAC=17;MLEAF=0.155;MQ=53.48;MQ0=22;MQRankSum=-5.404;QD=12.49;ReadPosRankSum=0.484;SOR=0.022;set=variant	GT:AD:DP:GQ:PL	./.:.:.:.:.	0/0:3,0:3:9:0,9,120	0/1:5,4:9:99:133,0,173	0/0:10,0:10:30:0,30,400	0/0:4,0:4:12:0,12,160	0/0:2,0:2:6:0,6,80	0/0:1,0:1:3:0,3,40	./.:.:.:.:.	0/0:1,0:1:3:0,3,40	0/0:1,0:1:3:0,3,40	0/1:1,2:3:31:71,0,31	1/1:1,1:2:3:40,3,0	0/0:2,0:2:6:0,6,80	0/1:3,2:5:65:65,0,105	1/1:0,2:2:6:80,6,0	./.:.:.:.:.	./.:.:.:.:.	0/0:8,0:8:24:0,24,320	0/0:8,0:8:24:0,24,320	0/1:1,1:2:24:34,0,24	0/0:1,0:1:3:0,3,40	./.:.:.:.:.	0/0:4,0:4:9:0,9,120	0/0:1,0:1:3:0,3,30	0/1:4,3:7:99:99,0,139	0/0:6,0:6:12:0,12,160	0/0:1,0:1:3:0,3,40	0/0:2,0:2:6:0,6,80	./.:.:.:.:.	0/0:2,0:2:6:0,6,70	./.:.:.:.:.	./.:.:.:.:.	0/1:3,1:4:28:28,0,108	./.:.:.:.:.	0/0:8,0:8:15:0,15,200	0/0:3,0:3:9:0,9,120	0/0:1,0:1:3:0,3,40	./.:.:.:.:.	0/0:3,0:3:9:0,9,120	./.:.:.:.:.	0/0:3,0:3:9:0,9,120
NC_019458.2	10222	.	T	C	1046.69	.	AC=23;AF=0.205;AN=112;BaseQRankSum=-0.136;DP=234;Dels=0.00;ExcessHet=0.4404;FS=0.000;HaplotypeScore=0.0657;InbreedingCoeff=-0.0745;MLEAC=24;MLEAF=0.214;MQ=56.54;MQ0=22;MQRankSum=-5.909;QD=11.14;ReadPosRankSum=0.318;SOR=0.051;set=variant	GT:AD:DP:GQ:PL	./.:.:.:.:.	0/1:2,1:3:31:31,0,71	0/1:7,2:9:53:53,0,253	0/0:10,0:10:30:0,30,400	0/0:4,0:4:12:0,12,150	0/0:2,0:2:6:0,6,80	0/1:1,4:5:25:145,0,25	./.:.:.:.:.	1/1:0,1:1:3:40,3,0	0/0:1,0:1:3:0,3,40	0/0:3,0:3:9:0,9,120	0/0:1,1:2:3:0,3,40	0/0:2,0:2:6:0,6,80	0/0:5,0:5:15:0,15,200	0/0:2,0:2:6:0,6,80	./.:.:.:.:.	1/1:0,1:1:3:40,3,0	0/1:7,4:11:99:127,0,247	0/1:7,1:8:16:16,0,256	0/0:2,0:2:6:0,6,80	0/0:1,0:1:3:0,3,40	./.:.:.:.:.	0/0:3,1:4:9:0,9,120	0/0:1,0:1:3:0,3,40	0/0:7,0:7:21:0,21,280	0/1:5,2:7:9:9,0,182	0/0:1,0:1:3:0,3,40	0/0:2,0:2:6:0,6,80	./.:.:.:.:.	0/1:1,1:2:34:34,0,34	./.:.:.:.:.	./.:.:.:.:.	0/1:2,2:4:68:68,0,68	./.:.:.:.:.	0/0:5,3:8:15:0,15,200	0/0:3,0:3:9:0,9,120	0/0:1,0:1:3:0,3,40	./.:.:.:.:.	0/0:3,0:3:9:0,9,120	./.:.:.:.:.	0/1:1,2:3:31:71,0,31
NC_019458.2	10256	.	C	T	36.02	.	AC=49;AF=0.345;AN=142;BaseQRankSum=-1.561;DP=711;Dels=0.00;ExcessHet=6.0423;FS=23.587;HaplotypeScore=0.6810;InbreedingCoeff=-0.2205;MLEAC=47;MLEAF=0.331;MQ=60.02;MQ0=0;MQRankSum=-1.011;QD=9.58;ReadPosRankSum=-0.692;SOR=0.019;set=variant	GT:AD:DP:GQ:PL	./.:.:.:.:.	0/0:3,0:3:9:0,9,120	0/0:9,0:9:27:0,27,360	0/0:10,0:10:30:0,30,400	0/0:4,0:4:12:0,12,160	0/0:2,0:2:6:0,6,80	0/0:5,0:5:15:0,15,200	./.:.:.:.:.	0/0:1,0:1:3:0,3,40	0/0:1,0:1:3:0,3,40	0/0:3,0:3:9:0,9,120	0/0:2,0:2:3:0,3,40	0/0:2,0:2:6:0,6,80	0/0:5,0:5:12:0,12,160	0/0:2,0:2:6:0,6,80	./.:.:.:.:.	0/0:1,0:1:3:0,3,40	0/0:11,0:11:33:0,33,440	0/0:8,0:8:24:0,24,320	0/0:2,0:2:6:0,6,80	0/0:1,0:1:3:0,3,40	./.:.:.:.:.	0/0:4,0:4:9:0,9,120	0/0:1,0:1:3:0,3,30	0/0:7,0:7:21:0,21,280	0/0:7,0:7:18:0,18,227	0/0:1,0:1:3:0,3,40	1/1:0,2:2:6:80,6,0	./.:.:.:.:.	0/0:2,0:2:6:0,6,80	./.:.:.:.:.	./.:.:.:.:.	0/0:4,0:4:12:0,12,160	./.:.:.:.:.	0/0:8,0:8:15:0,15,200	0/0:3,0:3:9:0,9,120	0/0:1,0:1:3:0,3,40	./.:.:.:.:.	0/0:3,0:3:9:0,9,120	./.:.:.:.:.	0/0:3,0:3:9:0,9,120
NC_019458.2	10337	.	G	C	409.36	.	AC=18;AF=0.563;AN=32;BaseQRankSum=-1.069;DP=29;Dels=0.00;ExcessHet=0.0068;FS=0.000;HaplotypeScore=0.1118;InbreedingCoeff=0.2469;MLEAC=17;MLEAF=0.531;MQ=42.24;MQ0=0;MQRankSum=2.466;QD=29.11;ReadPosRankSum=0.676;SOR=0.631;set=variant	GT:AD:DP:GQ:PL	./.:.:.:.:.	./.:.:.:.:.	./.:.:.:.:.	./.:.:.:.:.	./.:.:.:.:.	0/0:3,0:3:9:0,9,80	./.:.:.:.:.	./.:.:.:.:.	./.:.:.:.:.	./.:.:.:.:.	./.:.:.:.:.	./.:.:.:.:.	0/0:1,0:1:3:0,3,28	./.:.:.:.:.	./.:.:.:.:.	./.:.:.:.:.	./.:.:.:.:.	0/1:2,3:5:65:105,0,65	1/1:0,1:1:3:27,3,0	1/1:0,1:1:3:40,3,0	./.:.:.:.:.	./.:.:.:.:.	./.:.:.:.:.	./.:.:.:.:.	1/1:0,1:1:3:40,3,0	./.:.:.:.:.	./.:.:.:.:.	./.:.:.:.:.	./.:.:.:.:.	1/1:0,1:1:3:40,3,0	0/0:2,0:2:6:0,6,55	./.:.:.:.:.	./.:.:.:.:.	./.:.:.:.:.	./.:.:.:.:.	1/1:0,1:1:3:40,3,0	./.:.:.:.:.	./.:.:.:.:.	1/1:0,2:2:6:80,6,0	./.:.:.:.:.	./.:.:.:.:.
NC_019458.2	10771	.	A	G	106.7	.	AC=49;AF=0.345;AN=142;BaseQRankSum=-1.561;DP=711;Dels=0.00;ExcessHet=6.0423;FS=23.587;HaplotypeScore=0.6810;InbreedingCoeff=-0.2205;MLEAC=47;MLEAF=0.331;MQ=60.02;MQ0=0;MQRankSum=-1.011;QD=9.58;ReadPosRankSum=-0.692;SOR=0.019;set=variant	GT:AD:DP:GQ:PL	./.:.:.:.:.	0/0:1,0:1:3:0,3,40	./.:.:.:.:.	0/0:5,0:5:15:0,15,190	0/0:2,0:2:6:0,6,80	./.:.:.:.:.	./.:.:.:.:.	./.:.:.:.:.	./.:.:.:.:.	./.:.:.:.:.	./.:.:.:.:.	./.:.:.:.:.	0/0:3,0:3:9:0,9,120	./.:.:.:.:.	0/0:1,0:1:3:0,3,40	./.:.:.:.:.	0/0:2,0:2:6:0,6,80	./.:.:.:.:.	./.:.:.:.:.	0/0:2,0:2:6:0,6,80	./.:.:.:.:.	./.:.:.:.:.	1/1:0,4:4:12:150,12,0	0/0:1,0:1:3:0,3,40	./.:.:.:.:.	./.:.:.:.:.	./.:.:.:.:.	./.:.:.:.:.	./.:.:.:.:.	./.:.:.:.:.	0/0:1,0:1:3:0,3,40	./.:.:.:.:.	./.:.:.:.:.	./.:.:.:.:.	0/0:1,0:1:3:0,3,40	./.:.:.:.:.	./.:.:.:.:.	./.:.:.:.:.	./.:.:.:.:.	0/0:1,0:1:3:0,3,40	./.:.:.:.:.
NC_019458.2	10792	.	G	C	395.46	.	AC=17;AF=0.386;AN=44;BaseQRankSum=-0.145;DP=45;Dels=0.00;ExcessHet=0.0020;FS=0.000;HaplotypeScore=0.0406;InbreedingCoeff=0.2499;MLEAC=15;MLEAF=0.341;MQ=39.10;MQ0=2;MQRankSum=0.013;QD=25.10;ReadPosRankSum=-0.992;SOR=0.186;set=variant	GT:AD:DP:GQ:PL	./.:.:.:.:.	0/0:1,0:1:3:0,3,40	./.:.:.:.:.	0/1:2,3:5:65:105,0,65	1/1:0,2:2:6:80,6,0	./.:.:.:.:.	./.:.:.:.:.	./.:.:.:.:.	./.:.:.:.:.	./.:.:.:.:.	./.:.:.:.:.	./.:.:.:.:.	0/0:3,0:3:9:0,9,120	./.:.:.:.:.	0/0:1,0:1:3:0,3,40	./.:.:.:.:.	0/0:2,0:2:6:0,6,80	./.:.:.:.:.	./.:.:.:.:.	0/1:1,1:2:34:34,0,34	./.:.:.:.:.	./.:.:.:.:.	0/0:4,0:4:12:0,12,150	0/0:1,0:1:3:0,3,40	./.:.:.:.:.	./.:.:.:.:.	./.:.:.:.:.	./.:.:.:.:.	./.:.:.:.:.	./.:.:.:.:.	1/1:0,1:1:3:40,3,0	./.:.:.:.:.	./.:.:.:.:.	./.:.:.:.:.	0/0:1,0:1:3:0,3,40	./.:.:.:.:.	./.:.:.:.:.	./.:.:.:.:.	./.:.:.:.:.	1/1:0,1:1:3:40,3,0	./.:.:.:.:.
NC_019458.2	10795	.	C	G	395.98	.	AC=17;AF=0.386;AN=44;BaseQRankSum=-0.648;DP=45;Dels=0.00;ExcessHet=0.0020;FS=0.000;HaplotypeScore=0.0406;InbreedingCoeff=0.2428;MLEAC=15;MLEAF=0.341;MQ=39.10;MQ0=2;MQRankSum=-0.198;QD=31.79;ReadPosRankSum=0.198;SOR=0.186;set=variant	GT:AD:DP:GQ:PL	./.:.:.:.:.	0/0:1,0:1:3:0,3,40	./.:.:.:.:.	0/1:2,3:5:65:95,0,65	1/1:0,2:2:6:80,6,0	./.:.:.:.:.	./.:.:.:.:.	./.:.:.:.:.	./.:.:.:.:.	./.:.:.:.:.	./.:.:.:.:.	./.:.:.:.:.	0/0:3,0:3:9:0,9,120	./.:.:.:.:.	0/0:1,0:1:3:0,3,40	./.:.:.:.:.	0/0:2,0:2:6:0,6,80	./.:.:.:.:.	./.:.:.:.:.	0/1:1,1:2:34:34,0,34	./.:.:.:.:.	./.:.:.:.:.	0/0:4,0:4:12:0,12,150	0/0:1,0:1:3:0,3,40	./.:.:.:.:.	./.:.:.:.:.	./.:.:.:.:.	./.:.:.:.:.	./.:.:.:.:.	./.:.:.:.:.	1/1:0,1:1:3:40,3,0	./.:.:.:.:.	./.:.:.:.:.	./.:.:.:.:.	0/0:1,0:1:3:0,3,40	./.:.:.:.:.	./.:.:.:.:.	./.:.:.:.:.	./.:.:.:.:.	1/1:0,1:1:3:40,3,0	./.:.:.:.:.
NC_019458.2	10831	.	G	A	32.04	.	AC=49;AF=0.345;AN=142;BaseQRankSum=-1.561;DP=711;Dels=0.00;ExcessHet=6.0423;FS=23.587;HaplotypeScore=0.6810;InbreedingCoeff=-0.2205;MLEAC=47;MLEAF=0.331;MQ=60.02;MQ0=0;MQRankSum=-1.011;QD=9.58;ReadPosRankSum=-0.692;SOR=0.019;set=variant	GT:AD:DP:GQ:PL	./.:.:.:.:.	0/0:1,0:1:3:0,3,40	./.:.:.:.:.	0/0:5,0:5:15:0,15,200	0/0:2,0:2:6:0,6,80	./.:.:.:.:.	./.:.:.:.:.	./.:.:.:.:.	./.:.:.:.:.	./.:.:.:.:.	./.:.:.:.:.	./.:.:.:.:.	0/0:3,0:3:9:0,9,120	./.:.:.:.:.	0/0:1,0:1:3:0,3,40	./.:.:.:.:.	0/0:2,0:2:6:0,6,70	./.:.:.:.:.	./.:.:.:.:.	0/0:2,0:2:6:0,6,80	./.:.:.:.:.	./.:.:.:.:.	0/0:4,0:4:9:0,9,120	0/0:1,0:1:3:0,3,40	./.:.:.:.:.	./.:.:.:.:.	./.:.:.:.:.	./.:.:.:.:.	./.:.:.:.:.	./.:.:.:.:.	0/0:3,0:3:9:0,9,110	./.:.:.:.:.	./.:.:.:.:.	./.:.:.:.:.	0/0:1,0:1:3:0,3,40	./.:.:.:.:.	./.:.:.:.:.	./.:.:.:.:.	./.:.:.:.:.	0/0:1,0:1:3:0,3,40	./.:.:.:.:.
NC_019458.2	10834	.	G	A	93.46	.	AC=12;AF=0.316;AN=38;BaseQRankSum=0.175;DP=37;Dels=0.00;ExcessHet=0.0034;FS=0.000;HaplotypeScore=0.0526;InbreedingCoeff=0.2519;MLEAC=13;MLEAF=0.342;MQ=60.00;MQ0=0;MQRankSum=0.334;QD=25.93;ReadPosRankSum=0.302;SOR=0.273;set=variant12	GT:AD:DP:GQ:PL	./.:.:.:.:.	0/0:1,0:1:3:0,3,40	./.:.:.:.:.	0/0:5,0:5:15:0,15,190	1/1:0,2:2:6:80,6,0	./.:.:.:.:.	./.:.:.:.:.	./.:.:.:.:.	./.:.:.:.:.	./.:.:.:.:.	./.:.:.:.:.	./.:.:.:.:.	0/0:3,0:3:9:0,9,120	./.:.:.:.:.	0/0:1,0:1:3:0,3,40	./.:.:.:.:.	0/0:2,0:2:6:0,6,80	./.:.:.:.:.	./.:.:.:.:.	0/0:2,0:2:6:0,6,80	./.:.:.:.:.	./.:.:.:.:.	0/0:4,0:4:12:0,12,150	0/0:1,0:1:3:0,3,40	./.:.:.:.:.	./.:.:.:.:.	./.:.:.:.:.	./.:.:.:.:.	./.:.:.:.:.	./.:.:.:.:.	0/0:3,0:3:9:0,9,120	./.:.:.:.:.	./.:.:.:.:.	./.:.:.:.:.	0/0:1,0:1:3:0,3,40	./.:.:.:.:.	./.:.:.:.:.	./.:.:.:.:.	./.:.:.:.:.	0/0:1,0:1:3:0,3,40	./.:.:.:.:.
NC_019459.2	47255583	.	T	C	20706.2	.	AC=50;AF=0.321;AN=156;BaseQRankSum=-1.369;DP=1646;Dels=0.00;ExcessHet=0.2681;FS=0.000;HaplotypeScore=0.5308;InbreedingCoeff=0.1613;MLEAC=50;MLEAF=0.321;MQ=60.00;MQ0=0;MQRankSum=-0.293;QD=23.88;ReadPosRankSum=2.287;SOR=0.258;set=variant12	GT:AD:DP:GQ:PL	1/1:0,8:8:24:320,24,0	0/0:27,0:27:81:0,81,1080	0/0:11,0:11:33:0,33,440	0/0:9,0:9:27:0,27,360	1/1:0,21:21:63:840,63,0	0/0:27,0:27:81:0,81,1080	0/0:23,0:23:69:0,69,920	0/0:6,0:6:18:0,18,240	1/1:0,21:21:63:830,63,0	0/0:5,0:5:15:0,15,200	1/1:0,36:36:99:1430,108,0	0/1:6,7:13:99:241,0,201	0/0:22,0:22:66:0,66,880	0/1:5,26:31:99:947,0,107	0/1:6,13:19:99:463,0,183	0/1:2,3:5:65:105,0,65	0/0:11,0:11:33:0,33,440	0/0:34,0:34:99:0,102,1360	0/1:5,19:24:99:688,0,128	0/0:12,0:12:36:0,36,480	0/1:23,25:48:99:856,0,765	0/1:11,10:21:99:326,0,377	1/1:0,4:4:12:160,12,0	0/0:22,0:22:66:0,66,880	0/0:19,0:19:57:0,57,760	0/1:7,12:19:99:423,0,223	1/1:0,19:19:57:750,57,0	0/0:36,0:36:99:0,108,1440	0/1:17,5:22:99:134,0,614	0/1:5,11:16:99:371,0,152	0/1:8,8:16:99:235,0,275	0/0:26,0:26:78:0,78,1040	0/0:28,0:28:84:0,84,1120	0/0:19,0:19:57:0,57,760	1/1:0,40:40:99:1600,120,0	0/1:5,4:9:99:133,0,173	0/1:7,5:12:99:164,0,244	0/0:18,0:18:54:0,54,720	0/0:41,1:42:86:0,86,1590	0/0:27,0:27:81:0,81,1080	0/0:32,0:32:96:0,96,1270
NC_019459.2	47256115	.	G	A	704.68	.	AC=24;AF=0.923;AN=26;BaseQRankSum=-0.485;DP=25;Dels=0.00;ExcessHet=0.0877;FS=0.000;HaplotypeScore=0.2995;InbreedingCoeff=0.1259;MLEAC=25;MLEAF=0.962;MQ=60.00;MQ0=0;MQRankSum=-1.456;QD=34.21;ReadPosRankSum=1.595;SOR=5.058;set=variant12	GT:AD:DP:GQ:PL	1/1:0,4:4:9:110,9,0	./.:.:.:.:.	./.:.:.:.:.	./.:.:.:.:.	./.:.:.:.:.	./.:.:.:.:.	./.:.:.:.:.	./.:.:.:.:.	./.:.:.:.:.	./.:.:.:.:.	./.:.:.:.:.	./.:.:.:.:.	./.:.:.:.:.	1/1:0,3:3:6:80,6,0	./.:.:.:.:.	./.:.:.:.:.	./.:.:.:.:.	./.:.:.:.:.	./.:.:.:.:.	1/1:0,1:1:3:40,3,0	1/1:0,2:2:6:59,6,0	./.:.:.:.:.	./.:.:.:.:.	./.:.:.:.:.	./.:.:.:.:.	./.:.:.:.:.	1/1:0,2:2:3:40,3,0	./.:.:.:.:.	./.:.:.:.:.	./.:.:.:.:.	./.:.:.:.:.	1/1:0,1:1:3:40,3,0	./.:.:.:.:.	./.:.:.:.:.	1/1:0,1:1:3:40,3,0	1/1:0,2:2:6:70,6,0	./.:.:.:.:.	./.:.:.:.:.	./.:.:.:.:.	./.:.:.:.:.	./.:.:.:.:.
NC_019459.2	47256124	.	A	C	521.85	.	AC=16;AF=0.421;AN=38;BaseQRankSum=-0.152;DP=46;Dels=0.00;ExcessHet=0.0013;FS=12.704;HaplotypeScore=0.3046;InbreedingCoeff=0.2988;MLEAC=17;MLEAF=0.447;MQ=60.00;MQ0=0;MQRankSum=-0.222;QD=30.70;ReadPosRankSum=3.313;SOR=4.977;set=variant12	GT:AD:DP:GQ:PL	1/1:0,3:4:9:120,9,0	./.:.:.:.:.	./.:.:.:.:.	./.:.:.:.:.	./.:.:.:.:.	./.:.:.:.:.	0/0:2,0:2:3:0,3,45	./.:.:.:.:.	./.:.:.:.:.	./.:.:.:.:.	./.:.:.:.:.	./.:.:.:.:.	./.:.:.:.:.	0/0:3,0:3:9:0,9,110	./.:.:.:.:.	./.:.:.:.:.	./.:.:.:.:.	./.:.:.:.:.	./.:.:.:.:.	0/0:1,0:1:3:0,3,40	0/1:1,1:2:34:34,0,34	./.:.:.:.:.	./.:.:.:.:.	./.:.:.:.:.	./.:.:.:.:.	./.:.:.:.:.	1/1:0,2:2:6:70,6,0	0/0:6,0:6:9:0,9,134	./.:.:.:.:.	./.:.:.:.:.	./.:.:.:.:.	0/0:1,0:1:3:0,3,40	./.:.:.:.:.	./.:.:.:.:.	1/1:0,1:1:3:40,3,0	1/1:0,2:2:3:40,3,0	./.:.:.:.:.	./.:.:.:.:.	./.:.:.:.:.	0/0:2,0:2:3:0,3,45	./.:.:.:.:.
NC_019459.2	47256188	.	A	G	1133.46	.	AC=31;AF=0.816;AN=38;BaseQRankSum=0.164;DP=47;Dels=0.00;ExcessHet=0.0053;FS=2.644;HaplotypeScore=0.1882;InbreedingCoeff=0.2627;MLEAC=31;MLEAF=0.816;MQ=60.00;MQ0=0;MQRankSum=-1.718;QD=31.49;ReadPosRankSum=3.989;SOR=0.093;set=variant12	GT:AD:DP:GQ:PL	1/1:0,4:4:12:150,12,0	./.:.:.:.:.	./.:.:.:.:.	./.:.:.:.:.	./.:.:.:.:.	./.:.:.:.:.	1/1:0,2:2:3:45,3,0	./.:.:.:.:.	./.:.:.:.:.	./.:.:.:.:.	./.:.:.:.:.	./.:.:.:.:.	./.:.:.:.:.	0/0:4,0:4:12:0,12,150	./.:.:.:.:.	./.:.:.:.:.	./.:.:.:.:.	./.:.:.:.:.	./.:.:.:.:.	0/0:1,0:1:3:0,3,40	0/1:1,1:2:34:34,0,34	./.:.:.:.:.	./.:.:.:.:.	./.:.:.:.:.	./.:.:.:.:.	./.:.:.:.:.	1/1:0,2:2:6:80,6,0	1/1:0,6:6:9:134,9,0	./.:.:.:.:.	./.:.:.:.:.	./.:.:.:.:.	0/0:1,0:1:3:0,3,40	./.:.:.:.:.	./.:.:.:.:.	1/1:0,1:1:3:40,3,0	1/1:0,2:2:6:80,6,0	./.:.:.:.:.	./.:.:.:.:.	./.:.:.:.:.	1/1:0,2:2:3:45,3,0	./.:.:.:.:.
NC_019459.2	47257455	.	T	C	262.46	.	AC=4;AF=0.200;AN=20;BaseQRankSum=-0.527;DP=36;Dels=0.00;ExcessHet=0.0202;FS=0.000;HaplotypeScore=0.2999;InbreedingCoeff=0.4033;MLEAC=4;MLEAF=0.200;MQ=60.00;MQ0=0;MQRankSum=-0.757;QD=20.19;ReadPosRankSum=-0.132;SOR=0.591;set=variant12	GT:AD:DP:GQ:PL	./.:.:.:.:.	0/0:2,0:2:3:0,3,45	./.:.:.:.:.	0/0:3,0:3:9:0,9,110	./.:.:.:.:.	./.:.:.:.:.	./.:.:.:.:.	./.:.:.:.:.	./.:.:.:.:.	./.:.:.:.:.	./.:.:.:.:.	1/1:0,2:2:3:45,3,0	./.:.:.:.:.	./.:.:.:.:.	./.:.:.:.:.	0/0:2,0:2:3:0,3,45	0/0:2,0:2:3:0,3,45	./.:.:.:.:.	./.:.:.:.:.	0/0:6,0:6:9:0,9,134	./.:.:.:.:.	./.:.:.:.:.	./.:.:.:.:.	./.:.:.:.:.	./.:.:.:.:.	./.:.:.:.:.	1/1:0,11:11:18:264,18,0	./.:.:.:.:.	./.:.:.:.:.	./.:.:.:.:.	./.:.:.:.:.	./.:.:.:.:.	./.:.:.:.:.	./.:.:.:.:.	./.:.:.:.:.	./.:.:.:.:.	./.:.:.:.:.	./.:.:.:.:.	./.:.:.:.:.	./.:.:.:.:.	./.:.:.:.:.
NC_019459.2	47257520	.	C	T	265.99	.	AC=10;AF=0.500;AN=20;BaseQRankSum=-0.347;DP=20;Dels=0.00;ExcessHet=0.0030;FS=0.000;HaplotypeScore=0.1000;InbreedingCoeff=0.5112;MLEAC=9;MLEAF=0.450;MQ=60.00;MQ0=0;MQRankSum=1.196;QD=30.32;ReadPosRankSum=1.350;SOR=0.392;set=variant12	GT:AD:DP:GQ:PL	./.:.:.:.:.	0/0:1,0:1:3:0,3,40	./.:.:.:.:.	1/1:0,3:3:9:120,9,0	./.:.:.:.:.	./.:.:.:.:.	./.:.:.:.:.	./.:.:.:.:.	./.:.:.:.:.	./.:.:.:.:.	./.:.:.:.:.	0/0:1,0:1:3:0,3,40	./.:.:.:.:.	./.:.:.:.:.	./.:.:.:.:.	1/1:0,1:1:3:40,3,0	1/1:0,1:1:3:40,3,0	./.:.:.:.:.	./.:.:.:.:.	0/0:3,0:3:9:0,9,120	./.:.:.:.:.	./.:.:.:.:.	./.:.:.:.:.	./.:.:.:.:.	./.:.:.:.:.	./.:.:.:.:.	0/0:6,0:6:18:0,18,240	./.:.:.:.:.	./.:.:.:.:.	./.:.:.:.:.	./.:.:.:.:.	./.:.:.:.:.	./.:.:.:.:.	./.:.:.:.:.	./.:.:.:.:.	./.:.:.:.:.	./.:.:.:.:.	./.:.:.:.:.	./.:.:.:.:.	./.:.:.:.:.	./.:.:.:.:.
NC_019459.2	47258183	.	G	A	414.96	.	AC=12;AF=0.316;AN=38;BaseQRankSum=0.175;DP=37;Dels=0.00;ExcessHet=0.0034;FS=0.000;HaplotypeScore=0.0526;InbreedingCoeff=0.2519;MLEAC=13;MLEAF=0.342;MQ=60.00;MQ0=0;MQRankSum=0.334;QD=25.93;ReadPosRankSum=0.302;SOR=0.273;set=variant12	GT:AD:DP:GQ:PL	./.:.:.:.:.	./.:.:.:.:.	1/1:0,1:1:3:40,3,0	1/1:0,2:2:6:80,6,0	./.:.:.:.:.	./.:.:.:.:.	./.:.:.:.:.	./.:.:.:.:.	./.:.:.:.:.	./.:.:.:.:.	0/0:1,0:1:3:0,3,40	./.:.:.:.:.	./.:.:.:.:.	./.:.:.:.:.	./.:.:.:.:.	./.:.:.:.:.	./.:.:.:.:.	0/0:1,0:1:3:0,3,40	./.:.:.:.:.	./.:.:.:.:.	0/0:1,0:1:3:0,3,40	0/1:1,2:3:31:71,0,31	./.:.:.:.:.	./.:.:.:.:.	./.:.:.:.:.	./.:.:.:.:.	0/0:1,0:1:3:0,3,40	0/1:5,2:7:59:59,0,179	./.:.:.:.:.	./.:.:.:.:.	./.:.:.:.:.	0/0:1,0:1:3:0,3,40	./.:.:.:.:.	./.:.:.:.:.	./.:.:.:.:.	0/0:1,0:1:3:0,3,40	1/1:0,1:1:3:40,3,0	./.:.:.:.:.	./.:.:.:.:.	./.:.:.:.:.	./.:.:.:.:.
NC_019459.2	47258217	.	G	A	378.25	.	AC=10;AF=0.263;AN=38;BaseQRankSum=-0.568;DP=37;Dels=0.00;ExcessHet=0.0076;FS=0.000;HaplotypeScore=0.1052;InbreedingCoeff=0.2177;MLEAC=11;MLEAF=0.289;MQ=60.00;MQ0=0;MQRankSum=0.211;QD=23.64;ReadPosRankSum=-0.600;SOR=0.223;set=variant12	GT:AD:DP:GQ:PL	./.:.:.:.:.	./.:.:.:.:.	1/1:0,1:1:3:40,3,0	1/1:0,2:2:6:80,6,0	./.:.:.:.:.	./.:.:.:.:.	./.:.:.:.:.	./.:.:.:.:.	./.:.:.:.:.	./.:.:.:.:.	0/0:1,0:1:3:0,3,40	./.:.:.:.:.	./.:.:.:.:.	./.:.:.:.:.	./.:.:.:.:.	./.:.:.:.:.	./.:.:.:.:.	0/0:1,0:1:3:0,3,30	./.:.:.:.:.	./.:.:.:.:.	0/0:1,0:1:3:0,3,40	0/1:1,2:3:31:71,0,31	./.:.:.:.:.	./.:.:.:.:.	./.:.:.:.:.	./.:.:.:.:.	0/0:1,0:1:3:0,3,40	0/1:5,2:7:59:59,0,179	./.:.:.:.:.	./.:.:.:.:.	./.:.:.:.:.	0/0:1,0:1:3:0,3,40	./.:.:.:.:.	./.:.:.:.:.	./.:.:.:.:.	0/0:1,0:1:3:0,3,40	0/0:1,0:1:3:0,3,40	./.:.:.:.:.	./.:.:.:.:.	./.:.:.:.:.	./.:.:.:.:.
NC_019459.2	47258222	.	A	G	35.33	.	AC=1;AF=0.026;AN=38;BaseQRankSum=0.168;DP=37;Dels=0.00;ExcessHet=3.0103;FS=0.000;HaplotypeScore=0.1052;InbreedingCoeff=-0.1761;MLEAC=1;MLEAF=0.026;MQ=60.00;MQ0=0;MQRankSum=-0.168;QD=8.83;ReadPosRankSum=-0.907;SOR=0.007;set=variant12	GT:AD:DP:GQ:PL	./.:.:.:.:.	./.:.:.:.:.	0/0:1,0:1:3:0,3,40	0/0:2,0:2:6:0,6,80	./.:.:.:.:.	./.:.:.:.:.	./.:.:.:.:.	./.:.:.:.:.	./.:.:.:.:.	./.:.:.:.:.	0/0:1,0:1:3:0,3,40	./.:.:.:.:.	./.:.:.:.:.	./.:.:.:.:.	./.:.:.:.:.	./.:.:.:.:.	./.:.:.:.:.	0/0:1,0:1:3:0,3,40	./.:.:.:.:.	./.:.:.:.:.	0/0:1,0:1:3:0,3,40	0/0:3,0:3:9:0,9,120	./.:.:.:.:.	./.:.:.:.:.	./.:.:.:.:.	./.:.:.:.:.	0/0:1,0:1:3:0,3,40	0/0:7,0:7:21:0,21,280	./.:.:.:.:.	./.:.:.:.:.	./.:.:.:.:.	0/0:1,0:1:3:0,3,40	./.:.:.:.:.	./.:.:.:.:.	./.:.:.:.:.	0/0:1,0:1:3:0,3,40	0/0:1,0:1:3:0,3,40	./.:.:.:.:.	./.:.:.:.:.	./.:.:.:.:.	./.:.:.:.:.
NC_019459.2	47258261	.	G	A	378.25	.	AC=10;AF=0.263;AN=38;BaseQRankSum=-1.022;DP=37;Dels=0.00;ExcessHet=0.0076;FS=0.000;HaplotypeScore=0.0997;InbreedingCoeff=0.2176;MLEAC=11;MLEAF=0.289;MQ=60.00;MQ0=0;MQRankSum=0.049;QD=23.64;ReadPosRankSum=-0.178;SOR=0.223;set=variant12	GT:AD:DP:GQ:PL	./.:.:.:.:.	./.:.:.:.:.	1/1:0,1:1:3:40,3,0	1/1:0,2:2:6:80,6,0	./.:.:.:.:.	./.:.:.:.:.	./.:.:.:.:.	./.:.:.:.:.	./.:.:.:.:.	./.:.:.:.:.	0/0:1,0:1:3:0,3,40	./.:.:.:.:.	./.:.:.:.:.	./.:.:.:.:.	./.:.:.:.:.	./.:.:.:.:.	./.:.:.:.:.	0/0:1,0:1:3:0,3,40	./.:.:.:.:.	./.:.:.:.:.	0/0:1,0:1:3:0,3,40	0/1:1,2:3:31:71,0,31	./.:.:.:.:.	./.:.:.:.:.	./.:.:.:.:.	./.:.:.:.:.	0/0:1,0:1:3:0,3,40	0/1:5,2:7:59:59,0,179	./.:.:.:.:.	./.:.:.:.:.	./.:.:.:.:.	0/0:1,0:1:3:0,3,40	./.:.:.:.:.	./.:.:.:.:.	./.:.:.:.:.	0/0:1,0:1:3:0,3,40	0/0:1,0:1:3:0,3,40	./.:.:.:.:.	./.:.:.:.:.	./.:.:.:.:.	./.:.:.:.:.
NC_019459.2	47258274	.	T	C	378.25	.	AC=10;AF=0.263;AN=38;BaseQRankSum=0.503;DP=37;Dels=0.00;ExcessHet=0.0076;FS=0.000;HaplotypeScore=0.0000;InbreedingCoeff=0.2176;MLEAC=11;MLEAF=0.289;MQ=60.00;MQ0=0;MQRankSum=1.574;QD=23.64;ReadPosRankSum=-0.698;SOR=0.223;set=variant12	GT:AD:DP:GQ:PL	./.:.:.:.:.	./.:.:.:.:.	1/1:0,1:1:3:40,3,0	1/1:0,2:2:6:80,6,0	./.:.:.:.:.	./.:.:.:.:.	./.:.:.:.:.	./.:.:.:.:.	./.:.:.:.:.	./.:.:.:.:.	0/0:1,0:1:3:0,3,40	./.:.:.:.:.	./.:.:.:.:.	./.:.:.:.:.	./.:.:.:.:.	./.:.:.:.:.	./.:.:.:.:.	0/0:1,0:1:3:0,3,40	./.:.:.:.:.	./.:.:.:.:.	0/0:1,0:1:3:0,3,40	0/1:1,2:3:31:71,0,31	./.:.:.:.:.	./.:.:.:.:.	./.:.:.:.:.	./.:.:.:.:.	0/0:1,0:1:3:0,3,40	0/1:5,2:7:59:59,0,179	./.:.:.:.:.	./.:.:.:.:.	./.:.:.:.:.	0/0:1,0:1:3:0,3,40	./.:.:.:.:.	./.:.:.:.:.	./.:.:.:.:.	0/0:1,0:1:3:0,3,40	0/0:1,0:1:3:0,3,40	./.:.:.:.:.	./.:.:.:.:.	./.:.:.:.:.	./.:.:.:.:.
NC_019459.2	47258549	.	T	C	418.74	.	AC=12;AF=0.316;AN=38;BaseQRankSum=2.529;DP=37;Dels=0.00;ExcessHet=0.0034;FS=0.000;HaplotypeScore=0.0524;InbreedingCoeff=0.2392;MLEAC=13;MLEAF=0.342;MQ=60.00;MQ0=0;MQRankSum=-0.684;QD=26.17;ReadPosRankSum=-1.066;SOR=0.273;set=variant12	GT:AD:DP:GQ:PL	./.:.:.:.:.	./.:.:.:.:.	1/1:0,1:1:3:40,3,0	1/1:0,2:2:6:80,6,0	./.:.:.:.:.	./.:.:.:.:.	./.:.:.:.:.	./.:.:.:.:.	./.:.:.:.:.	./.:.:.:.:.	0/0:1,0:1:3:0,3,30	./.:.:.:.:.	./.:.:.:.:.	./.:.:.:.:.	./.:.:.:.:.	./.:.:.:.:.	./.:.:.:.:.	0/0:1,0:1:3:0,3,40	./.:.:.:.:.	./.:.:.:.:.	0/0:1,0:1:3:0,3,40	0/1:1,2:3:31:71,0,31	./.:.:.:.:.	./.:.:.:.:.	./.:.:.:.:.	./.:.:.:.:.	0/0:1,0:1:3:0,3,40	0/1:5,2:7:62:62,0,142	./.:.:.:.:.	./.:.:.:.:.	./.:.:.:.:.	0/0:1,0:1:3:0,3,30	./.:.:.:.:.	./.:.:.:.:.	./.:.:.:.:.	0/0:1,0:1:3:0,3,40	1/1:0,1:1:3:40,3,0	./.:.:.:.:.	./.:.:.:.:.	./.:.:.:.:.	./.:.:.:.:.
NC_019459.2	47258572	.	G	A	414.96	.	AC=12;AF=0.316;AN=38;BaseQRankSum=0.048;DP=37;Dels=0.00;ExcessHet=0.0034;FS=0.000;HaplotypeScore=0.0000;InbreedingCoeff=0.2519;MLEAC=13;MLEAF=0.342;MQ=60.00;MQ0=0;MQRankSum=1.893;QD=25.93;ReadPosRankSum=-0.080;SOR=0.273;set=variant12	GT:AD:DP:GQ:PL	./.:.:.:.:.	./.:.:.:.:.	1/1:0,1:1:3:40,3,0	1/1:0,2:2:6:80,6,0	./.:.:.:.:.	./.:.:.:.:.	./.:.:.:.:.	./.:.:.:.:.	./.:.:.:.:.	./.:.:.:.:.	0/0:1,0:1:3:0,3,40	./.:.:.:.:.	./.:.:.:.:.	./.:.:.:.:.	./.:.:.:.:.	./.:.:.:.:.	./.:.:.:.:.	0/0:1,0:1:3:0,3,40	./.:.:.:.:.	./.:.:.:.:.	0/0:1,0:1:3:0,3,40	0/1:1,2:3:31:71,0,31	./.:.:.:.:.	./.:.:.:.:.	./.:.:.:.:.	./.:.:.:.:.	0/0:1,0:1:3:0,3,40	0/1:5,2:7:59:59,0,179	./.:.:.:.:.	./.:.:.:.:.	./.:.:.:.:.	0/0:1,0:1:3:0,3,40	./.:.:.:.:.	./.:.:.:.:.	./.:.:.:.:.	0/0:1,0:1:3:0,3,40	1/1:0,1:1:3:40,3,0	./.:.:.:.:.	./.:.:.:.:.	./.:.:.:.:.	./.:.:.:.:.
NC_019459.2	47258653	.	A	G	96.03	.	AC=10;AF=0.094;AN=106;BaseQRankSum=1.044;DP=228;Dels=0.00;ExcessHet=0.0001;FS=0.000;HaplotypeScore=0.0863;InbreedingCoeff=0.3161;MLEAC=9;MLEAF=0.085;MQ=58.54;MQ0=0;MQRankSum=-5.851;QD=28.29;ReadPosRankSum=0.047;SOR=0.008;set=variant12	GT:AD:DP:GQ:PL	./.:.:.:.:.	./.:.:.:.:.	0/0:1,0:1:3:0,3,40	0/0:2,0:2:6:0,6,80	./.:.:.:.:.	./.:.:.:.:.	./.:.:.:.:.	./.:.:.:.:.	./.:.:.:.:.	./.:.:.:.:.	0/0:1,0:1:3:0,3,40	./.:.:.:.:.	./.:.:.:.:.	./.:.:.:.:.	./.:.:.:.:.	./.:.:.:.:.	./.:.:.:.:.	0/0:1,0:1:3:0,3,40	./.:.:.:.:.	./.:.:.:.:.	0/0:1,0:1:3:0,3,40	0/0:3,0:3:9:0,9,120	./.:.:.:.:.	./.:.:.:.:.	./.:.:.:.:.	./.:.:.:.:.	0/0:1,0:1:3:0,3,30	0/1:4,3:7:99:99,0,139	./.:.:.:.:.	./.:.:.:.:.	./.:.:.:.:.	0/0:1,0:1:3:0,3,40	./.:.:.:.:.	./.:.:.:.:.	./.:.:.:.:.	./.:.:.:.:.	0/0:1,0:1:3:0,3,40	./.:.:.:.:.	./.:.:.:.:.	./.:.:.:.:.	./.:.:.:.:.
NC_019459.2	47258748	.	A	G	44.47	.	AC=25;AF=0.169;AN=148;BaseQRankSum=1.962;DP=1106;Dels=0.00;ExcessHet=0.0000;FS=0.000;HaplotypeScore=1.8320;InbreedingCoeff=0.4463;MLEAC=24;MLEAF=0.162;MQ=60.00;MQ0=0;MQRankSum=1.418;QD=25.85;ReadPosRankSum=-1.267;SOR=0.043;set=variant22	GT:AD:DP:GQ:PL	./.:.:.:.:.	./.:.:.:.:.	./.:.:.:.:.	./.:.:.:.:.	./.:.:.:.:.	./.:.:.:.:.	./.:.:.:.:.	./.:.:.:.:.	./.:.:.:.:.	./.:.:.:.:.	./.:.:.:.:.	./.:.:.:.:.	./.:.:.:.:.	./.:.:.:.:.	./.:.:.:.:.	0/0:1,0:1:3:0,3,40	./.:.:.:.:.	./.:.:.:.:.	./.:.:.:.:.	./.:.:.:.:.	./.:.:.:.:.	./.:.:.:.:.	./.:.:.:.:.	./.:.:.:.:.	./.:.:.:.:.	./.:.:.:.:.	0/0:4,0:4:12:0,12,160	./.:.:.:.:.	0/0:1,0:1:3:0,3,40	./.:.:.:.:.	./.:.:.:.:.	0/0:2,0:2:6:0,6,80	./.:.:.:.:.	./.:.:.:.:.	./.:.:.:.:.	./.:.:.:.:.	./.:.:.:.:.	./.:.:.:.:.	./.:.:.:.:.	./.:.:.:.:.	./.:.:.:.:.
NC_019459.2	47266132	.	C	T	5476.56	.	AC=78;AF=0.736;AN=106;BaseQRankSum=0.686;DP=227;Dels=0.00;ExcessHet=0.0001;FS=0.000;HaplotypeScore=0.1132;InbreedingCoeff=0.3255;MLEAC=79;MLEAF=0.745;MQ=42.15;MQ0=0;MQRankSum=-12.404;QD=33.60;ReadPosRankSum=-0.640;SOR=1.497;set=variant12	GT:AD:DP:GQ:PL	1/1:0,2:2:6:80,6,0	0/0:4,0:4:12:0,12,160	./.:.:.:.:.	1/1:0,1:1:3:40,3,0	1/1:0,3:3:9:120,9,0	0/1:1,5:6:22:182,0,22	0/1:4,3:7:99:99,0,139	1/1:0,2:2:6:80,6,0	1/1:0,3:3:9:120,9,0	./.:.:.:.:.	0/0:1,0:1:3:0,3,40	./.:.:.:.:.	1/1:0,2:2:6:80,6,0	1/1:0,1:1:3:40,3,0	1/1:0,3:3:9:120,9,0	1/1:0,3:3:9:120,9,0	./.:.:.:.:.	1/1:0,7:7:21:280,21,0	0/0:3,0:3:9:0,9,110	./.:.:.:.:.	./.:.:.:.:.	./.:.:.:.:.	1/1:0,8:8:24:320,24,0	./.:.:.:.:.	1/1:0,6:6:18:240,18,0	1/1:0,3:3:9:120,9,0	1/1:0,3:3:9:120,9,0	1/1:0,6:6:18:240,18,0	1/1:0,1:1:3:40,3,0	./.:.:.:.:.	./.:.:.:.:.	0/1:1,1:2:34:34,0,34	0/0:5,0:5:15:0,15,200	0/0:2,0:2:6:0,6,80	1/1:0,1:1:3:40,3,0	1/1:0,1:1:3:40,3,0	1/1:0,3:3:9:120,9,0	1/1:0,3:3:9:120,9,0	./.:.:.:.:.	1/1:0,5:5:15:200,15,0	./.:.:.:.:.
NC_019459.2	47266133	.	G	C	2738.95	.	AC=28;AF=0.264;AN=106;BaseQRankSum=0.277;DP=227;Dels=0.00;ExcessHet=0.0001;FS=0.000;HaplotypeScore=0.1320;InbreedingCoeff=0.3298;MLEAC=27;MLEAF=0.255;MQ=42.15;MQ0=0;MQRankSum=12.402;QD=28.83;ReadPosRankSum=-0.729;SOR=0.253;set=variant12	GT:AD:DP:GQ:PL	0/0:2,0:2:6:0,6,70	1/1:0,4:4:12:160,12,0	./.:.:.:.:.	0/0:1,0:1:3:0,3,40	0/0:3,0:3:9:0,9,110	0/1:5,1:6:22:22,0,182	0/1:3,4:7:99:139,0,99	0/0:2,0:2:6:0,6,80	0/0:3,0:3:9:0,9,120	./.:.:.:.:.	1/1:0,1:1:3:40,3,0	./.:.:.:.:.	0/0:2,0:2:6:0,6,80	0/0:1,0:1:3:0,3,40	0/0:3,0:3:9:0,9,120	0/0:3,0:3:9:0,9,120	./.:.:.:.:.	0/0:7,0:7:21:0,21,280	1/1:0,3:3:9:120,9,0	./.:.:.:.:.	./.:.:.:.:.	./.:.:.:.:.	0/0:8,0:8:24:0,24,310	./.:.:.:.:.	0/0:6,0:6:18:0,18,240	0/0:3,0:3:9:0,9,120	0/0:3,0:3:9:0,9,120	0/0:6,0:6:18:0,18,240	0/0:1,0:1:3:0,3,40	./.:.:.:.:.	./.:.:.:.:.	0/1:1,1:2:34:34,0,34	1/1:0,5:5:15:200,15,0	1/1:0,2:2:6:80,6,0	0/0:1,0:1:3:0,3,40	0/0:1,0:1:3:0,3,40	0/0:3,0:3:9:0,9,120	0/0:3,0:3:9:0,9,120	./.:.:.:.:.	0/0:5,0:5:15:0,15,200	./.:.:.:.:.
NC_019459.2	47266529	.	T	A	522.85	.	AC=10;AF=0.094;AN=106;BaseQRankSum=1.044;DP=228;Dels=0.00;ExcessHet=0.0001;FS=0.000;HaplotypeScore=0.0863;InbreedingCoeff=0.3161;MLEAC=9;MLEAF=0.085;MQ=58.54;MQ0=0;MQRankSum=-5.851;QD=28.29;ReadPosRankSum=0.047;SOR=0.008;set=variant12	GT:AD:DP:GQ:PL	0/0:2,0:2:3:0,3,40	0/0:4,0:4:12:0,12,160	./.:.:.:.:.	0/0:1,0:1:3:0,3,40	0/0:3,0:3:9:0,9,120	0/1:5,1:6:22:22,0,182	0/0:7,0:7:21:0,21,270	0/0:2,0:2:6:0,6,80	0/0:4,0:4:12:0,12,160	./.:.:.:.:.	0/0:1,0:1:3:0,3,40	./.:.:.:.:.	0/0:2,0:2:6:0,6,80	0/0:1,0:1:3:0,3,40	0/0:3,0:3:9:0,9,120	0/0:3,0:3:9:0,9,120	./.:.:.:.:.	0/0:7,0:7:21:0,21,280	0/0:3,0:3:9:0,9,120	./.:.:.:.:.	./.:.:.:.:.	./.:.:.:.:.	0/0:8,0:8:24:0,24,320	./.:.:.:.:.	0/0:6,0:6:18:0,18,240	0/0:3,0:3:9:0,9,120	0/0:3,0:3:9:0,9,120	1/1:0,6:6:18:240,18,0	0/0:1,0:1:3:0,3,40	./.:.:.:.:.	./.:.:.:.:.	0/0:2,0:2:6:0,6,80	0/0:5,0:5:15:0,15,200	0/0:2,0:2:6:0,6,80	0/0:1,0:1:3:0,3,40	0/0:1,0:1:3:0,3,40	0/0:3,0:3:9:0,9,120	0/0:3,0:3:9:0,9,120	./.:.:.:.:.	0/0:5,0:5:15:0,15,200	./.:.:.:.:.
NC_019459.2	47266588	.	C	A	76.44	.	AC=25;AF=0.169;AN=148;BaseQRankSum=1.962;DP=1106;Dels=0.00;ExcessHet=0.0000;FS=0.000;HaplotypeScore=1.8320;InbreedingCoeff=0.4463;MLEAC=24;MLEAF=0.162;MQ=60.00;MQ0=0;MQRankSum=1.418;QD=25.85;ReadPosRankSum=-1.267;SOR=0.043;set=variant22	GT:AD:DP:GQ:PL	0/0:4,0:4:12:0,12,160	0/0:7,0:7:21:0,21,280	0/0:55,0:55:99:0,166,2190	0/0:14,0:14:42:0,42,560	0/0:3,0:3:9:0,9,120	0/0:14,0:14:42:0,42,560	0/0:10,0:10:30:0,30,400	0/0:13,0:13:39:0,39,510	0/0:7,0:7:21:0,21,280	0/0:7,0:7:21:0,21,270	0/0:29,0:29:87:0,87,1160	0/0:7,0:7:21:0,21,280	0/0:15,0:15:42:0,42,560	0/0:8,0:8:24:0,24,320	0/0:13,0:13:39:0,39,520	0/0:7,0:7:21:0,21,280	0/0:21,0:21:60:0,60,800	0/0:9,0:9:27:0,27,360	0/0:9,0:9:27:0,27,360	0/0:5,0:5:15:0,15,190	0/0:7,0:7:21:0,21,280	0/0:4,0:4:12:0,12,160	0/0:6,0:6:18:0,18,240	0/0:4,0:4:12:0,12,160	0/0:11,0:11:33:0,33,430	0/0:8,0:8:24:0,24,320	0/0:9,0:9:27:0,27,360	0/0:4,0:4:12:0,12,160	0/0:9,0:9:27:0,27,360	0/0:10,0:10:30:0,30,400	0/0:4,0:4:12:0,12,160	0/0:13,0:13:39:0,39,520	0/0:7,0:7:21:0,21,280	0/0:8,0:8:24:0,24,320	0/0:6,0:6:18:0,18,240	0/0:6,0:6:18:0,18,240	0/0:3,0:3:9:0,9,120	0/0:13,0:13:39:0,39,520	0/0:9,0:9:27:0,27,350	0/0:3,0:3:9:0,9,120	0/0:3,0:3:9:0,9,120
NC_019459.2	47266591	.	C	T	923.13	.	AC=4;AF=0.025;AN=160;BaseQRankSum=1.659;DP=778;Dels=0.00;ExcessHet=3.1768;FS=0.000;HaplotypeScore=0.7134;InbreedingCoeff=-0.0406;MLEAC=4;MLEAF=0.025;MQ=59.93;MQ0=0;MQRankSum=-0.323;QD=18.10;ReadPosRankSum=1.127;SOR=0.002;set=variant12	GT:AD:DP:GQ:PL	0/0:4,0:4:12:0,12,160	0/0:7,0:7:21:0,21,280	0/0:54,0:55:99:0,163,2160	0/0:14,0:14:42:0,42,560	0/0:3,0:3:9:0,9,120	0/1:7,7:14:99:238,0,217	0/0:10,0:10:30:0,30,400	0/0:13,0:13:39:0,39,510	0/0:7,0:7:21:0,21,280	0/0:7,0:7:21:0,21,280	0/0:29,0:29:87:0,87,1139	0/0:7,0:7:21:0,21,280	0/0:14,0:15:42:0,42,560	0/0:8,0:8:24:0,24,320	0/0:13,0:13:39:0,39,520	0/0:7,0:7:21:0,21,280	0/0:21,0:21:63:0,63,840	0/0:9,0:9:27:0,27,360	0/0:9,0:9:27:0,27,360	0/0:5,0:5:15:0,15,179	0/0:7,0:7:21:0,21,280	0/0:4,0:4:12:0,12,160	0/0:6,0:6:18:0,18,240	0/0:4,0:4:9:0,9,120	0/0:11,0:11:33:0,33,440	0/0:8,0:8:24:0,24,320	0/1:3,6:9:93:213,0,93	0/0:4,0:4:12:0,12,150	0/0:9,0:9:27:0,27,360	0/0:10,0:10:30:0,30,400	0/0:4,0:4:12:0,12,160	0/0:13,0:13:39:0,39,499	0/0:7,0:7:18:0,18,240	0/0:8,0:8:24:0,24,320	0/0:6,0:6:18:0,18,240	0/0:6,0:6:18:0,18,240	0/0:3,0:3:9:0,9,120	0/0:13,0:13:39:0,39,520	0/0:9,0:9:27:0,27,360	0/0:3,0:3:9:0,9,120	0/0:3,0:3:9:0,9,120
NC_019459.2	47266596	.	A	G	1359.96	.	AC=11;AF=0.069;AN=160;BaseQRankSum=0.859;DP=778;Dels=0.00;ExcessHet=0.0830;FS=0.000;HaplotypeScore=0.7245;InbreedingCoeff=0.2221;MLEAC=10;MLEAF=0.063;MQ=59.93;MQ0=0;MQRankSum=0.608;QD=18.38;ReadPosRankSum=1.341;SOR=0.004;set=variant12	GT:AD:DP:GQ:PL	0/0:4,0:4:12:0,12,160	0/0:7,0:7:21:0,21,280	0/0:55,0:55:99:0,166,2190	0/0:14,0:14:42:0,42,560	0/0:3,0:3:9:0,9,120	0/1:7,7:14:99:228,0,238	0/0:10,0:10:30:0,30,400	0/0:13,0:13:33:0,33,440	0/0:7,0:7:21:0,21,280	0/1:5,2:7:59:59,0,179	0/0:28,1:29:47:0,47,1080	0/0:7,0:7:18:0,18,240	0/0:15,0:15:45:0,45,590	0/0:8,0:8:24:0,24,320	0/0:13,0:13:39:0,39,510	0/0:7,0:7:21:0,21,280	0/0:21,0:21:63:0,63,819	0/0:9,0:9:27:0,27,360	0/0:9,0:9:27:0,27,360	0/0:5,0:5:15:0,15,200	0/0:7,0:7:21:0,21,280	0/0:4,0:4:12:0,12,160	0/0:6,0:6:18:0,18,240	0/0:4,0:4:12:0,12,150	0/0:11,0:11:33:0,33,440	0/0:8,0:8:24:0,24,320	1/1:0,9:9:27:360,27,0	0/0:4,0:4:12:0,12,160	0/0:9,0:9:27:0,27,350	0/0:10,0:10:30:0,30,400	0/0:4,0:4:12:0,12,160	0/0:13,0:13:39:0,39,510	0/0:6,0:7:18:0,18,240	0/0:8,0:8:24:0,24,320	0/0:6,0:6:18:0,18,240	0/0:6,0:6:18:0,18,240	0/0:3,0:3:9:0,9,120	0/0:13,0:13:39:0,39,520	0/0:9,0:9:27:0,27,360	0/0:3,0:3:9:0,9,120	0/0:3,0:3:9:0,9,120
NC_019459.2	47266601	.	A	G	103.26	.	AC=3;AF=0.019;AN=160;BaseQRankSum=-0.194;DP=778;Dels=0.00;ExcessHet=0.0412;FS=0.000;HaplotypeScore=0.6161;InbreedingCoeff=0.3372;MLEAC=2;MLEAF=0.013;MQ=59.93;MQ0=0;MQRankSum=-0.619;QD=10.33;ReadPosRankSum=0.904;SOR=0.000;set=variant12	GT:AD:DP:GQ:PL	0/0:4,0:4:12:0,12,160	0/0:7,0:7:21:0,21,280	0/0:55,0:55:99:0,166,2180	0/0:14,0:14:42:0,42,560	0/0:3,0:3:9:0,9,120	0/0:14,0:14:42:0,42,560	0/0:10,0:10:30:0,30,400	0/0:13,0:13:39:0,39,520	0/0:7,0:7:21:0,21,280	0/0:7,0:7:21:0,21,280	0/0:29,0:29:87:0,87,1150	0/0:7,0:7:21:0,21,280	0/0:15,0:15:45:0,45,600	0/0:8,0:8:24:0,24,320	0/0:13,0:13:39:0,39,520	0/1:5,2:7:49:49,0,179	0/0:21,0:21:63:0,63,819	0/0:9,0:9:27:0,27,360	0/0:9,0:9:27:0,27,360	0/0:5,0:5:15:0,15,200	0/0:7,0:7:21:0,21,280	0/0:4,0:4:12:0,12,160	0/0:6,0:6:18:0,18,240	0/0:4,0:4:12:0,12,150	0/0:11,0:11:33:0,33,440	0/0:8,0:8:24:0,24,320	0/0:9,0:9:27:0,27,360	0/0:4,0:4:12:0,12,160	0/0:9,0:9:27:0,27,360	0/0:10,0:10:30:0,30,400	0/0:4,0:4:12:0,12,160	0/0:13,0:13:39:0,39,520	0/0:7,0:7:21:0,21,280	0/0:8,0:8:24:0,24,320	0/0:6,0:6:18:0,18,240	0/0:6,0:6:18:0,18,240	1/1:0,3:3:9:120,9,0	0/0:13,0:13:39:0,39,520	0/0:9,0:9:27:0,27,360	0/0:3,0:3:9:0,9,120	0/0:3,0:3:9:0,9,120
NC_019460.2	2447494	.	A	C	64.91	.	AC=6;AF=0.043;AN=140;BaseQRankSum=-11.642;DP=1096;Dels=0.00;ExcessHet=3.6836;FS=0.000;HaplotypeScore=8.5064;InbreedingCoeff=-0.0893;MLEAC=5;MLEAF=0.036;MQ=60.00;MQ0=0;MQRankSum=0.441;QD=0.72;ReadPosRankSum=2.792;SOR=0.016;set=variant22	GT:AD:DP:GQ:PL	0/0:2,0:2:6:0,6,70	0/0:11,1:12:27:0,27,319	0/0:42,7:49:43:0,43,797	0/0:33,6:39:1:0,1,578	0/0:57,6:64:86:0,86,1507	0/0:2,0:2:3:0,3,30	0/0:14,5:19:0:0,0,289	0/0:8,0:8:12:0,12,129	0/0:14,3:17:24:0,24,299	0/0:28,3:31:51:0,51,618	0/0:33,6:40:63:0,63,767	0/0:10,1:11:18:0,18,199	0/0:26,3:29:54:0,54,637	0/0:11,0:11:24:0,24,320	0/0:20,1:21:33:0,33,388	0/0:24,2:26:45:0,45,527	0/0:27,4:31:28:0,28,597	0/1:16,2:18:37:37,0,306	0/0:20,1:21:39:0,39,406	0/0:9,3:12:15:0,15,158	0/0:10,2:12:15:0,15,158	0/0:9,1:10:15:0,15,179	0/0:16,0:16:24:0,24,289	0/0:6,2:8:6:0,6,80	0/0:5,0:5:12:0,12,150	0/0:1,1:2:3:0,3,30	0/0:9,0:9:21:0,21,259	0/0:10,1:11:21:0,21,259	0/1:15,5:20:3:3,0,251	0/0:9,3:12:18:0,18,240	./.:.:.:.:.	0/0:3,0:3:6:0,6,70	0/0:3,1:4:6:0,6,70	0/0:1,0:1:3:0,3,40	0/1:6,2:8:12:12,0,161	0/0:6,1:7:6:0,6,70	0/0:2,0:2:3:0,3,30	0/0:14,1:15:33:0,33,388	0/0:7,0:7:15:0,15,179	./.:.:.:.:.	./.:.:.:.:.
NC_019460.2	2447749	.	G	A	3144.18	.	AC=10;AF=0.068;AN=148;BaseQRankSum=-1.186;DP=1105;Dels=0.00;ExcessHet=0.0000;FS=0.000;HaplotypeScore=1.5997;InbreedingCoeff=0.5331;MLEAC=9;MLEAF=0.061;MQ=60.00;MQ0=0;MQRankSum=0.005;QD=27.34;ReadPosRankSum=-1.318;SOR=0.008;set=variant22	GT:AD:DP:GQ:PL	1/1:0,2:2:6:80,6,0	0/0:12,0:12:36:0,36,480	0/0:50,0:50:99:0,144,1900	0/0:39,0:39:99:0,117,1560	0/1:14,51:65:99:1797,0,367	0/0:2,0:2:6:0,6,80	0/0:19,0:19:57:0,57,750	0/0:8,0:8:24:0,24,320	0/0:17,0:17:48:0,48,640	0/0:31,0:31:93:0,93,1240	0/0:41,0:41:99:0,123,1630	0/0:11,0:11:33:0,33,440	0/0:30,0:30:90:0,90,1190	0/0:11,0:11:33:0,33,440	0/0:23,0:23:69:0,69,920	0/0:26,0:26:78:0,78,1040	0/0:32,0:32:96:0,96,1280	0/0:18,0:18:54:0,54,720	0/0:21,0:21:63:0,63,840	0/0:12,0:12:36:0,36,459	0/0:12,0:12:36:0,36,470	0/0:10,0:10:30:0,30,400	0/0:16,0:16:48:0,48,640	0/0:8,0:8:24:0,24,320	0/0:5,0:5:15:0,15,200	0/0:2,0:2:6:0,6,80	0/0:9,0:9:24:0,24,320	0/0:11,0:11:33:0,33,440	0/0:20,0:20:60:0,60,800	0/0:9,0:9:27:0,27,360	0/0:3,0:3:9:0,9,120	0/0:3,0:3:9:0,9,120	0/0:4,0:4:9:0,9,110	0/0:1,0:1:3:0,3,40	0/0:8,0:8:24:0,24,299	0/0:7,0:7:21:0,21,270	0/0:2,0:2:6:0,6,80	0/0:15,0:15:45:0,45,590	0/0:8,0:8:24:0,24,320	0/0:1,0:1:3:0,3,40	./.:.:.:.:.
NC_019460.2	2447754	.	G	A	6591.28	.	AC=25;AF=0.169;AN=148;BaseQRankSum=1.962;DP=1106;Dels=0.00;ExcessHet=0.0000;FS=0.000;HaplotypeScore=1.8320;InbreedingCoeff=0.4463;MLEAC=24;MLEAF=0.162;MQ=60.00;MQ0=0;MQRankSum=1.418;QD=25.85;ReadPosRankSum=-1.267;SOR=0.043;set=variant22	GT:AD:DP:GQ:PL	1/1:0,2:2:6:80,6,0	0/0:12,0:12:36:0,36,480	0/0:50,0:50:99:0,147,1960	0/0:39,0:39:99:0,117,1560	0/1:14,51:65:99:1797,0,367	0/0:2,0:2:6:0,6,80	0/0:19,0:19:57:0,57,760	0/0:8,0:8:24:0,24,320	0/0:17,0:17:51:0,51,680	0/0:31,0:31:93:0,93,1230	0/0:41,0:41:99:0,123,1640	0/0:11,0:11:33:0,33,440	0/0:31,0:31:90:0,90,1179	0/0:11,0:11:33:0,33,430	0/0:23,0:23:69:0,69,910	0/0:26,0:26:78:0,78,1040	0/0:32,0:32:96:0,96,1280	0/0:18,0:18:54:0,54,720	0/0:21,0:21:63:0,63,840	0/0:12,0:12:36:0,36,480	0/0:12,0:12:36:0,36,480	0/0:10,0:10:30:0,30,390	0/1:7,9:16:99:312,0,232	0/0:8,0:8:24:0,24,320	0/0:5,0:5:15:0,15,200	0/1:1,1:2:34:34,0,34	0/1:2,6:9:56:216,0,56	0/0:11,0:11:33:0,33,440	0/0:20,0:20:60:0,60,800	0/0:9,0:9:24:0,24,320	0/0:3,0:3:9:0,9,120	0/0:3,0:3:9:0,9,120	0/0:4,0:4:12:0,12,160	0/0:1,0:1:3:0,3,40	0/0:8,0:8:24:0,24,320	0/0:7,0:7:21:0,21,280	0/0:2,0:2:6:0,6,80	0/0:15,0:15:45:0,45,600	0/0:8,0:8:21:0,21,280	0/0:1,0:1:3:0,3,40	./.:.:.:.:.
NC_019460.2	2447853	.	G	A	126.01	.	AC=2;AF=0.014;AN=148;BaseQRankSum=-0.100;DP=1107;Dels=0.00;ExcessHet=3.0399;FS=0.000;HaplotypeScore=0.5148;InbreedingCoeff=-0.0384;MLEAC=2;MLEAF=0.014;MQ=60.00;MQ0=0;MQRankSum=0.062;QD=4.35;ReadPosRankSum=0.012;SOR=0.000;set=variant22	GT:AD:DP:GQ:PL	0/0:2,0:2:6:0,6,80	0/0:12,0:12:36:0,36,480	0/0:50,0:50:99:0,150,2000	0/0:39,0:39:99:0,117,1560	0/0:65,0:65:99:0,193,2560	0/0:2,0:2:6:0,6,80	0/0:19,0:19:57:0,57,760	0/0:8,0:8:24:0,24,320	0/0:17,0:17:51:0,51,670	0/0:31,0:31:93:0,93,1240	0/0:41,0:41:99:0,120,1600	0/0:11,0:11:30:0,30,400	0/0:31,0:31:87:0,87,1160	0/0:11,0:11:33:0,33,440	0/0:23,0:23:69:0,69,920	0/0:26,0:26:78:0,78,1040	0/0:32,0:32:93:0,93,1230	0/0:18,0:18:54:0,54,720	0/0:21,0:21:63:0,63,830	0/0:12,0:12:36:0,36,480	0/0:12,0:12:36:0,36,480	0/0:10,0:10:30:0,30,400	0/0:16,0:16:48:0,48,640	0/0:8,0:8:24:0,24,320	0/0:5,0:5:15:0,15,200	0/0:2,0:2:6:0,6,80	0/0:9,0:9:27:0,27,360	0/0:10,0:11:30:0,30,400	0/0:20,0:20:60:0,60,800	0/0:9,0:9:27:0,27,360	0/0:3,0:3:9:0,9,120	0/0:3,0:3:9:0,9,120	0/0:4,0:4:9:0,9,110	0/0:1,0:1:3:0,3,40	0/0:8,0:8:24:0,24,320	0/1:3,4:7:99:139,0,99	0/0:2,0:2:6:0,6,80	0/0:15,0:15:45:0,45,600	0/0:8,0:8:24:0,24,320	0/0:1,0:1:3:0,3,40	./.:.:.:.:.
NC_019460.2	2447867	.	G	C	3134.16	.	AC=10;AF=0.068;AN=148;BaseQRankSum=-0.849;DP=1107;Dels=0.00;ExcessHet=0.0000;FS=0.000;HaplotypeScore=1.6373;InbreedingCoeff=0.5387;MLEAC=9;MLEAF=0.061;MQ=60.00;MQ0=0;MQRankSum=-0.139;QD=27.25;ReadPosRankSum=-1.118;SOR=0.008;set=variant22	GT:AD:DP:GQ:PL	1/1:0,2:2:6:80,6,0	0/0:12,0:12:36:0,36,480	0/0:50,0:50:99:0,147,1908	0/0:39,0:39:99:0,117,1550	0/1:14,51:65:99:1777,0,357	0/0:2,0:2:6:0,6,80	0/0:19,0:19:57:0,57,750	0/0:8,0:8:24:0,24,320	0/0:17,0:17:51:0,51,670	0/0:31,0:31:93:0,93,1240	0/0:41,0:41:99:0,123,1609	0/0:11,0:11:33:0,33,440	0/0:31,0:31:93:0,93,1230	0/0:11,0:11:33:0,33,440	0/0:23,0:23:66:0,66,859	0/0:26,0:26:75:0,75,990	0/0:31,0:32:90:0,90,1169	0/0:18,0:18:54:0,54,720	0/0:21,0:21:63:0,63,819	0/0:12,0:12:36:0,36,480	0/0:12,0:12:36:0,36,459	0/0:10,0:10:30:0,30,400	0/0:16,0:16:48:0,48,640	0/0:8,0:8:24:0,24,310	0/0:5,0:5:15:0,15,200	0/0:2,0:2:6:0,6,80	0/0:9,0:9:27:0,27,360	0/0:11,0:11:33:0,33,440	0/0:20,0:20:60:0,60,800	0/0:9,0:9:27:0,27,360	0/0:3,0:3:9:0,9,120	0/0:3,0:3:9:0,9,120	0/0:4,0:4:12:0,12,160	0/0:1,0:1:3:0,3,40	0/0:8,0:8:24:0,24,310	0/0:7,0:7:21:0,21,259	0/0:2,0:2:6:0,6,80	0/0:15,0:15:45:0,45,600	0/0:8,0:8:24:0,24,320	0/0:1,0:1:3:0,3,30	./.:.:.:.:.
NC_019460.2	2447868	.	C	T	6340.76	.	AC=24;AF=0.162;AN=148;BaseQRankSum=0.242;DP=1107;Dels=0.00;ExcessHet=0.0000;FS=0.000;HaplotypeScore=1.6373;InbreedingCoeff=0.4717;MLEAC=23;MLEAF=0.155;MQ=60.00;MQ0=0;MQRankSum=-0.742;QD=24.77;ReadPosRankSum=0.215;SOR=0.042;set=variant22	GT:AD:DP:GQ:PL	1/1:0,2:2:6:80,6,0	0/0:12,0:12:36:0,36,470	0/0:50,0:50:99:0,147,1950	0/0:39,0:39:99:0,114,1510	0/1:14,51:65:99:1661,0,374	0/0:2,0:2:6:0,6,80	0/0:19,0:19:57:0,57,750	0/0:8,0:8:24:0,24,320	0/0:17,0:17:51:0,51,670	0/0:31,0:31:93:0,93,1209	0/0:41,0:41:99:0,123,1619	0/0:11,0:11:33:0,33,440	0/0:31,0:31:93:0,93,1240	0/0:11,0:11:33:0,33,440	0/0:23,0:23:69:0,69,910	0/0:26,0:26:78:0,78,1040	0/0:32,0:32:93:0,93,1230	0/0:18,0:18:54:0,54,720	0/0:21,0:21:63:0,63,809	0/0:12,0:12:36:0,36,470	0/0:12,0:12:36:0,36,480	0/0:10,0:10:30:0,30,390	0/1:7,9:16:99:312,0,232	0/0:8,0:8:24:0,24,310	0/0:5,0:5:15:0,15,200	0/0:2,0:2:6:0,6,80	0/1:2,7:9:53:243,0,53	0/0:11,0:11:33:0,33,440	0/0:20,0:20:60:0,60,800	0/0:9,0:9:27:0,27,360	0/0:3,0:3:9:0,9,120	0/0:3,0:3:9:0,9,120	0/0:4,0:4:12:0,12,160	0/0:1,0:1:3:0,3,40	0/0:8,0:8:21:0,21,280	0/0:7,0:7:21:0,21,280	0/0:2,0:2:6:0,6,80	0/0:15,0:15:45:0,45,590	0/0:8,0:8:24:0,24,310	0/0:1,0:1:3:0,3,40	./.:.:.:.:.
NC_019460.2	2450587	.	C	G	43.85	.	AC=16;AF=0.889;AN=18;BaseQRankSum=0.000;DP=12;Dels=0.00;ExcessHet=0.1296;FS=0.000;HaplotypeScore=0.1111;MLEAC=17;MLEAF=0.944;MQ=60.00;MQ0=0;MQRankSum=0.000;QD=26.69;ReadPosRankSum=-1.448;SOR=3.611;set=variant22	GT:AD:DP:GQ:PL	./.:.:.:.:.	./.:.:.:.:.	./.:.:.:.:.	./.:.:.:.:.	./.:.:.:.:.	./.:.:.:.:.	./.:.:.:.:.	./.:.:.:.:.	./.:.:.:.:.	./.:.:.:.:.	./.:.:.:.:.	./.:.:.:.:.	./.:.:.:.:.	./.:.:.:.:.	./.:.:.:.:.	./.:.:.:.:.	0/0:2,0:2:6:0,6,80	./.:.:.:.:.	./.:.:.:.:.	./.:.:.:.:.	./.:.:.:.:.	1/1:0,2:2:6:80,6,0	./.:.:.:.:.	./.:.:.:.:.	./.:.:.:.:.	./.:.:.:.:.	./.:.:.:.:.	./.:.:.:.:.	./.:.:.:.:.	./.:.:.:.:.	./.:.:.:.:.	0/0:2,0:2:6:0,6,80	./.:.:.:.:.	./.:.:.:.:.	./.:.:.:.:.	./.:.:.:.:.	./.:.:.:.:.	./.:.:.:.:.	./.:.:.:.:.	./.:.:.:.:.	./.:.:.:.:.
NC_019460.2	2453022	.	A	G	157.38	.	AC=2;AF=0.083;AN=24;BaseQRankSum=-0.104;DP=32;Dels=0.00;ExcessHet=0.0955;FS=0.000;HaplotypeScore=0.0833;InbreedingCoeff=0.3382;MLEAC=2;MLEAF=0.083;MQ=60.00;MQ0=0;MQRankSum=-1.816;QD=31.48;ReadPosRankSum=-1.142;SOR=0.045;set=variant22	GT:AD:DP:GQ:PL	./.:.:.:.:.	./.:.:.:.:.	1/1:0,5:5:15:200,15,0	./.:.:.:.:.	./.:.:.:.:.	./.:.:.:.:.	0/0:5,0:5:15:0,15,200	0/0:1,0:1:3:0,3,40	./.:.:.:.:.	./.:.:.:.:.	./.:.:.:.:.	./.:.:.:.:.	./.:.:.:.:.	./.:.:.:.:.	./.:.:.:.:.	./.:.:.:.:.	./.:.:.:.:.	./.:.:.:.:.	./.:.:.:.:.	./.:.:.:.:.	./.:.:.:.:.	./.:.:.:.:.	./.:.:.:.:.	./.:.:.:.:.	./.:.:.:.:.	./.:.:.:.:.	./.:.:.:.:.	./.:.:.:.:.	./.:.:.:.:.	0/0:1,0:1:3:0,3,30	./.:.:.:.:.	./.:.:.:.:.	./.:.:.:.:.	./.:.:.:.:.	./.:.:.:.:.	./.:.:.:.:.	./.:.:.:.:.	./.:.:.:.:.	./.:.:.:.:.	./.:.:.:.:.	0/0:1,0:1:3:0,3,40
NC_019460.2	2453042	.	T	C	42.48	.	AC=18;AF=0.750;AN=24;BaseQRankSum=-0.196;DP=32;Dels=0.00;ExcessHet=0.0036;FS=0.000;HaplotypeScore=0.0000;InbreedingCoeff=0.5395;MLEAC=19;MLEAF=0.792;MQ=60.00;MQ0=0;MQRankSum=0.500;QD=33.41;ReadPosRankSum=0.370;SOR=2.165;set=variant22	GT:AD:DP:GQ:PL	./.:.:.:.:.	./.:.:.:.:.	0/0:5,0:5:15:0,15,190	./.:.:.:.:.	./.:.:.:.:.	./.:.:.:.:.	0/0:5,0:5:15:0,15,200	0/0:1,0:1:3:0,3,40	./.:.:.:.:.	./.:.:.:.:.	./.:.:.:.:.	./.:.:.:.:.	./.:.:.:.:.	./.:.:.:.:.	./.:.:.:.:.	./.:.:.:.:.	./.:.:.:.:.	./.:.:.:.:.	./.:.:.:.:.	./.:.:.:.:.	./.:.:.:.:.	./.:.:.:.:.	./.:.:.:.:.	./.:.:.:.:.	./.:.:.:.:.	./.:.:.:.:.	./.:.:.:.:.	./.:.:.:.:.	./.:.:.:.:.	0/0:1,0:1:3:0,3,40	./.:.:.:.:.	./.:.:.:.:.	./.:.:.:.:.	./.:.:.:.:.	./.:.:.:.:.	./.:.:.:.:.	./.:.:.:.:.	./.:.:.:.:.	./.:.:.:.:.	./.:.:.:.:.	0/0:1,0:1:3:0,3,40
NC_019460.2	2453088	.	A	G	189.72	.	AC=18;AF=0.750;AN=24;BaseQRankSum=-0.196;DP=32;Dels=0.00;ExcessHet=0.0036;FS=0.000;HaplotypeScore=0.0000;InbreedingCoeff=0.5395;MLEAC=19;MLEAF=0.792;MQ=60.00;MQ0=0;MQRankSum=0.500;QD=33.41;ReadPosRankSum=0.370;SOR=2.165;set=variant22	GT:AD:DP:GQ:PL	./.:.:.:.:.	./.:.:.:.:.	1/1:0,5:5:15:200,15,0	./.:.:.:.:.	./.:.:.:.:.	./.:.:.:.:.	0/0:5,0:5:15:0,15,200	0/0:1,0:1:3:0,3,40	./.:.:.:.:.	./.:.:.:.:.	./.:.:.:.:.	./.:.:.:.:.	./.:.:.:.:.	./.:.:.:.:.	./.:.:.:.:.	./.:.:.:.:.	./.:.:.:.:.	./.:.:.:.:.	./.:.:.:.:.	./.:.:.:.:.	./.:.:.:.:.	./.:.:.:.:.	./.:.:.:.:.	./.:.:.:.:.	./.:.:.:.:.	./.:.:.:.:.	./.:.:.:.:.	./.:.:.:.:.	./.:.:.:.:.	0/0:1,0:1:3:0,3,40	./.:.:.:.:.	./.:.:.:.:.	./.:.:.:.:.	./.:.:.:.:.	./.:.:.:.:.	./.:.:.:.:.	./.:.:.:.:.	./.:.:.:.:.	./.:.:.:.:.	./.:.:.:.:.	0/0:1,0:1:3:0,3,40
NC_019460.2	2453135	.	G	A	862.46	.	AC=18;AF=0.750;AN=24;BaseQRankSum=-0.196;DP=32;Dels=0.00;ExcessHet=0.0036;FS=0.000;HaplotypeScore=0.0000;InbreedingCoeff=0.5395;MLEAC=19;MLEAF=0.792;MQ=60.00;MQ0=0;MQRankSum=0.500;QD=33.41;ReadPosRankSum=0.370;SOR=2.165;set=variant22	GT:AD:DP:GQ:PL	./.:.:.:.:.	./.:.:.:.:.	0/0:5,0:5:15:0,15,200	./.:.:.:.:.	./.:.:.:.:.	./.:.:.:.:.	1/1:0,5:5:15:200,15,0	1/1:0,1:1:3:40,3,0	./.:.:.:.:.	./.:.:.:.:.	./.:.:.:.:.	./.:.:.:.:.	./.:.:.:.:.	./.:.:.:.:.	./.:.:.:.:.	./.:.:.:.:.	./.:.:.:.:.	./.:.:.:.:.	./.:.:.:.:.	./.:.:.:.:.	./.:.:.:.:.	./.:.:.:.:.	./.:.:.:.:.	./.:.:.:.:.	./.:.:.:.:.	./.:.:.:.:.	./.:.:.:.:.	./.:.:.:.:.	./.:.:.:.:.	1/1:0,1:1:3:40,3,0	./.:.:.:.:.	./.:.:.:.:.	./.:.:.:.:.	./.:.:.:.:.	./.:.:.:.:.	./.:.:.:.:.	./.:.:.:.:.	./.:.:.:.:.	./.:.:.:.:.	./.:.:.:.:.	1/1:0,1:1:3:40,3,0
NC_019460.2	2453385	.	C	T	118.65	.	AC=2;AF=0.083;AN=24;BaseQRankSum=-0.147;DP=31;Dels=0.00;ExcessHet=0.0955;FS=0.000;HaplotypeScore=0.3068;InbreedingCoeff=0.3262;MLEAC=2;MLEAF=0.083;MQ=60.00;MQ0=0;MQRankSum=-1.031;QD=29.66;ReadPosRankSum=-1.090;SOR=0.031;set=variant22	GT:AD:DP:GQ:PL	./.:.:.:.:.	./.:.:.:.:.	1/1:0,4:4:12:160,12,0	./.:.:.:.:.	./.:.:.:.:.	./.:.:.:.:.	0/0:5,0:5:15:0,15,200	0/0:1,0:1:3:0,3,40	./.:.:.:.:.	./.:.:.:.:.	./.:.:.:.:.	./.:.:.:.:.	./.:.:.:.:.	./.:.:.:.:.	./.:.:.:.:.	./.:.:.:.:.	./.:.:.:.:.	./.:.:.:.:.	./.:.:.:.:.	./.:.:.:.:.	./.:.:.:.:.	./.:.:.:.:.	./.:.:.:.:.	./.:.:.:.:.	./.:.:.:.:.	./.:.:.:.:.	./.:.:.:.:.	./.:.:.:.:.	./.:.:.:.:.	0/0:1,0:1:3:0,3,40	./.:.:.:.:.	./.:.:.:.:.	./.:.:.:.:.	./.:.:.:.:.	./.:.:.:.:.	./.:.:.:.:.	./.:.:.:.:.	./.:.:.:.:.	./.:.:.:.:.	./.:.:.:.:.	0/0:1,0:1:3:0,3,40
NC_019460.2	2454595	.	G	A	80.31	.	AC=4;AF=0.250;AN=16;BaseQRankSum=0.382;DP=12;Dels=0.00;ExcessHet=0.0335;FS=0.000;HaplotypeScore=0.0000;MLEAC=4;MLEAF=0.250;MQ=60.00;MQ0=0;MQRankSum=-0.715;QD=30.97;ReadPosRankSum=0.382;SOR=0.269;set=variant22	GT:AD:DP:GQ:PL	./.:.:.:.:.	./.:.:.:.:.	./.:.:.:.:.	0/0:2,0:2:6:0,6,80	./.:.:.:.:.	./.:.:.:.:.	./.:.:.:.:.	./.:.:.:.:.	./.:.:.:.:.	./.:.:.:.:.	./.:.:.:.:.	./.:.:.:.:.	./.:.:.:.:.	./.:.:.:.:.	./.:.:.:.:.	1/1:0,2:2:6:80,6,0	./.:.:.:.:.	./.:.:.:.:.	./.:.:.:.:.	./.:.:.:.:.	./.:.:.:.:.	./.:.:.:.:.	./.:.:.:.:.	./.:.:.:.:.	./.:.:.:.:.	./.:.:.:.:.	./.:.:.:.:.	1/1:0,1:1:3:40,3,0	./.:.:.:.:.	./.:.:.:.:.	./.:.:.:.:.	./.:.:.:.:.	./.:.:.:.:.	./.:.:.:.:.	./.:.:.:.:.	./.:.:.:.:.	./.:.:.:.:.	./.:.:.:.:.	./.:.:.:.:.	./.:.:.:.:.	./.:.:.:.:.
NC_019460.2	2454607	.	G	A	116.47	.	AC=6;AF=0.333;AN=18;BaseQRankSum=0.529;DP=12;Dels=0.00;ExcessHet=0.0098;FS=0.000;HaplotypeScore=0.0000;MLEAC=6;MLEAF=0.333;MQ=60.00;MQ0=0;MQRankSum=-0.380;QD=29.12;ReadPosRankSum=1.788;SOR=0.446;set=variant22	GT:AD:DP:GQ:PL	./.:.:.:.:.	./.:.:.:.:.	./.:.:.:.:.	1/1:0,2:2:6:80,6,0	./.:.:.:.:.	./.:.:.:.:.	./.:.:.:.:.	./.:.:.:.:.	./.:.:.:.:.	./.:.:.:.:.	./.:.:.:.:.	./.:.:.:.:.	./.:.:.:.:.	./.:.:.:.:.	./.:.:.:.:.	0/0:2,0:2:6:0,6,80	./.:.:.:.:.	./.:.:.:.:.	./.:.:.:.:.	./.:.:.:.:.	./.:.:.:.:.	./.:.:.:.:.	./.:.:.:.:.	./.:.:.:.:.	./.:.:.:.:.	./.:.:.:.:.	./.:.:.:.:.	0/0:1,0:1:3:0,3,40	./.:.:.:.:.	0/0:1,0:1:3:0,3,30	./.:.:.:.:.	./.:.:.:.:.	./.:.:.:.:.	./.:.:.:.:.	./.:.:.:.:.	./.:.:.:.:.	./.:.:.:.:.	./.:.:.:.:.	./.:.:.:.:.	./.:.:.:.:.	./.:.:.:.:.
NC_019460.2	2454843	.	G	C	367.91	.	AC=16;AF=0.889;AN=18;BaseQRankSum=0.000;DP=12;Dels=0.00;ExcessHet=0.1296;FS=0.000;HaplotypeScore=0.1111;MLEAC=17;MLEAF=0.944;MQ=60.00;MQ0=0;MQRankSum=0.000;QD=26.69;ReadPosRankSum=-1.448;SOR=3.611;set=variant22	GT:AD:DP:GQ:PL	./.:.:.:.:.	./.:.:.:.:.	./.:.:.:.:.	1/1:0,2:2:3:40,3,0	./.:.:.:.:.	./.:.:.:.:.	./.:.:.:.:.	./.:.:.:.:.	./.:.:.:.:.	./.:.:.:.:.	./.:.:.:.:.	./.:.:.:.:.	./.:.:.:.:.	./.:.:.:.:.	./.:.:.:.:.	1/1:0,2:2:6:80,6,0	./.:.:.:.:.	./.:.:.:.:.	./.:.:.:.:.	./.:.:.:.:.	./.:.:.:.:.	./.:.:.:.:.	./.:.:.:.:.	./.:.:.:.:.	./.:.:.:.:.	./.:.:.:.:.	./.:.:.:.:.	1/1:0,1:1:3:40,3,0	./.:.:.:.:.	1/1:0,1:1:3:40,3,0	./.:.:.:.:.	./.:.:.:.:.	./.:.:.:.:.	./.:.:.:.:.	./.:.:.:.:.	./.:.:.:.:.	./.:.:.:.:.	./.:.:.:.:.	./.:.:.:.:.	./.:.:.:.:.	./.:.:.:.:.
NC_019460.2	2456404	.	C	T	53.91	.	AC=3;AF=0.041;AN=74;BaseQRankSum=0.019;DP=161;Dels=0.00;ExcessHet=0.0902;FS=0.000;HaplotypeScore=0.0512;InbreedingCoeff=0.1065;MLEAC=2;MLEAF=0.027;MQ=60.00;MQ0=0;MQRankSum=0.781;QD=26.95;ReadPosRankSum=0.256;SOR=0.001;set=variant22	GT:AD:DP:GQ:PL	./.:.:.:.:.	0/0:3,0:3:9:0,9,110	0/0:13,0:13:39:0,39,510	0/0:4,0:4:12:0,12,160	0/0:1,0:1:3:0,3,40	./.:.:.:.:.	0/0:3,0:3:9:0,9,120	./.:.:.:.:.	./.:.:.:.:.	0/0:11,0:11:30:0,30,390	0/0:17,0:17:51:0,51,680	./.:.:.:.:.	0/0:7,0:7:21:0,21,280	./.:.:.:.:.	0/0:4,0:4:12:0,12,160	0/0:7,0:7:21:0,21,280	./.:.:.:.:.	./.:.:.:.:.	./.:.:.:.:.	./.:.:.:.:.	0/0:1,0:1:3:0,3,40	./.:.:.:.:.	./.:.:.:.:.	./.:.:.:.:.	0/0:2,0:2:6:0,6,80	0/0:1,0:1:3:0,3,40	0/0:1,0:1:3:0,3,30	0/1:3,1:4:28:28,0,108	0/0:2,0:2:6:0,6,80	0/0:2,0:2:6:0,6,80	0/0:1,0:1:3:0,3,40	./.:.:.:.:.	0/0:3,0:3:9:0,9,120	./.:.:.:.:.	0/0:5,0:5:15:0,15,190	0/0:3,0:3:9:0,9,120	./.:.:.:.:.	./.:.:.:.:.	./.:.:.:.:.	0/0:1,0:1:3:0,3,40	./.:.:.:.:.
NC_019460.2	2456746	.	G	A	258.23	.	AC=2;AF=0.027;AN=74;BaseQRankSum=-0.904;DP=162;Dels=0.00;ExcessHet=0.0298;FS=0.000;HaplotypeScore=0.1961;InbreedingCoeff=0.1868;MLEAC=2;MLEAF=0.027;MQ=60.00;MQ0=0;MQRankSum=-1.131;QD=32.28;ReadPosRankSum=-0.121;SOR=0.003;set=variant22	GT:AD:DP:GQ:PL	./.:.:.:.:.	0/0:3,0:3:9:0,9,120	0/0:13,0:13:39:0,39,520	0/0:3,0:4:9:0,9,120	./.:.:.:.:.	./.:.:.:.:.	0/0:3,0:3:9:0,9,120	./.:.:.:.:.	./.:.:.:.:.	0/0:11,0:11:30:0,30,400	0/0:17,0:17:51:0,51,680	./.:.:.:.:.	0/0:7,0:7:21:0,21,280	./.:.:.:.:.	0/0:4,0:4:12:0,12,160	0/0:7,0:7:21:0,21,280	./.:.:.:.:.	./.:.:.:.:.	./.:.:.:.:.	./.:.:.:.:.	0/0:1,0:1:3:0,3,40	./.:.:.:.:.	./.:.:.:.:.	./.:.:.:.:.	0/0:2,0:2:6:0,6,80	0/0:1,0:1:3:0,3,40	0/0:1,0:1:3:0,3,40	0/0:4,0:4:12:0,12,160	0/0:2,0:2:6:0,6,80	0/0:2,0:2:6:0,6,80	0/0:1,0:1:3:0,3,40	./.:.:.:.:.	0/0:3,0:3:9:0,9,120	./.:.:.:.:.	0/0:5,0:5:15:0,15,200	0/0:3,0:3:9:0,9,120	0/0:1,0:1:3:0,3,40	./.:.:.:.:.	./.:.:.:.:.	0/0:1,0:1:3:0,3,40	./.:.:.:.:.
NC_019460.2	2456891	.	G	T	42.98	.	AC=2;AF=0.077;AN=26;BaseQRankSum=0.888;DP=24;Dels=0.00;ExcessHet=0.0877;FS=0.000;HaplotypeScore=0.2063;InbreedingCoeff=0.1898;MLEAC=1;MLEAF=0.038;MQ=60.00;MQ0=0;MQRankSum=-0.261;QD=21.49;ReadPosRankSum=0.157;SOR=0.017;set=variant22	GT:AD:DP:GQ:PL	./.:.:.:.:.	./.:.:.:.:.	./.:.:.:.:.	./.:.:.:.:.	./.:.:.:.:.	./.:.:.:.:.	./.:.:.:.:.	./.:.:.:.:.	./.:.:.:.:.	./.:.:.:.:.	./.:.:.:.:.	./.:.:.:.:.	0/0:2,0:2:6:0,6,70	./.:.:.:.:.	./.:.:.:.:.	./.:.:.:.:.	./.:.:.:.:.	0/0:1,0:1:3:0,3,40	./.:.:.:.:.	0/0:3,0:3:9:0,9,120	./.:.:.:.:.	./.:.:.:.:.	0/0:2,0:2:6:0,6,80	./.:.:.:.:.	./.:.:.:.:.	0/0:3,0:3:9:0,9,120	./.:.:.:.:.	./.:.:.:.:.	./.:.:.:.:.	./.:.:.:.:.	./.:.:.:.:.	./.:.:.:.:.	./.:.:.:.:.	./.:.:.:.:.	0/0:1,0:1:3:0,3,40	./.:.:.:.:.	./.:.:.:.:.	./.:.:.:.:.	./.:.:.:.:.	./.:.:.:.:.	./.:.:.:.:.
NC_019460.2	2456925	.	T	C	776.59	.	AC=25;AF=0.962;AN=26;BaseQRankSum=-1.281;DP=23;Dels=0.00;ExcessHet=3.0103;FS=0.000;HaplotypeScore=0.0769;InbreedingCoeff=-0.1946;MLEAC=25;MLEAF=0.962;MQ=60.00;MQ0=0;MQRankSum=-0.226;QD=30.76;ReadPosRankSum=0.377;SOR=4.892;set=variant22	GT:AD:DP:GQ:PL	./.:.:.:.:.	./.:.:.:.:.	./.:.:.:.:.	./.:.:.:.:.	./.:.:.:.:.	./.:.:.:.:.	./.:.:.:.:.	./.:.:.:.:.	./.:.:.:.:.	./.:.:.:.:.	./.:.:.:.:.	./.:.:.:.:.	1/1:0,2:2:6:80,6,0	./.:.:.:.:.	./.:.:.:.:.	./.:.:.:.:.	./.:.:.:.:.	1/1:0,1:1:3:40,3,0	./.:.:.:.:.	1/1:0,3:3:6:80,6,0	./.:.:.:.:.	./.:.:.:.:.	1/1:0,1:1:3:40,3,0	./.:.:.:.:.	./.:.:.:.:.	1/1:0,3:3:9:120,9,0	./.:.:.:.:.	./.:.:.:.:.	./.:.:.:.:.	./.:.:.:.:.	./.:.:.:.:.	./.:.:.:.:.	./.:.:.:.:.	./.:.:.:.:.	1/1:0,1:1:3:40,3,0	./.:.:.:.:.	./.:.:.:.:.	./.:.:.:.:.	./.:.:.:.:.	./.:.:.:.:.	./.:.:.:.:.
NC_019460.2	2457119	.	A	G	539.68	.	AC=18;AF=0.692;AN=26;BaseQRankSum=1.550;DP=24;Dels=0.00;ExcessHet=0.0010;FS=0.000;HaplotypeScore=0.0000;InbreedingCoeff=0.6734;MLEAC=18;MLEAF=0.692;MQ=59.88;MQ0=0;MQRankSum=0.417;QD=29.18;ReadPosRankSum=1.073;SOR=1.270;set=variant22	GT:AD:DP:GQ:PL	./.:.:.:.:.	./.:.:.:.:.	./.:.:.:.:.	./.:.:.:.:.	./.:.:.:.:.	./.:.:.:.:.	./.:.:.:.:.	./.:.:.:.:.	./.:.:.:.:.	./.:.:.:.:.	./.:.:.:.:.	./.:.:.:.:.	1/1:0,2:2:6:80,6,0	./.:.:.:.:.	./.:.:.:.:.	./.:.:.:.:.	./.:.:.:.:.	1/1:0,1:1:3:40,3,0	./.:.:.:.:.	0/0:3,0:3:6:0,6,80	./.:.:.:.:.	./.:.:.:.:.	0/0:2,0:2:6:0,6,70	./.:.:.:.:.	./.:.:.:.:.	0/0:3,0:3:9:0,9,120	./.:.:.:.:.	./.:.:.:.:.	./.:.:.:.:.	./.:.:.:.:.	./.:.:.:.:.	./.:.:.:.:.	./.:.:.:.:.	./.:.:.:.:.	1/1:0,1:1:3:40,3,0	./.:.:.:.:.	./.:.:.:.:.	./.:.:.:.:.	./.:.:.:.:.	./.:.:.:.:.	./.:.:.:.:.
NC_019460.2	2461386	.	C	T	35.98	.	AC=2;AF=0.023;AN=88;BaseQRankSum=-0.097;DP=216;Dels=0.00;ExcessHet=0.0250;FS=0.000;HaplotypeScore=0.5213;InbreedingCoeff=0.2177;MLEAC=1;MLEAF=0.011;MQ=60.00;MQ0=0;MQRankSum=-0.347;QD=17.99;ReadPosRankSum=-1.233;SOR=0.000;set=variant22	GT:AD:DP:GQ:PL	./.:.:.:.:.	./.:.:.:.:.	0/0:4,0:4:12:0,12,160	0/0:1,0:1:3:0,3,40	0/0:6,0:6:18:0,18,240	./.:.:.:.:.	./.:.:.:.:.	./.:.:.:.:.	./.:.:.:.:.	0/0:2,0:2:6:0,6,70	0/0:14,0:14:42:0,42,550	0/0:1,0:1:3:0,3,40	0/0:1,0:1:3:0,3,40	./.:.:.:.:.	0/0:4,0:4:12:0,12,160	0/0:5,0:5:15:0,15,200	0/0:3,0:3:9:0,9,120	1/1:0,2:2:6:80,6,0	./.:.:.:.:.	0/0:5,0:5:15:0,15,200	0/0:2,0:2:6:0,6,80	0/0:4,0:4:12:0,12,160	./.:.:.:.:.	0/0:1,0:1:3:0,3,40	./.:.:.:.:.	./.:.:.:.:.	0/0:4,0:4:12:0,12,160	0/0:13,0:13:39:0,39,510	0/0:7,0:7:21:0,21,280	0/0:4,0:4:12:0,12,160	0/0:2,0:2:6:0,6,80	0/0:2,0:2:6:0,6,80	./.:.:.:.:.	./.:.:.:.:.	0/0:7,0:7:21:0,21,280	0/0:6,0:6:18:0,18,230	0/0:6,0:6:18:0,18,240	./.:.:.:.:.	./.:.:.:.:.	./.:.:.:.:.	./.:.:.:.:.
NC_019460.2	2461388	.	C	T	1421.4	.	AC=12;AF=0.136;AN=88;BaseQRankSum=-0.763;DP=216;Dels=0.00;ExcessHet=0.0448;FS=0.000;HaplotypeScore=0.4807;MLEAC=12;MLEAF=0.136;MQ=60.00;MQ0=0;MQRankSum=-0.073;QD=23.30;ReadPosRankSum=-1.129;SOR=0.059;set=variant22	GT:AD:DP:GQ:PL	./.:.:.:.:.	./.:.:.:.:.	0/0:4,0:4:12:0,12,160	0/0:1,0:1:3:0,3,40	0/0:6,0:6:18:0,18,240	./.:.:.:.:.	./.:.:.:.:.	./.:.:.:.:.	./.:.:.:.:.	0/0:2,0:2:6:0,6,80	1/1:0,14:14:42:560,42,0	0/0:1,0:1:3:0,3,40	0/0:1,0:1:3:0,3,40	./.:.:.:.:.	0/0:4,0:4:12:0,12,160	0/0:5,0:5:15:0,15,200	0/0:3,0:3:9:0,9,120	0/0:2,0:2:6:0,6,80	./.:.:.:.:.	0/0:5,0:5:15:0,15,200	0/1:1,1:2:34:34,0,34	0/1:1,3:4:28:108,0,28	./.:.:.:.:.	0/0:1,0:1:3:0,3,40	./.:.:.:.:.	./.:.:.:.:.	1/1:0,4:4:12:160,12,0	0/0:13,0:13:39:0,39,520	0/0:7,0:7:21:0,21,270	0/0:4,0:4:12:0,12,160	0/0:2,0:2:6:0,6,80	0/0:2,0:2:6:0,6,80	./.:.:.:.:.	./.:.:.:.:.	0/0:7,0:7:21:0,21,280	0/0:6,0:6:18:0,18,240	0/0:6,0:6:18:0,18,240	./.:.:.:.:.	./.:.:.:.:.	./.:.:.:.:.	./.:.:.:.:.
NC_019460.2	2461396	.	C	T	345.55	.	AC=5;AF=0.057;AN=88;BaseQRankSum=-0.198;DP=216;Dels=0.00;ExcessHet=0.0044;FS=0.000;HaplotypeScore=0.5058;InbreedingCoeff=0.3188;MLEAC=4;MLEAF=0.045;MQ=60.00;MQ0=0;MQRankSum=-0.891;QD=28.80;ReadPosRankSum=0.881;SOR=0.003;set=variant22	GT:AD:DP:GQ:PL	./.:.:.:.:.	./.:.:.:.:.	0/0:4,0:4:12:0,12,160	0/0:1,0:1:3:0,3,40	0/0:6,0:6:18:0,18,240	./.:.:.:.:.	./.:.:.:.:.	./.:.:.:.:.	./.:.:.:.:.	0/0:2,0:2:6:0,6,80	0/0:14,0:14:42:0,42,560	0/0:1,0:1:3:0,3,40	0/0:1,0:1:3:0,3,40	./.:.:.:.:.	0/0:4,0:4:12:0,12,160	0/1:2,3:5:65:105,0,65	0/0:3,0:3:9:0,9,120	0/0:2,0:2:6:0,6,80	./.:.:.:.:.	0/0:5,0:5:15:0,15,200	0/0:2,0:2:6:0,6,80	0/0:4,0:4:12:0,12,160	./.:.:.:.:.	1/1:0,1:1:3:40,3,0	./.:.:.:.:.	./.:.:.:.:.	0/0:4,0:4:12:0,12,160	0/0:13,0:13:39:0,39,520	0/0:7,0:7:21:0,21,280	0/0:4,0:4:12:0,12,160	0/0:2,0:2:6:0,6,80	0/0:2,0:2:6:0,6,80	./.:.:.:.:.	./.:.:.:.:.	0/0:7,0:7:21:0,21,280	0/0:6,0:6:18:0,18,240	0/0:6,0:6:18:0,18,240	./.:.:.:.:.	./.:.:.:.:.	./.:.:.:.:.	./.:.:.:.:.
NC_019460.2	2461436	.	A	G	1347.41	.	AC=12;AF=0.136;AN=88;BaseQRankSum=1.934;DP=216;Dels=0.00;ExcessHet=0.0448;FS=0.000;HaplotypeScore=0.2056;InbreedingCoeff=0.2266;MLEAC=12;MLEAF=0.136;MQ=60.00;MQ0=0;MQRankSum=-1.210;QD=22.46;ReadPosRankSum=-0.510;SOR=0.059;set=variant22	GT:AD:DP:GQ:PL	./.:.:.:.:.	./.:.:.:.:.	0/0:4,0:4:12:0,12,160	0/0:1,0:1:3:0,3,40	0/0:6,0:6:18:0,18,230	./.:.:.:.:.	./.:.:.:.:.	./.:.:.:.:.	./.:.:.:.:.	0/0:2,0:2:6:0,6,80	1/1:0,14:14:42:560,42,0	0/0:1,0:1:3:0,3,40	0/0:1,0:1:3:0,3,40	./.:.:.:.:.	0/0:4,0:4:12:0,12,160	0/0:5,0:5:15:0,15,190	0/0:3,0:3:9:0,9,120	0/0:2,0:2:6:0,6,80	./.:.:.:.:.	0/0:5,0:5:15:0,15,200	0/1:1,1:2:34:34,0,34	0/1:1,3:4:28:98,0,28	./.:.:.:.:.	0/0:1,0:1:3:0,3,40	./.:.:.:.:.	./.:.:.:.:.	1/1:0,4:4:12:160,12,0	0/0:13,0:13:36:0,36,480	0/0:7,0:7:21:0,21,270	0/0:4,0:4:12:0,12,160	0/0:2,0:2:6:0,6,70	0/0:2,0:2:6:0,6,80	./.:.:.:.:.	./.:.:.:.:.	0/0:7,0:7:21:0,21,280	0/0:6,0:6:18:0,18,240	0/0:6,0:6:18:0,18,240	./.:.:.:.:.	./.:.:.:.:.	./.:.:.:.:.	./.:.:.:.:.
NC_019460.2	2461698	.	C	T	85.89	.	AC=1;AF=0.011;AN=90;BaseQRankSum=1.604;DP=218;Dels=0.00;ExcessHet=3.0103;FS=0.000;HaplotypeScore=0.1952;InbreedingCoeff=-0.0692;MLEAC=1;MLEAF=0.011;MQ=60.00;MQ0=0;MQRankSum=0.148;QD=7.16;ReadPosRankSum=2.172;SOR=0.002;set=variant22	GT:AD:DP:GQ:PL	./.:.:.:.:.	./.:.:.:.:.	0/0:4,0:4:12:0,12,150	0/0:1,0:1:3:0,3,40	0/0:6,0:6:18:0,18,240	./.:.:.:.:.	./.:.:.:.:.	./.:.:.:.:.	./.:.:.:.:.	0/0:2,0:2:6:0,6,80	0/0:14,0:14:42:0,42,560	0/0:1,0:1:3:0,3,40	0/0:1,0:1:3:0,3,40	./.:.:.:.:.	0/0:4,0:4:12:0,12,160	0/0:5,0:5:15:0,15,200	0/0:3,0:3:9:0,9,120	0/0:2,0:2:6:0,6,70	./.:.:.:.:.	0/0:5,0:5:15:0,15,190	0/0:2,0:2:6:0,6,80	0/0:4,0:4:12:0,12,160	./.:.:.:.:.	0/0:1,0:1:3:0,3,40	./.:.:.:.:.	./.:.:.:.:.	0/0:4,0:4:12:0,12,160	0/0:13,0:13:36:0,36,480	0/0:7,0:7:21:0,21,270	0/0:4,0:4:12:0,12,160	0/0:2,0:2:6:0,6,80	0/0:2,0:2:6:0,6,80	./.:.:.:.:.	./.:.:.:.:.	0/0:7,0:7:21:0,21,280	0/0:6,0:6:18:0,18,240	0/0:6,0:6:18:0,18,240	./.:.:.:.:.	./.:.:.:.:.	./.:.:.:.:.	./.:.:.:.:.
NC_019460.2	2461727	.	T	C	4728.65	.	AC=51;AF=0.567;AN=90;BaseQRankSum=1.406;DP=218;Dels=0.00;ExcessHet=0.0016;FS=0.000;HaplotypeScore=0.0620;InbreedingCoeff=0.3170;MLEAC=47;MLEAF=0.522;MQ=60.00;MQ0=0;MQRankSum=-0.012;QD=31.74;ReadPosRankSum=-0.332;SOR=0.435;set=variant22	GT:AD:DP:GQ:PL	./.:.:.:.:.	./.:.:.:.:.	0/1:2,2:4:68:68,0,68	0/0:1,0:1:3:0,3,40	0/1:1,5:6:22:182,0,22	./.:.:.:.:.	./.:.:.:.:.	./.:.:.:.:.	./.:.:.:.:.	0/0:2,0:2:6:0,6,80	1/1:0,14:14:42:550,42,0	0/0:1,0:1:3:0,3,40	0/0:1,0:1:3:0,3,40	./.:.:.:.:.	1/1:0,4:4:12:160,12,0	1/1:0,5:5:15:200,15,0	1/1:0,3:3:9:110,9,0	0/0:2,0:2:6:0,6,59	./.:.:.:.:.	0/0:5,0:5:15:0,15,200	1/1:0,2:2:6:80,6,0	0/1:1,3:4:28:108,0,28	./.:.:.:.:.	1/1:0,1:1:3:40,3,0	./.:.:.:.:.	./.:.:.:.:.	1/1:0,4:4:12:160,12,0	0/0:13,0:13:39:0,39,520	1/1:0,7:7:21:280,21,0	0/1:2,2:4:68:68,0,68	1/1:0,2:2:6:80,6,0	0/0:2,0:2:6:0,6,80	./.:.:.:.:.	./.:.:.:.:.	1/1:0,6:7:18:240,18,0	1/1:0,6:6:18:240,18,0	0/0:6,0:6:18:0,18,240	./.:.:.:.:.	./.:.:.:.:.	./.:.:.:.:.	./.:.:.:.:.
NC_019460.2	2461744	.	A	G	4628.2	.	AC=50;AF=0.556;AN=90;BaseQRankSum=-0.630;DP=220;Dels=0.00;ExcessHet=0.0043;FS=0.000;HaplotypeScore=0.0397;InbreedingCoeff=0.2822;MLEAC=50;MLEAF=0.556;MQ=60.00;MQ0=0;MQRankSum=-1.379;QD=30.05;ReadPosRankSum=0.725;SOR=0.195;set=variant22	GT:AD:DP:GQ:PL	./.:.:.:.:.	./.:.:.:.:.	0/1:2,2:4:68:68,0,68	0/0:1,0:1:3:0,3,40	0/1:1,5:6:22:182,0,22	./.:.:.:.:.	./.:.:.:.:.	./.:.:.:.:.	./.:.:.:.:.	0/0:2,0:2:6:0,6,80	1/1:0,14:14:42:560,42,0	0/0:1,0:1:3:0,3,40	0/0:1,0:1:3:0,3,40	./.:.:.:.:.	1/1:0,4:4:12:160,12,0	1/1:0,5:5:15:200,15,0	1/1:0,3:3:9:120,9,0	0/1:2,2:4:36:36,0,71	./.:.:.:.:.	0/0:5,0:5:15:0,15,200	1/1:0,2:2:6:80,6,0	0/1:1,3:4:28:108,0,28	./.:.:.:.:.	1/1:0,1:1:3:40,3,0	./.:.:.:.:.	./.:.:.:.:.	1/1:0,4:4:12:139,12,0	0/0:13,0:13:39:0,39,520	1/1:0,7:7:21:280,21,0	0/1:2,2:4:68:68,0,68	1/1:0,2:2:6:80,6,0	0/0:2,0:2:6:0,6,80	./.:.:.:.:.	./.:.:.:.:.	1/1:0,7:7:21:280,21,0	1/1:0,6:6:18:240,18,0	0/0:6,0:6:18:0,18,240	./.:.:.:.:.	./.:.:.:.:.	./.:.:.:.:.	./.:.:.:.:.
NC_019461.2	2472108	.	C	T	22536.6	.	AC=130;AF=0.878;AN=148;BaseQRankSum=1.346;DP=662;Dels=0.00;ExcessHet=0.0190;FS=0.000;HaplotypeScore=1.0929;InbreedingCoeff=0.2215;MLEAC=131;MLEAF=0.885;MQ=60.00;MQ0=0;MQRankSum=1.206;QD=31.89;ReadPosRankSum=3.119;SOR=3.939;set=variant24	GT:AD:DP:GQ:PL	1/1:0,11:11:33:419,33,0	1/1:0,11:11:33:440,33,0	0/0:1,0:1:3:0,3,40	1/1:0,2:2:6:80,6,0	1/1:0,3:3:9:120,9,0	1/1:0,2:2:6:80,6,0	0/1:7,2:9:53:53,0,253	./.:.:.:.:.	1/1:0,16:16:48:630,48,0	1/1:0,3:3:9:120,9,0	1/1:0,4:4:12:160,12,0	1/1:0,1:1:3:40,3,0	0/0:10,0:10:30:0,30,400	1/1:0,7:7:21:280,21,0	1/1:0,1:1:3:40,3,0	1/1:0,2:2:6:80,6,0	1/1:0,7:7:21:280,21,0	1/1:0,5:5:15:200,15,0	1/1:0,8:8:24:320,24,0	1/1:0,7:7:21:280,21,0	1/1:0,3:3:9:120,9,0	1/1:0,11:11:30:400,30,0	1/1:0,6:6:18:240,18,0	1/1:0,9:9:27:360,27,0	1/1:0,5:5:15:200,15,0	1/1:0,5:5:15:200,15,0	1/1:0,12:12:36:470,36,0	0/1:2,6:8:56:216,0,56	0/1:4,1:5:25:25,0,145	1/1:0,14:14:42:550,42,0	1/1:0,23:23:69:899,69,0	1/1:0,15:15:45:600,45,0	1/1:0,11:11:33:440,33,0	1/1:0,17:17:51:680,51,0	1/1:0,13:13:39:520,39,0	1/1:0,2:2:6:80,6,0	0/0:2,0:2:6:0,6,80	1/1:0,12:12:36:470,36,0	1/1:0,15:15:45:600,45,0	1/1:0,7:7:21:280,21,0	1/1:0,5:5:15:200,15,0
NC_019461.2	2472109	.	G	A	2600.09	.	AC=11;AF=0.074;AN=148;BaseQRankSum=0.505;DP=662;Dels=0.00;ExcessHet=0.8936;FS=0.000;HaplotypeScore=1.1844;InbreedingCoeff=-0.0008;MLEAC=10;MLEAF=0.068;MQ=60.00;MQ0=0;MQRankSum=-0.080;QD=20.64;ReadPosRankSum=0.501;SOR=0.018;set=variant24	GT:AD:DP:GQ:PL	0/0:11,0:11:33:0,33,440	0/0:11,0:11:33:0,33,440	0/0:1,0:1:3:0,3,40	0/0:2,0:2:6:0,6,80	0/0:3,0:3:9:0,9,120	0/0:2,0:2:6:0,6,80	0/0:9,0:9:27:0,27,360	./.:.:.:.:.	0/0:16,0:16:48:0,48,640	0/0:3,0:3:9:0,9,120	0/0:4,0:4:12:0,12,160	0/0:1,0:1:3:0,3,40	0/0:10,0:10:30:0,30,400	0/0:7,0:7:21:0,21,280	0/0:1,0:1:3:0,3,40	0/0:2,0:2:6:0,6,80	0/0:7,0:7:21:0,21,280	0/0:5,0:5:15:0,15,190	0/0:8,0:8:24:0,24,320	0/0:7,0:7:21:0,21,280	0/0:3,0:3:9:0,9,120	0/0:11,0:11:30:0,30,400	0/0:6,0:6:18:0,18,240	0/0:9,0:9:27:0,27,360	0/0:5,0:5:15:0,15,200	0/0:5,0:5:15:0,15,200	0/0:12,0:12:36:0,36,480	0/0:8,0:8:24:0,24,320	0/0:5,0:5:15:0,15,200	0/0:14,0:14:42:0,42,560	0/0:23,0:23:69:0,69,910	0/0:15,0:15:45:0,45,600	0/0:11,0:11:33:0,33,440	0/0:17,0:17:51:0,51,670	0/0:13,0:13:39:0,39,520	0/0:2,0:2:6:0,6,80	0/0:2,0:2:6:0,6,80	0/0:12,0:12:36:0,36,480	0/0:15,0:15:45:0,45,600	0/0:7,0:7:21:0,21,280	0/0:5,0:5:15:0,15,200
NC_019461.2	2472149	.	T	C	59.11	.	AC=16;AF=0.108;AN=148;BaseQRankSum=-0.483;DP=662;Dels=0.00;ExcessHet=0.0060;FS=0.000;HaplotypeScore=0.2318;InbreedingCoeff=0.3010;MLEAC=16;MLEAF=0.108;MQ=59.99;MQ0=0;MQRankSum=1.275;QD=23.08;ReadPosRankSum=0.565;SOR=0.009;set=variant24	GT:AD:DP:GQ:PL	0/0:11,0:11:33:0,33,440	0/0:11,0:11:33:0,33,440	0/0:1,0:1:3:0,3,40	0/0:2,0:2:6:0,6,80	0/0:3,0:3:9:0,9,120	0/0:2,0:2:6:0,6,80	0/0:9,0:9:27:0,27,360	./.:.:.:.:.	0/0:16,0:16:48:0,48,640	0/0:3,0:3:9:0,9,120	0/0:4,0:4:12:0,12,160	0/0:1,0:1:3:0,3,40	0/0:10,0:10:30:0,30,400	0/0:7,0:7:21:0,21,280	0/0:1,0:1:3:0,3,40	0/0:2,0:2:6:0,6,80	0/0:7,0:7:21:0,21,280	0/1:3,2:5:65:65,0,95	0/0:8,0:8:24:0,24,320	0/0:7,0:7:21:0,21,280	0/0:3,0:3:9:0,9,120	0/0:11,0:11:33:0,33,430	0/0:6,0:6:18:0,18,240	0/0:9,0:9:27:0,27,350	0/0:5,0:5:15:0,15,200	0/0:5,0:5:15:0,15,200	0/0:12,0:12:36:0,36,480	0/0:8,0:8:24:0,24,320	0/0:5,0:5:15:0,15,200	0/0:14,0:14:42:0,42,560	0/0:23,0:23:69:0,69,910	0/0:15,0:15:45:0,45,590	0/0:11,0:11:33:0,33,430	0/0:17,0:17:51:0,51,680	0/0:13,0:13:39:0,39,520	0/0:2,0:2:6:0,6,80	0/0:2,0:2:6:0,6,80	0/0:12,0:12:36:0,36,480	0/0:15,0:15:45:0,45,600	0/0:7,0:7:21:0,21,280	0/0:5,0:5:15:0,15,200
NC_019461.2	2472191	.	G	A	1698.8	.	AC=11;AF=0.074;AN=148;BaseQRankSum=-0.425;DP=662;Dels=0.00;ExcessHet=0.0970;FS=0.000;HaplotypeScore=0.2893;InbreedingCoeff=0.1263;MLEAC=9;MLEAF=0.061;MQ=60.00;MQ0=0;MQRankSum=0.538;QD=18.88;ReadPosRankSum=-0.101;SOR=0.008;set=variant24	GT:AD:DP:GQ:PL	0/0:11,0:11:33:0,33,430	0/0:11,0:11:33:0,33,430	1/1:0,1:1:3:40,3,0	0/0:2,0:2:6:0,6,80	0/0:3,0:3:9:0,9,120	0/0:2,0:2:6:0,6,80	0/0:9,0:9:27:0,27,360	./.:.:.:.:.	0/0:16,0:16:48:0,48,630	0/0:3,0:3:9:0,9,120	0/0:4,0:4:12:0,12,160	0/0:1,0:1:3:0,3,40	0/0:10,0:10:30:0,30,400	0/0:7,0:7:21:0,21,280	0/0:1,0:1:3:0,3,40	0/0:2,0:2:6:0,6,80	0/0:7,0:7:21:0,21,280	0/0:5,0:5:15:0,15,200	0/0:8,0:8:24:0,24,310	0/0:7,0:7:21:0,21,280	0/0:3,0:3:9:0,9,120	0/0:11,0:11:27:0,27,360	0/0:6,0:6:18:0,18,240	0/0:9,0:9:24:0,24,310	0/0:5,0:5:15:0,15,200	0/0:5,0:5:12:0,12,160	0/0:12,0:12:36:0,36,470	0/1:6,2:8:35:35,0,216	0/1:1,4:5:25:145,0,25	0/0:14,0:14:42:0,42,560	0/0:23,0:23:66:0,66,859	0/0:15,0:15:45:0,45,600	0/0:11,0:11:33:0,33,440	0/0:17,0:17:48:0,48,619	0/0:13,0:13:36:0,36,480	0/0:2,0:2:6:0,6,80	1/1:0,2:2:6:80,6,0	0/0:12,0:12:36:0,36,470	0/0:15,0:15:45:0,45,600	0/0:7,0:7:21:0,21,270	0/0:5,0:5:12:0,12,160
NC_019461.2	2472452	.	C	T	1846.15	.	AC=16;AF=0.108;AN=148;BaseQRankSum=-0.483;DP=662;Dels=0.00;ExcessHet=0.0060;FS=0.000;HaplotypeScore=0.2318;InbreedingCoeff=0.3010;MLEAC=16;MLEAF=0.108;MQ=59.99;MQ0=0;MQRankSum=1.275;QD=23.08;ReadPosRankSum=0.565;SOR=0.009;set=variant24	GT:AD:DP:GQ:PL	0/0:11,0:11:33:0,33,430	0/1:3,8:11:87:287,0,87	0/0:1,0:1:3:0,3,40	0/0:2,0:2:6:0,6,80	0/1:2,1:3:31:31,0,71	0/0:2,0:2:6:0,6,80	0/0:9,0:9:27:0,27,360	./.:.:.:.:.	0/0:16,0:16:48:0,48,630	0/0:3,0:3:9:0,9,120	0/0:4,0:4:9:0,9,120	0/0:1,0:1:3:0,3,40	0/0:10,0:10:30:0,30,379	0/0:7,0:7:21:0,21,270	0/0:1,0:1:3:0,3,40	0/0:2,0:2:6:0,6,80	0/1:1,6:7:19:219,0,19	0/1:2,3:5:65:105,0,65	1/1:0,8:8:24:310,24,0	0/0:7,0:7:21:0,21,280	0/0:3,0:3:9:0,9,120	0/0:11,0:11:30:0,30,400	1/1:0,6:6:18:230,18,0	0/0:9,0:9:27:0,27,360	0/0:5,0:5:15:0,15,200	0/0:5,0:5:15:0,15,200	0/0:12,0:12:36:0,36,480	0/0:8,0:8:24:0,24,320	0/0:5,0:5:15:0,15,200	0/0:14,0:14:42:0,42,560	0/0:23,0:23:69:0,69,910	0/0:15,0:15:45:0,45,579	0/1:5,6:11:99:207,0,157	0/0:17,0:17:51:0,51,680	0/1:11,2:13:44:44,0,364	0/0:2,0:2:6:0,6,80	0/0:2,0:2:6:0,6,80	0/0:12,0:12:36:0,36,480	0/0:15,0:15:45:0,45,600	0/0:7,0:7:21:0,21,280	0/0:5,0:5:15:0,15,200
NC_019461.2	2472510	.	G	A	214.66	.	AC=2;AF=0.014;AN=148;BaseQRankSum=-0.741;DP=662;Dels=0.00;ExcessHet=3.0399;FS=0.000;HaplotypeScore=0.1593;InbreedingCoeff=-0.0423;MLEAC=2;MLEAF=0.014;MQ=59.99;MQ0=0;MQRankSum=-0.012;QD=21.47;ReadPosRankSum=0.211;SOR=0.000;set=variant24	GT:AD:DP:GQ:PL	0/0:11,0:11:30:0,30,400	0/0:11,0:11:33:0,33,440	0/0:1,0:1:3:0,3,40	0/0:2,0:2:6:0,6,80	0/0:3,0:3:9:0,9,120	0/0:2,0:2:6:0,6,80	0/0:9,0:9:27:0,27,360	./.:.:.:.:.	0/0:16,0:16:48:0,48,630	0/0:3,0:3:9:0,9,120	0/0:4,0:4:12:0,12,139	0/0:1,0:1:3:0,3,40	0/1:3,7:10:90:250,0,90	0/0:7,0:7:21:0,21,280	0/0:1,0:1:3:0,3,40	0/0:2,0:2:6:0,6,80	0/0:7,0:7:21:0,21,280	0/0:5,0:5:15:0,15,190	0/0:8,0:8:24:0,24,310	0/0:7,0:7:21:0,21,280	0/0:3,0:3:9:0,9,120	0/0:11,0:11:30:0,30,400	0/0:6,0:6:18:0,18,240	0/0:9,0:9:27:0,27,360	0/0:5,0:5:15:0,15,200	0/0:5,0:5:15:0,15,200	0/0:12,0:12:33:0,33,419	0/0:8,0:8:24:0,24,320	0/0:5,0:5:15:0,15,200	0/0:14,0:14:42:0,42,550	0/0:23,0:23:69:0,69,920	0/0:15,0:15:45:0,45,600	0/0:11,0:11:33:0,33,419	0/0:17,0:17:51:0,51,680	0/0:13,0:13:39:0,39,520	0/0:2,0:2:6:0,6,80	0/0:2,0:2:6:0,6,80	0/0:12,0:12:36:0,36,480	0/0:15,0:15:45:0,45,600	0/0:7,0:7:21:0,21,280	0/0:5,0:5:15:0,15,200
NC_019461.2	2473429	.	A	G	74.28	.	AC=6;AF=0.300;AN=20;BaseQRankSum=0.134;DP=21;Dels=0.00;ExcessHet=0.0067;FS=0.000;HaplotypeScore=0.0000;InbreedingCoeff=0.3923;MLEAC=5;MLEAF=0.250;MQ=60.00;MQ0=0;MQRankSum=-0.493;QD=31.11;ReadPosRankSum=-0.045;SOR=0.250;set=variant24	GT:AD:DP:GQ:PL	./.:.:.:.:.	./.:.:.:.:.	./.:.:.:.:.	./.:.:.:.:.	./.:.:.:.:.	./.:.:.:.:.	./.:.:.:.:.	./.:.:.:.:.	./.:.:.:.:.	./.:.:.:.:.	./.:.:.:.:.	./.:.:.:.:.	./.:.:.:.:.	./.:.:.:.:.	0/0:4,0:4:6:0,6,90	./.:.:.:.:.	./.:.:.:.:.	./.:.:.:.:.	1/1:0,1:1:3:40,3,0	./.:.:.:.:.	./.:.:.:.:.	0/0:2,0:2:3:0,3,40	./.:.:.:.:.	0/0:1,0:1:3:0,3,40	./.:.:.:.:.	./.:.:.:.:.	0/0:2,0:2:3:0,3,45	./.:.:.:.:.	./.:.:.:.:.	./.:.:.:.:.	./.:.:.:.:.	./.:.:.:.:.	./.:.:.:.:.	./.:.:.:.:.	./.:.:.:.:.	./.:.:.:.:.	./.:.:.:.:.	0/0:3,0:3:9:0,9,120	./.:.:.:.:.	./.:.:.:.:.	0/0:1,0:1:3:0,3,40
NC_019461.2	2473670	.	T	C	566.67	.	AC=16;AF=0.889;AN=18;BaseQRankSum=-0.868;DP=16;Dels=0.00;ExcessHet=0.1296;FS=0.000;HaplotypeScore=0.1106;MLEAC=17;MLEAF=0.944;MQ=60.00;MQ0=0;MQRankSum=1.302;QD=34.85;ReadPosRankSum=0.868;SOR=4.174;set=variant24	GT:AD:DP:GQ:PL	./.:.:.:.:.	./.:.:.:.:.	./.:.:.:.:.	./.:.:.:.:.	./.:.:.:.:.	./.:.:.:.:.	./.:.:.:.:.	./.:.:.:.:.	./.:.:.:.:.	./.:.:.:.:.	./.:.:.:.:.	./.:.:.:.:.	./.:.:.:.:.	./.:.:.:.:.	./.:.:.:.:.	./.:.:.:.:.	./.:.:.:.:.	./.:.:.:.:.	1/1:0,2:2:6:80,6,0	./.:.:.:.:.	./.:.:.:.:.	1/1:0,2:2:6:80,6,0	./.:.:.:.:.	0/0:1,0:1:3:0,3,40	./.:.:.:.:.	./.:.:.:.:.	./.:.:.:.:.	./.:.:.:.:.	./.:.:.:.:.	./.:.:.:.:.	./.:.:.:.:.	./.:.:.:.:.	1/1:0,1:1:3:40,3,0	1/1:0,1:1:3:40,3,0	./.:.:.:.:.	./.:.:.:.:.	./.:.:.:.:.	1/1:0,3:3:9:120,9,0	./.:.:.:.:.	./.:.:.:.:.	1/1:0,1:1:3:40,3,0
NC_019461.2	2473693	.	T	C	77.95	.	AC=4;AF=0.222;AN=18;BaseQRankSum=-0.404;DP=16;Dels=0.00;ExcessHet=0.0256;FS=0.000;HaplotypeScore=0.0000;MLEAC=3;MLEAF=0.167;MQ=60.00;MQ0=0;MQRankSum=0.135;QD=28.99;ReadPosRankSum=-0.269;SOR=0.078;set=variant24	GT:AD:DP:GQ:PL	./.:.:.:.:.	./.:.:.:.:.	./.:.:.:.:.	./.:.:.:.:.	./.:.:.:.:.	./.:.:.:.:.	./.:.:.:.:.	./.:.:.:.:.	./.:.:.:.:.	./.:.:.:.:.	./.:.:.:.:.	./.:.:.:.:.	./.:.:.:.:.	./.:.:.:.:.	./.:.:.:.:.	./.:.:.:.:.	./.:.:.:.:.	./.:.:.:.:.	1/1:0,2:2:6:80,6,0	./.:.:.:.:.	./.:.:.:.:.	0/0:2,0:2:6:0,6,80	./.:.:.:.:.	0/0:1,0:1:3:0,3,40	./.:.:.:.:.	./.:.:.:.:.	./.:.:.:.:.	./.:.:.:.:.	./.:.:.:.:.	./.:.:.:.:.	./.:.:.:.:.	./.:.:.:.:.	1/1:0,1:1:3:40,3,0	0/0:1,0:1:3:0,3,40	./.:.:.:.:.	./.:.:.:.:.	./.:.:.:.:.	0/0:3,0:3:9:0,9,120	./.:.:.:.:.	./.:.:.:.:.	0/0:1,0:1:3:0,3,40
NC_019461.2	2475812	.	G	A	136.81	.	AC=10;AF=0.192;AN=52;BaseQRankSum=-0.576;DP=288;Dels=0.00;ExcessHet=0.0019;FS=0.000;HaplotypeScore=0.8244;InbreedingCoeff=0.2499;MLEAC=10;MLEAF=0.192;MQ=11.23;MQ0=90;MQRankSum=1.364;QD=6.84;ReadPosRankSum=1.410;SOR=0.007;set=variant24	GT:AD:DP:GQ:PL	./.:.:.:.:.	0/0:3,0:3:6:0,6,53	0/0:7,0:7:3:0,3,24	./.:.:.:.:.	0/0:7,0:7:9:0,9,65	1/1:1,1:3:3:22,3,0	./.:.:.:.:.	./.:.:.:.:.	./.:.:.:.:.	./.:.:.:.:.	./.:.:.:.:.	./.:.:.:.:.	./.:.:.:.:.	./.:.:.:.:.	./.:.:.:.:.	0/0:6,0:6:3:0,3,22	./.:.:.:.:.	./.:.:.:.:.	./.:.:.:.:.	./.:.:.:.:.	./.:.:.:.:.	./.:.:.:.:.	0/0:12,0:13:12:0,12,101	./.:.:.:.:.	./.:.:.:.:.	./.:.:.:.:.	0/0:4,0:4:6:0,6,59	./.:.:.:.:.	./.:.:.:.:.	./.:.:.:.:.	0/0:11,0:11:12:0,12,89	0/0:1,0:1:3:0,3,27	1/1:6,1:7:3:22,3,0	./.:.:.:.:.	./.:.:.:.:.	./.:.:.:.:.	./.:.:.:.:.	./.:.:.:.:.	./.:.:.:.:.	./.:.:.:.:.	./.:.:.:.:.
NC_019461.2	2475846	.	C	T	201.94	.	AC=11;AF=0.212;AN=52;BaseQRankSum=0.228;DP=276;Dels=0.00;ExcessHet=0.0001;FS=0.000;HaplotypeScore=1.7174;InbreedingCoeff=0.3651;MLEAC=11;MLEAF=0.212;MQ=11.40;MQ0=81;MQRankSum=1.765;QD=11.88;ReadPosRankSum=2.398;SOR=0.013;set=variant24	GT:AD:DP:GQ:PL	./.:.:.:.:.	0/0:3,0:3:6:0,6,53	0/0:7,0:7:3:0,3,24	./.:.:.:.:.	0/0:6,0:6:9:0,9,65	1/1:2,1:3:3:22,3,0	./.:.:.:.:.	./.:.:.:.:.	./.:.:.:.:.	./.:.:.:.:.	./.:.:.:.:.	./.:.:.:.:.	./.:.:.:.:.	./.:.:.:.:.	./.:.:.:.:.	0/0:6,0:6:3:0,3,22	./.:.:.:.:.	./.:.:.:.:.	./.:.:.:.:.	./.:.:.:.:.	./.:.:.:.:.	./.:.:.:.:.	0/0:13,0:13:12:0,12,101	./.:.:.:.:.	./.:.:.:.:.	./.:.:.:.:.	0/0:2,0:2:6:0,6,59	./.:.:.:.:.	./.:.:.:.:.	./.:.:.:.:.	0/0:11,0:11:9:0,9,67	0/0:1,0:1:3:0,3,27	1/1:6,1:7:3:22,3,0	./.:.:.:.:.	./.:.:.:.:.	./.:.:.:.:.	./.:.:.:.:.	./.:.:.:.:.	./.:.:.:.:.	./.:.:.:.:.	./.:.:.:.:.
NC_019461.2	2475847	.	C	T	116.08	.	AC=10;AF=0.192;AN=52;BaseQRankSum=0.023;DP=276;Dels=0.00;ExcessHet=0.0019;FS=0.000;HaplotypeScore=1.8848;InbreedingCoeff=0.2429;MLEAC=9;MLEAF=0.173;MQ=11.40;MQ0=81;MQRankSum=1.573;QD=6.83;ReadPosRankSum=0.585;SOR=0.006;set=variant24	GT:AD:DP:GQ:PL	./.:.:.:.:.	0/0:3,0:3:6:0,6,53	0/0:7,0:7:3:0,3,24	./.:.:.:.:.	0/0:6,0:6:9:0,9,65	1/1:2,1:3:3:22,3,0	./.:.:.:.:.	./.:.:.:.:.	./.:.:.:.:.	./.:.:.:.:.	./.:.:.:.:.	./.:.:.:.:.	./.:.:.:.:.	./.:.:.:.:.	./.:.:.:.:.	0/0:6,0:6:3:0,3,22	./.:.:.:.:.	./.:.:.:.:.	./.:.:.:.:.	./.:.:.:.:.	./.:.:.:.:.	./.:.:.:.:.	0/0:13,0:13:12:0,12,101	./.:.:.:.:.	./.:.:.:.:.	./.:.:.:.:.	0/0:2,0:2:6:0,6,59	./.:.:.:.:.	./.:.:.:.:.	./.:.:.:.:.	0/0:11,0:11:12:0,12,89	0/0:1,0:1:3:0,3,27	1/1:6,1:7:3:22,3,0	./.:.:.:.:.	./.:.:.:.:.	./.:.:.:.:.	./.:.:.:.:.	./.:.:.:.:.	./.:.:.:.:.	./.:.:.:.:.	./.:.:.:.:.
NC_019461.2	2475854	.	A	G	74.93	.	AC=5;AF=0.096;AN=52;BaseQRankSum=-0.759;DP=276;Dels=0.00;ExcessHet=0.0131;FS=0.000;HaplotypeScore=2.1688;InbreedingCoeff=0.1616;MLEAC=5;MLEAF=0.096;MQ=11.40;MQ0=81;MQRankSum=-0.995;QD=5.00;ReadPosRankSum=-0.804;SOR=0.056;set=variant24	GT:AD:DP:GQ:PL	./.:.:.:.:.	0/0:3,0:3:6:0,6,53	0/0:6,1:7:3:0,3,24	./.:.:.:.:.	0/0:6,0:6:9:0,9,65	0/0:3,0:3:3:0,3,22	./.:.:.:.:.	./.:.:.:.:.	./.:.:.:.:.	./.:.:.:.:.	./.:.:.:.:.	./.:.:.:.:.	./.:.:.:.:.	./.:.:.:.:.	./.:.:.:.:.	0/0:4,2:6:3:0,3,22	./.:.:.:.:.	./.:.:.:.:.	./.:.:.:.:.	./.:.:.:.:.	./.:.:.:.:.	./.:.:.:.:.	1/1:5,8:13:12:101,12,0	./.:.:.:.:.	./.:.:.:.:.	./.:.:.:.:.	0/0:2,0:2:6:0,6,59	./.:.:.:.:.	./.:.:.:.:.	./.:.:.:.:.	0/0:10,1:11:12:0,12,89	0/0:1,0:1:3:0,3,27	0/0:4,3:7:3:0,3,22	./.:.:.:.:.	./.:.:.:.:.	./.:.:.:.:.	./.:.:.:.:.	./.:.:.:.:.	./.:.:.:.:.	./.:.:.:.:.	./.:.:.:.:.
NC_019461.2	2475872	.	T	G	485.66	.	AC=22;AF=0.458;AN=48;BaseQRankSum=-0.056;DP=275;Dels=0.00;ExcessHet=0.0001;FS=0.000;HaplotypeScore=1.7010;InbreedingCoeff=0.4218;MLEAC=23;MLEAF=0.479;MQ=11.40;MQ0=81;MQRankSum=0.239;QD=5.11;ReadPosRankSum=1.655;SOR=0.673;set=variant24	GT:AD:DP:GQ:PL	./.:.:.:.:.	0/0:3,0:3:6:0,6,53	1/1:3,4:7:3:24,3,0	./.:.:.:.:.	1/1:0,6:6:9:65,9,0	0/0:2,1:3:3:0,3,22	./.:.:.:.:.	./.:.:.:.:.	./.:.:.:.:.	./.:.:.:.:.	./.:.:.:.:.	./.:.:.:.:.	./.:.:.:.:.	./.:.:.:.:.	./.:.:.:.:.	0/0:1,5:6:3:0,3,22	./.:.:.:.:.	./.:.:.:.:.	./.:.:.:.:.	./.:.:.:.:.	./.:.:.:.:.	./.:.:.:.:.	1/1:4,8:13:12:101,12,0	./.:.:.:.:.	./.:.:.:.:.	./.:.:.:.:.	1/1:0,2:2:6:59,6,0	./.:.:.:.:.	./.:.:.:.:.	./.:.:.:.:.	1/1:6,5:11:12:89,12,0	0/0:1,0:1:3:0,3,27	0/0:3,4:7:3:0,3,22	./.:.:.:.:.	./.:.:.:.:.	./.:.:.:.:.	./.:.:.:.:.	./.:.:.:.:.	./.:.:.:.:.	./.:.:.:.:.	./.:.:.:.:.
NC_019461.2	2475901	.	T	C	137.64	.	AC=10;AF=0.200;AN=50;BaseQRankSum=-1.218;DP=273;Dels=0.00;ExcessHet=0.0023;FS=0.000;HaplotypeScore=0.7077;InbreedingCoeff=0.2609;MLEAC=10;MLEAF=0.200;MQ=11.36;MQ0=80;MQRankSum=1.698;QD=8.10;ReadPosRankSum=-0.550;SOR=0.006;set=variant24	GT:AD:DP:GQ:PL	./.:.:.:.:.	0/0:3,0:3:6:0,6,53	0/0:7,0:7:3:0,3,24	./.:.:.:.:.	0/0:6,0:6:9:0,9,65	1/1:2,1:3:3:22,3,0	./.:.:.:.:.	./.:.:.:.:.	./.:.:.:.:.	./.:.:.:.:.	./.:.:.:.:.	./.:.:.:.:.	./.:.:.:.:.	./.:.:.:.:.	./.:.:.:.:.	0/0:6,0:6:3:0,3,22	./.:.:.:.:.	./.:.:.:.:.	./.:.:.:.:.	./.:.:.:.:.	./.:.:.:.:.	./.:.:.:.:.	0/0:13,0:13:12:0,12,101	./.:.:.:.:.	./.:.:.:.:.	./.:.:.:.:.	0/0:2,0:2:6:0,6,59	./.:.:.:.:.	./.:.:.:.:.	./.:.:.:.:.	0/0:11,0:11:12:0,12,89	0/0:1,0:1:3:0,3,27	1/1:6,1:7:3:22,3,0	./.:.:.:.:.	./.:.:.:.:.	./.:.:.:.:.	./.:.:.:.:.	./.:.:.:.:.	./.:.:.:.:.	./.:.:.:.:.	./.:.:.:.:.
NC_019461.2	2476041	.	C	T	271.19	.	AC=12;AF=0.240;AN=50;BaseQRankSum=1.206;DP=285;Dels=0.00;ExcessHet=0.0007;FS=0.000;HaplotypeScore=2.0567;InbreedingCoeff=0.2946;MLEAC=9;MLEAF=0.180;MQ=11.29;MQ0=87;MQRankSum=0.976;QD=4.60;ReadPosRankSum=-1.646;SOR=0.079;set=variant24	GT:AD:DP:GQ:PL	./.:.:.:.:.	1/1:0,2:3:6:53,6,0	0/0:7,0:7:3:0,3,24	./.:.:.:.:.	0/0:7,0:7:9:0,9,65	0/0:3,0:3:3:0,3,22	./.:.:.:.:.	./.:.:.:.:.	./.:.:.:.:.	./.:.:.:.:.	./.:.:.:.:.	./.:.:.:.:.	./.:.:.:.:.	./.:.:.:.:.	./.:.:.:.:.	0/0:6,0:6:3:0,3,22	./.:.:.:.:.	./.:.:.:.:.	./.:.:.:.:.	./.:.:.:.:.	./.:.:.:.:.	./.:.:.:.:.	1/1:8,4:13:12:101,12,0	./.:.:.:.:.	./.:.:.:.:.	./.:.:.:.:.	0/0:4,0:4:6:0,6,59	./.:.:.:.:.	./.:.:.:.:.	./.:.:.:.:.	0/0:8,3:11:12:0,12,89	1/1:0,1:1:3:27,3,0	0/0:6,1:7:3:0,3,22	./.:.:.:.:.	./.:.:.:.:.	./.:.:.:.:.	./.:.:.:.:.	./.:.:.:.:.	./.:.:.:.:.	./.:.:.:.:.	./.:.:.:.:.
NC_019461.2	2476137	.	T	C	136.81	.	AC=10;AF=0.192;AN=52;BaseQRankSum=0.093;DP=288;Dels=0.00;ExcessHet=0.0019;FS=0.000;HaplotypeScore=0.3617;InbreedingCoeff=0.2499;MLEAC=10;MLEAF=0.192;MQ=11.23;MQ0=90;MQRankSum=1.769;QD=5.07;ReadPosRankSum=0.613;SOR=0.008;set=variant24	GT:AD:DP:GQ:PL	./.:.:.:.:.	0/0:3,0:3:6:0,6,53	0/0:7,0:7:3:0,3,24	./.:.:.:.:.	0/0:7,0:7:9:0,9,65	1/1:2,1:3:3:22,3,0	./.:.:.:.:.	./.:.:.:.:.	./.:.:.:.:.	./.:.:.:.:.	./.:.:.:.:.	./.:.:.:.:.	./.:.:.:.:.	./.:.:.:.:.	./.:.:.:.:.	0/0:6,0:6:3:0,3,22	./.:.:.:.:.	./.:.:.:.:.	./.:.:.:.:.	./.:.:.:.:.	./.:.:.:.:.	./.:.:.:.:.	0/0:13,0:13:12:0,12,101	./.:.:.:.:.	./.:.:.:.:.	./.:.:.:.:.	0/0:4,0:4:6:0,6,59	./.:.:.:.:.	./.:.:.:.:.	./.:.:.:.:.	0/0:10,1:11:12:0,12,89	0/0:1,0:1:3:0,3,27	1/1:3,4:7:3:22,3,0	./.:.:.:.:.	./.:.:.:.:.	./.:.:.:.:.	./.:.:.:.:.	./.:.:.:.:.	./.:.:.:.:.	./.:.:.:.:.	./.:.:.:.:.
NC_019461.2	2480363	.	A	G	3753.7	.	AC=26;AF=0.220;AN=118;BaseQRankSum=1.324;DP=287;Dels=0.00;ExcessHet=0.0008;FS=0.000;HaplotypeScore=0.0811;InbreedingCoeff=0.2627;MLEAC=30;MLEAF=0.254;MQ=59.64;MQ0=1;MQRankSum=-1.910;QD=26.07;ReadPosRankSum=-0.678;SOR=0.307;set=variant24	GT:AD:DP:GQ:PL	./.:.:.:.:.	0/0:8,0:8:24:0,24,320	0/0:3,0:3:9:0,9,120	0/0:3,0:3:9:0,9,120	0/0:14,0:14:42:0,42,550	0/0:7,0:7:21:0,21,280	0/0:2,0:2:6:0,6,80	./.:.:.:.:.	0/0:2,0:2:6:0,6,80	0/0:7,0:7:21:0,21,280	0/1:6,22:28:99:785,0,145	0/0:1,0:1:3:0,3,40	0/1:2,2:4:68:68,0,68	0/0:2,0:2:6:0,6,80	0/0:1,0:1:3:0,3,40	0/1:4,3:7:99:99,0,139	0/0:4,0:4:12:0,12,160	0/0:1,0:1:3:0,3,40	0/0:5,0:5:15:0,15,200	0/0:3,0:3:9:0,9,120	0/1:1,3:4:28:108,0,28	0/0:3,0:3:9:0,9,120	./.:.:.:.:.	0/0:2,0:2:6:0,6,80	./.:.:.:.:.	0/1:2,1:3:31:31,0,71	1/1:0,6:6:18:240,18,0	0/0:1,0:1:3:0,3,40	1/1:0,4:4:12:160,12,0	0/0:5,0:5:15:0,15,200	0/0:7,0:7:18:0,18,240	1/1:0,7:7:21:280,21,0	./.:.:.:.:.	0/0:1,0:1:3:0,3,40	0/0:1,0:1:3:0,3,40	./.:.:.:.:.	./.:.:.:.:.	0/0:2,0:2:6:0,6,80	0/0:4,0:4:12:0,12,160	./.:.:.:.:.	./.:.:.:.:.
NC_019461.2	2480406	.	C	G	3073.51	.	AC=20;AF=0.169;AN=118;BaseQRankSum=-0.941;DP=287;Dels=0.00;ExcessHet=0.0012;FS=0.000;HaplotypeScore=0.0811;InbreedingCoeff=0.2606;MLEAC=23;MLEAF=0.195;MQ=59.64;MQ0=1;MQRankSum=0.294;QD=25.61;ReadPosRankSum=1.090;SOR=0.182;set=variant24	GT:AD:DP:GQ:PL	./.:.:.:.:.	0/0:8,0:8:24:0,24,320	0/0:3,0:3:9:0,9,120	0/0:3,0:3:9:0,9,120	0/0:14,0:14:42:0,42,560	0/0:7,0:7:21:0,21,280	0/0:2,0:2:6:0,6,80	./.:.:.:.:.	0/0:2,0:2:6:0,6,80	0/0:7,0:7:21:0,21,280	1/1:1,27:28:44:1030,44,0	0/0:1,0:1:3:0,3,40	0/1:2,2:4:68:68,0,68	0/0:2,0:2:6:0,6,80	0/0:1,0:1:3:0,3,40	0/1:4,3:7:99:99,0,139	0/0:4,0:4:12:0,12,160	0/0:1,0:1:3:0,3,40	0/0:5,0:5:15:0,15,200	0/0:3,0:3:9:0,9,120	0/1:1,3:4:28:108,0,28	0/0:3,0:3:9:0,9,120	./.:.:.:.:.	0/0:2,0:2:6:0,6,80	./.:.:.:.:.	0/1:2,1:3:31:31,0,71	1/1:0,6:6:18:240,18,0	0/0:1,0:1:3:0,3,40	1/1:0,4:4:12:160,12,0	0/0:5,0:5:15:0,15,200	0/0:7,0:7:18:0,18,240	1/1:0,7:7:21:280,21,0	./.:.:.:.:.	0/0:1,0:1:3:0,3,40	0/0:1,0:1:3:0,3,40	./.:.:.:.:.	./.:.:.:.:.	0/0:2,0:2:6:0,6,80	0/0:4,0:4:12:0,12,160	./.:.:.:.:.	./.:.:.:.:.
NC_019461.2	2480439	.	T	C	3083.98	.	AC=20;AF=0.169;AN=118;BaseQRankSum=-2.142;DP=286;Dels=0.00;ExcessHet=0.0012;FS=0.000;HaplotypeScore=0.1889;InbreedingCoeff=0.2568;MLEAC=23;MLEAF=0.195;MQ=59.75;MQ0=0;MQRankSum=-0.526;QD=25.70;ReadPosRankSum=3.997;SOR=0.182;set=variant24	GT:AD:DP:GQ:PL	./.:.:.:.:.	0/0:8,0:8:24:0,24,310	0/0:3,0:3:9:0,9,120	0/0:3,0:3:9:0,9,120	0/0:14,0:14:42:0,42,550	0/0:7,0:7:21:0,21,280	0/0:2,0:2:6:0,6,80	./.:.:.:.:.	0/0:2,0:2:3:0,3,40	0/0:7,0:7:21:0,21,280	1/1:1,27:28:44:1040,44,0	0/0:1,0:1:3:0,3,40	0/1:2,2:4:68:68,0,68	0/0:2,0:2:6:0,6,80	0/0:1,0:1:3:0,3,40	0/1:4,3:7:99:99,0,139	0/0:4,0:4:12:0,12,160	0/0:1,0:1:3:0,3,40	0/0:5,0:5:15:0,15,200	0/0:3,0:3:9:0,9,120	0/1:1,3:4:28:108,0,28	0/0:3,0:3:9:0,9,110	./.:.:.:.:.	0/0:2,0:2:6:0,6,80	./.:.:.:.:.	0/1:2,1:3:31:31,0,71	1/1:0,6:6:18:240,18,0	0/0:1,0:1:3:0,3,40	1/1:0,4:4:12:160,12,0	0/0:5,0:5:15:0,15,200	0/0:6,0:6:18:0,18,240	1/1:0,7:7:21:280,21,0	./.:.:.:.:.	0/0:1,0:1:3:0,3,40	0/0:1,0:1:3:0,3,40	./.:.:.:.:.	./.:.:.:.:.	0/0:2,0:2:6:0,6,80	0/0:4,0:4:12:0,12,160	./.:.:.:.:.	./.:.:.:.:.
NC_019461.2	2480464	.	C	T	35.49	.	AC=2;AF=0.017;AN=118;BaseQRankSum=0.393;DP=286;Dels=0.00;ExcessHet=0.0186;FS=0.000;HaplotypeScore=0.0963;InbreedingCoeff=0.0931;MLEAC=1;MLEAF=8.475e-03;MQ=59.75;MQ0=0;MQRankSum=0.484;QD=17.75;ReadPosRankSum=1.944;SOR=0.000;set=variant24	GT:AD:DP:GQ:PL	./.:.:.:.:.	0/0:8,0:8:24:0,24,320	0/0:3,0:3:9:0,9,120	0/0:3,0:3:9:0,9,120	0/0:14,0:14:42:0,42,550	0/0:7,0:7:21:0,21,280	0/0:2,0:2:6:0,6,80	./.:.:.:.:.	0/0:2,0:2:6:0,6,80	0/0:7,0:7:21:0,21,280	0/0:28,0:28:84:0,84,1120	0/0:1,0:1:3:0,3,30	0/0:4,0:4:12:0,12,160	1/1:0,2:2:6:80,6,0	0/0:1,0:1:3:0,3,40	0/0:7,0:7:21:0,21,270	0/0:4,0:4:12:0,12,160	0/0:1,0:1:3:0,3,40	0/0:5,0:5:15:0,15,190	0/0:3,0:3:9:0,9,120	0/0:4,0:4:12:0,12,160	0/0:3,0:3:9:0,9,120	./.:.:.:.:.	0/0:2,0:2:6:0,6,80	./.:.:.:.:.	0/0:3,0:3:9:0,9,120	0/0:6,0:6:18:0,18,230	0/0:1,0:1:3:0,3,40	0/0:4,0:4:12:0,12,160	0/0:5,0:5:15:0,15,200	0/0:6,0:6:18:0,18,230	0/0:7,0:7:21:0,21,280	./.:.:.:.:.	0/0:1,0:1:3:0,3,40	0/0:1,0:1:3:0,3,40	./.:.:.:.:.	./.:.:.:.:.	0/0:2,0:2:6:0,6,80	0/0:4,0:4:12:0,12,160	./.:.:.:.:.	./.:.:.:.:.
NC_019461.2	2480704	.	T	C	35.56	.	AC=16;AF=0.108;AN=148;BaseQRankSum=-0.483;DP=662;Dels=0.00;ExcessHet=0.0060;FS=0.000;HaplotypeScore=0.2318;InbreedingCoeff=0.3010;MLEAC=16;MLEAF=0.108;MQ=59.99;MQ0=0;MQRankSum=1.275;QD=23.08;ReadPosRankSum=0.565;SOR=0.009;set=variant24	GT:AD:DP:GQ:PL	./.:.:.:.:.	0/0:8,0:8:24:0,24,299	0/0:3,0:3:9:0,9,120	0/0:3,0:3:9:0,9,120	0/0:14,0:14:42:0,42,550	0/0:7,0:7:21:0,21,280	1/1:0,2:2:6:80,6,0	./.:.:.:.:.	0/0:1,0:1:3:0,3,40	0/0:7,0:7:21:0,21,280	0/0:28,0:28:84:0,84,1089	0/0:1,0:1:3:0,3,40	0/0:4,0:4:12:0,12,150	0/0:2,0:2:3:0,3,40	0/0:1,0:1:3:0,3,40	0/0:7,0:7:21:0,21,280	0/0:4,0:4:12:0,12,160	0/0:1,0:1:3:0,3,40	0/0:5,0:5:15:0,15,200	0/0:3,0:3:9:0,9,110	0/0:4,0:4:12:0,12,160	0/0:3,0:3:9:0,9,120	./.:.:.:.:.	0/0:2,0:2:6:0,6,80	./.:.:.:.:.	0/0:3,0:3:9:0,9,120	0/0:6,0:6:18:0,18,230	0/0:1,0:1:3:0,3,40	0/0:4,0:4:12:0,12,160	0/0:5,0:5:15:0,15,190	0/0:6,0:6:18:0,18,230	0/0:7,0:7:21:0,21,280	./.:.:.:.:.	0/0:1,0:1:3:0,3,40	0/0:1,0:1:3:0,3,40	./.:.:.:.:.	./.:.:.:.:.	0/0:2,0:2:6:0,6,70	0/0:4,0:4:9:0,9,120	./.:.:.:.:.	./.:.:.:.:.
NC_019462.2	4654399	.	C	T	121.17	.	AC=3;AF=0.136;AN=22;BaseQRankSum=-0.729;DP=27;Dels=0.00;ExcessHet=0.3218;FS=0.000;HaplotypeScore=0.0813;InbreedingCoeff=0.0803;MLEAC=3;MLEAF=0.136;MQ=60.00;MQ0=0;MQRankSum=-0.496;QD=17.31;ReadPosRankSum=0.204;SOR=0.096;set=variant26	GT:AD:DP:GQ:PL	./.:.:.:.:.	./.:.:.:.:.	./.:.:.:.:.	0/1:2,5:7:62:121,0,62	./.:.:.:.:.	./.:.:.:.:.	./.:.:.:.:.	./.:.:.:.:.	./.:.:.:.:.	./.:.:.:.:.	./.:.:.:.:.	./.:.:.:.:.	./.:.:.:.:.	./.:.:.:.:.	./.:.:.:.:.	./.:.:.:.:.	0/0:1,0:1:3:0,3,40	./.:.:.:.:.	./.:.:.:.:.	./.:.:.:.:.	./.:.:.:.:.	./.:.:.:.:.	./.:.:.:.:.	./.:.:.:.:.	./.:.:.:.:.	./.:.:.:.:.	./.:.:.:.:.	./.:.:.:.:.	./.:.:.:.:.	0/0:1,0:1:3:0,3,40	./.:.:.:.:.	./.:.:.:.:.	./.:.:.:.:.	./.:.:.:.:.	./.:.:.:.:.	./.:.:.:.:.	./.:.:.:.:.	./.:.:.:.:.	./.:.:.:.:.	./.:.:.:.:.	./.:.:.:.:.
NC_019462.2	4654416	.	T	C	603.26	.	AC=13;AF=0.591;AN=22;BaseQRankSum=-0.577;DP=27;Dels=0.00;ExcessHet=0.0202;FS=0.000;HaplotypeScore=0.1626;InbreedingCoeff=0.3770;MLEAC=14;MLEAF=0.636;MQ=60.00;MQ0=0;MQRankSum=0.427;QD=30.16;ReadPosRankSum=-0.678;SOR=1.302;set=variant26	GT:AD:DP:GQ:PL	./.:.:.:.:.	./.:.:.:.:.	./.:.:.:.:.	0/1:5,2:7:59:59,0,179	./.:.:.:.:.	./.:.:.:.:.	./.:.:.:.:.	./.:.:.:.:.	./.:.:.:.:.	./.:.:.:.:.	./.:.:.:.:.	./.:.:.:.:.	./.:.:.:.:.	./.:.:.:.:.	./.:.:.:.:.	./.:.:.:.:.	1/1:0,1:1:3:40,3,0	./.:.:.:.:.	./.:.:.:.:.	./.:.:.:.:.	./.:.:.:.:.	./.:.:.:.:.	./.:.:.:.:.	./.:.:.:.:.	./.:.:.:.:.	./.:.:.:.:.	./.:.:.:.:.	./.:.:.:.:.	./.:.:.:.:.	0/0:1,0:1:3:0,3,40	./.:.:.:.:.	./.:.:.:.:.	./.:.:.:.:.	./.:.:.:.:.	./.:.:.:.:.	./.:.:.:.:.	./.:.:.:.:.	./.:.:.:.:.	./.:.:.:.:.	./.:.:.:.:.	./.:.:.:.:.
NC_019462.2	4673379	.	G	A	883.92	.	AC=20;AF=0.303;AN=66;BaseQRankSum=0.000;DP=76;Dels=0.00;ExcessHet=0.0037;FS=0.000;HaplotypeScore=0.0303;InbreedingCoeff=0.1990;MLEAC=21;MLEAF=0.318;MQ=60.00;MQ0=0;MQRankSum=0.022;QD=35.32;ReadPosRankSum=1.140;SOR=0.273;set=variant26	GT:AD:DP:GQ:PL	0/0:2,0:2:6:0,6,80	./.:.:.:.:.	./.:.:.:.:.	./.:.:.:.:.	./.:.:.:.:.	0/0:4,0:4:12:0,12,160	./.:.:.:.:.	0/0:1,0:1:3:0,3,40	./.:.:.:.:.	./.:.:.:.:.	./.:.:.:.:.	0/0:4,0:4:12:0,12,160	./.:.:.:.:.	0/1:3,1:4:28:28,0,98	./.:.:.:.:.	./.:.:.:.:.	./.:.:.:.:.	0/0:3,0:3:9:0,9,120	0/1:1,1:2:24:24,0,34	1/1:0,2:2:6:80,6,0	./.:.:.:.:.	./.:.:.:.:.	0/0:2,0:2:6:0,6,80	./.:.:.:.:.	./.:.:.:.:.	0/0:1,0:1:3:0,3,40	./.:.:.:.:.	./.:.:.:.:.	0/0:1,0:1:3:0,3,40	./.:.:.:.:.	./.:.:.:.:.	./.:.:.:.:.	1/1:0,1:1:3:40,3,0	0/1:2,1:3:31:31,0,71	./.:.:.:.:.	0/0:1,0:1:3:0,3,40	1/1:0,2:2:6:80,6,0	0/1:1,2:3:31:71,0,31	1/1:0,4:4:12:160,12,0	0/0:2,0:2:6:0,6,80	./.:.:.:.:.
NC_019462.2	4673553	.	C	T	817.17	.	AC=21;AF=0.328;AN=64;BaseQRankSum=-1.176;DP=76;Dels=0.00;ExcessHet=0.0008;FS=0.000;HaplotypeScore=0.2416;InbreedingCoeff=0.2495;MLEAC=22;MLEAF=0.344;MQ=60.00;MQ0=0;MQRankSum=-0.237;QD=32.69;ReadPosRankSum=1.220;SOR=0.273;set=variant26	GT:AD:DP:GQ:PL	0/0:2,0:2:6:0,6,80	./.:.:.:.:.	./.:.:.:.:.	./.:.:.:.:.	./.:.:.:.:.	0/0:4,0:4:12:0,12,150	./.:.:.:.:.	0/0:1,0:1:3:0,3,40	./.:.:.:.:.	./.:.:.:.:.	./.:.:.:.:.	0/0:4,0:4:12:0,12,160	./.:.:.:.:.	0/1:3,1:4:28:28,0,108	./.:.:.:.:.	./.:.:.:.:.	./.:.:.:.:.	0/0:3,0:3:9:0,9,120	0/1:1,1:2:34:34,0,34	1/1:0,2:2:6:80,6,0	./.:.:.:.:.	./.:.:.:.:.	0/0:2,0:2:3:0,3,40	./.:.:.:.:.	./.:.:.:.:.	0/0:1,0:1:3:0,3,40	./.:.:.:.:.	./.:.:.:.:.	0/0:1,0:1:3:0,3,40	./.:.:.:.:.	./.:.:.:.:.	./.:.:.:.:.	1/1:0,1:1:3:40,3,0	0/1:2,1:3:31:31,0,71	./.:.:.:.:.	0/0:1,0:1:3:0,3,30	1/1:0,2:2:6:80,6,0	0/1:1,2:3:31:71,0,31	1/1:0,4:4:12:160,12,0	0/0:2,0:2:6:0,6,80	./.:.:.:.:.
NC_019462.2	4673603	.	G	A	248.44	.	AC=7;AF=0.109;AN=64;BaseQRankSum=0.865;DP=76;Dels=0.00;ExcessHet=0.0587;FS=0.000;HaplotypeScore=0.0312;InbreedingCoeff=0.0736;MLEAC=7;MLEAF=0.109;MQ=60.00;MQ0=0;MQRankSum=-0.366;QD=31.05;ReadPosRankSum=0.242;SOR=0.027;set=variant26	GT:AD:DP:GQ:PL	0/0:2,0:2:6:0,6,80	./.:.:.:.:.	./.:.:.:.:.	./.:.:.:.:.	./.:.:.:.:.	1/1:0,4:4:9:120,9,0	./.:.:.:.:.	0/0:1,0:1:3:0,3,40	./.:.:.:.:.	./.:.:.:.:.	./.:.:.:.:.	0/0:4,0:4:12:0,12,160	./.:.:.:.:.	0/1:1,3:4:28:108,0,28	./.:.:.:.:.	./.:.:.:.:.	./.:.:.:.:.	0/1:2,1:3:31:31,0,71	0/0:2,0:2:6:0,6,80	0/0:2,0:2:6:0,6,80	./.:.:.:.:.	./.:.:.:.:.	0/0:2,0:2:6:0,6,80	./.:.:.:.:.	./.:.:.:.:.	0/0:1,0:1:3:0,3,40	./.:.:.:.:.	./.:.:.:.:.	0/0:1,0:1:3:0,3,40	./.:.:.:.:.	./.:.:.:.:.	./.:.:.:.:.	0/0:1,0:1:3:0,3,40	0/0:3,0:3:9:0,9,120	./.:.:.:.:.	1/1:0,1:1:3:40,3,0	0/0:2,0:2:6:0,6,80	0/0:3,0:3:9:0,9,120	0/0:4,0:4:12:0,12,160	0/0:2,0:2:6:0,6,80	./.:.:.:.:.
NC_019462.2	4673647	.	C	T	113.79	.	AC=2;AF=0.031;AN=64;BaseQRankSum=0.035;DP=75;Dels=0.00;ExcessHet=0.0346;FS=0.000;HaplotypeScore=0.0312;InbreedingCoeff=0.1133;MLEAC=1;MLEAF=0.016;MQ=60.00;MQ0=0;MQRankSum=0.083;QD=28.45;ReadPosRankSum=-3.360;SOR=0.005;set=variant26	GT:AD:DP:GQ:PL	0/0:2,0:2:6:0,6,80	./.:.:.:.:.	./.:.:.:.:.	./.:.:.:.:.	./.:.:.:.:.	0/0:4,0:4:12:0,12,160	./.:.:.:.:.	0/0:1,0:1:3:0,3,40	./.:.:.:.:.	./.:.:.:.:.	./.:.:.:.:.	0/0:4,0:4:12:0,12,160	./.:.:.:.:.	0/0:4,0:4:12:0,12,160	./.:.:.:.:.	./.:.:.:.:.	./.:.:.:.:.	0/0:3,0:3:9:0,9,120	0/0:2,0:2:6:0,6,80	0/0:2,0:2:6:0,6,80	./.:.:.:.:.	./.:.:.:.:.	0/0:2,0:2:6:0,6,80	./.:.:.:.:.	./.:.:.:.:.	0/0:1,0:1:3:0,3,40	./.:.:.:.:.	./.:.:.:.:.	0/0:1,0:1:3:0,3,40	./.:.:.:.:.	./.:.:.:.:.	./.:.:.:.:.	0/0:1,0:1:3:0,3,40	0/0:3,0:3:9:0,9,120	./.:.:.:.:.	0/0:1,0:1:3:0,3,40	0/0:2,0:2:6:0,6,80	0/0:3,0:3:9:0,9,120	0/0:4,0:4:12:0,12,150	0/0:2,0:2:6:0,6,80	./.:.:.:.:.
NC_019462.2	4673661	.	A	G	32.49	.	AC=16;AF=0.108;AN=148;BaseQRankSum=-0.483;DP=662;Dels=0.00;ExcessHet=0.0060;FS=0.000;HaplotypeScore=0.2318;InbreedingCoeff=0.3010;MLEAC=16;MLEAF=0.108;MQ=59.99;MQ0=0;MQRankSum=1.275;QD=23.08;ReadPosRankSum=0.565;SOR=0.009;set=variant24	GT:AD:DP:GQ:PL	0/0:2,0:2:6:0,6,80	./.:.:.:.:.	./.:.:.:.:.	./.:.:.:.:.	./.:.:.:.:.	0/0:4,0:4:12:0,12,160	./.:.:.:.:.	0/0:1,0:1:3:0,3,40	./.:.:.:.:.	./.:.:.:.:.	./.:.:.:.:.	0/0:4,0:4:12:0,12,160	./.:.:.:.:.	0/0:4,0:4:12:0,12,160	./.:.:.:.:.	./.:.:.:.:.	./.:.:.:.:.	0/0:3,0:3:9:0,9,120	0/0:2,0:2:6:0,6,80	0/0:2,0:2:6:0,6,80	./.:.:.:.:.	./.:.:.:.:.	0/0:2,0:2:6:0,6,80	./.:.:.:.:.	./.:.:.:.:.	0/0:1,0:1:3:0,3,40	./.:.:.:.:.	./.:.:.:.:.	0/0:1,0:1:3:0,3,40	./.:.:.:.:.	./.:.:.:.:.	./.:.:.:.:.	0/0:1,0:1:3:0,3,40	0/0:3,0:3:9:0,9,120	./.:.:.:.:.	0/0:1,0:1:3:0,3,40	0/0:2,0:2:6:0,6,80	0/0:3,0:3:9:0,9,120	0/1:2,2:4:68:68,0,68	0/0:2,0:2:6:0,6,80	./.:.:.:.:.
NC_019462.2	4681708	.	A	T	43.91	.	AC=2;AF=0.111;AN=18;BaseQRankSum=0.351;DP=18;Dels=0.00;ExcessHet=0.1296;FS=0.000;HaplotypeScore=0.0000;MLEAC=1;MLEAF=0.056;MQ=60.00;MQ0=0;MQRankSum=-1.616;QD=21.96;ReadPosRankSum=0.351;SOR=0.031;set=variant26	GT:AD:DP:GQ:PL	./.:.:.:.:.	./.:.:.:.:.	0/0:2,0:2:6:0,6,80	./.:.:.:.:.	./.:.:.:.:.	./.:.:.:.:.	./.:.:.:.:.	./.:.:.:.:.	./.:.:.:.:.	./.:.:.:.:.	./.:.:.:.:.	./.:.:.:.:.	./.:.:.:.:.	./.:.:.:.:.	./.:.:.:.:.	./.:.:.:.:.	0/0:1,0:1:3:0,3,40	./.:.:.:.:.	./.:.:.:.:.	0/0:3,0:3:9:0,9,120	./.:.:.:.:.	./.:.:.:.:.	./.:.:.:.:.	./.:.:.:.:.	./.:.:.:.:.	./.:.:.:.:.	./.:.:.:.:.	./.:.:.:.:.	./.:.:.:.:.	./.:.:.:.:.	./.:.:.:.:.	./.:.:.:.:.	./.:.:.:.:.	./.:.:.:.:.	./.:.:.:.:.	./.:.:.:.:.	./.:.:.:.:.	./.:.:.:.:.	./.:.:.:.:.	./.:.:.:.:.	./.:.:.:.:.
NC_019462.2	4694780	.	T	C	21304.1	.	AC=101;AF=0.682;AN=148;BaseQRankSum=-0.264;DP=793;Dels=0.00;ExcessHet=0.0079;FS=0.000;HaplotypeScore=1.4147;InbreedingCoeff=0.2818;MLEAC=101;MLEAF=0.682;MQ=60.00;MQ0=0;MQRankSum=-0.531;QD=31.06;ReadPosRankSum=0.842;SOR=1.966;set=variant26	GT:AD:DP:GQ:PL	0/1:4,2:6:62:62,0,142	1/1:1,17:18:14:640,14,0	1/1:0,12:12:36:480,36,0	1/1:0,4:4:12:160,12,0	0/1:1,3:4:28:108,0,28	1/1:0,11:11:33:440,33,0	0/1:4,4:8:99:136,0,136	0/0:19,0:19:57:0,57,760	1/1:0,5:5:15:190,15,0	1/1:0,5:5:15:190,15,0	0/1:4,6:10:99:210,0,130	1/1:0,9:9:27:360,27,0	0/0:3,0:3:6:0,6,80	1/1:1,20:21:23:760,23,0	0/1:5,2:7:59:59,0,179	0/0:2,0:2:6:0,6,80	1/1:0,8:8:24:320,24,0	0/1:4,7:11:99:247,0,127	1/1:0,20:20:60:800,60,0	1/1:0,7:7:21:280,21,0	0/1:16,11:27:99:359,0,559	1/1:0,10:10:30:400,30,0	0/0:5,0:5:15:0,15,200	0/0:15,0:15:45:0,45,600	0/1:7,2:9:53:53,0,253	1/1:0,20:20:60:800,60,0	1/1:0,9:9:27:360,27,0	0/1:14,16:30:99:539,0,470	1/1:0,7:7:21:280,21,0	0/1:10,6:16:99:192,0,352	1/1:0,15:15:45:590,45,0	1/1:0,10:10:30:400,30,0	0/1:9,8:17:99:259,0,309	1/1:0,13:13:39:510,39,0	0/1:7,7:14:99:238,0,238	1/1:0,23:25:66:880,66,0	1/1:0,12:12:36:480,36,0	1/1:0,5:5:15:200,15,0	1/1:0,9:9:27:360,27,0	0/0:8,0:8:24:0,24,320	0/0:8,0:8:24:0,24,310
NC_019462.2	4694848	.	T	C	20750.4	.	AC=103;AF=0.696;AN=148;BaseQRankSum=-0.116;DP=770;Dels=0.00;ExcessHet=0.0123;FS=0.000;HaplotypeScore=0.2608;InbreedingCoeff=0.2633;MLEAC=105;MLEAF=0.709;MQ=60.00;MQ0=0;MQRankSum=0.507;QD=30.29;ReadPosRankSum=0.235;SOR=1.965;set=variant26	GT:AD:DP:GQ:PL	0/1:4,2:6:62:62,0,142	1/1:1,17:18:25:650,25,0	1/1:0,12:12:36:480,36,0	1/1:0,4:4:12:160,12,0	0/1:1,3:4:28:108,0,28	1/1:0,11:11:33:440,33,0	0/1:4,3:7:99:99,0,139	0/1:17,2:19:23:23,0,613	1/1:0,5:5:15:190,15,0	1/1:0,5:5:15:200,15,0	0/1:4,6:10:99:210,0,130	1/1:0,9:9:27:360,27,0	0/0:2,0:2:6:0,6,80	1/1:0,20:20:60:800,60,0	0/1:5,2:7:59:59,0,179	0/0:2,0:2:6:0,6,80	1/1:0,8:8:24:320,24,0	0/1:4,7:11:99:247,0,117	1/1:0,20:20:60:800,60,0	1/1:0,6:6:18:240,18,0	0/1:16,10:26:99:322,0,551	1/1:0,10:10:30:400,30,0	0/0:5,0:5:15:0,15,200	0/0:15,0:15:45:0,45,590	0/1:7,2:9:53:53,0,253	1/1:0,20:20:60:800,60,0	1/1:0,9:9:27:360,27,0	0/1:14,16:30:99:553,0,422	1/1:0,7:7:21:280,21,0	0/1:9,4:13:99:121,0,311	1/1:0,15:15:45:590,45,0	1/1:0,10:10:30:400,30,0	0/1:9,7:16:99:232,0,291	1/1:0,12:12:36:480,36,0	0/1:7,7:14:99:238,0,238	1/1:0,24:24:72:960,72,0	1/1:0,11:11:33:440,33,0	1/1:0,5:5:15:200,15,0	1/1:0,8:8:24:320,24,0	0/0:8,0:8:24:0,24,320	0/0:8,0:8:24:0,24,320
NC_019462.2	4695057	.	C	T	65.59	.	AC=3;AF=0.020;AN=148;BaseQRankSum=-1.007;DP=792;Dels=0.00;ExcessHet=3.0998;FS=0.000;HaplotypeScore=0.2438;InbreedingCoeff=-0.0363;MLEAC=3;MLEAF=0.020;MQ=60.00;MQ0=0;MQRankSum=-0.534;QD=2.62;ReadPosRankSum=1.143;SOR=0.000;set=variant26	GT:AD:DP:GQ:PL	0/0:6,0:6:18:0,18,240	0/0:18,0:18:54:0,54,710	0/0:12,0:12:33:0,33,440	0/0:4,0:4:12:0,12,160	0/0:4,0:4:12:0,12,160	0/0:11,0:11:33:0,33,440	0/0:8,0:8:24:0,24,320	0/0:19,0:19:57:0,57,760	0/0:5,0:5:15:0,15,200	0/0:5,0:5:15:0,15,200	0/0:10,0:10:30:0,30,400	0/0:9,0:9:24:0,24,310	0/0:3,0:3:9:0,9,120	0/0:21,0:21:63:0,63,840	0/0:7,0:7:21:0,21,280	0/0:2,0:2:6:0,6,80	0/0:8,0:8:24:0,24,310	0/0:11,0:11:33:0,33,430	0/0:20,0:20:60:0,60,800	0/1:6,1:7:19:19,0,219	0/0:27,0:27:81:0,81,1059	0/0:9,0:10:27:0,27,360	0/0:5,0:5:15:0,15,200	0/0:15,0:15:45:0,45,590	0/0:9,0:9:27:0,27,360	0/0:20,0:20:60:0,60,800	0/0:9,0:9:27:0,27,360	0/0:29,0:29:87:0,87,1150	0/0:7,0:7:21:0,21,280	0/0:16,0:16:48:0,48,640	0/0:15,0:15:42:0,42,560	0/0:10,0:10:30:0,30,400	0/0:17,0:17:48:0,48,630	0/0:13,0:13:39:0,39,510	0/0:14,0:14:42:0,42,560	0/0:25,0:25:75:0,75,1000	0/0:12,0:12:36:0,36,480	0/0:5,0:5:15:0,15,200	0/0:9,0:9:27:0,27,350	0/0:8,0:8:24:0,24,320	0/0:8,0:8:24:0,24,320
NC_019462.2	4695080	.	T	C	21163.5	.	AC=102;AF=0.689;AN=148;BaseQRankSum=1.915;DP=792;Dels=0.00;ExcessHet=0.0042;FS=0.000;HaplotypeScore=0.3817;InbreedingCoeff=0.3054;MLEAC=104;MLEAF=0.703;MQ=60.00;MQ0=0;MQRankSum=1.609;QD=30.85;ReadPosRankSum=0.591;SOR=1.998;set=variant26	GT:AD:DP:GQ:PL	0/1:4,2:6:62:62,0,142	1/1:1,17:18:8:550,8,0	1/1:0,12:12:36:480,36,0	1/1:0,4:4:12:160,12,0	0/1:1,3:4:28:108,0,28	1/1:0,11:11:33:440,33,0	0/1:4,4:8:99:136,0,136	0/0:19,0:19:57:0,57,729	1/1:0,5:5:15:200,15,0	1/1:0,5:5:15:200,15,0	0/1:4,6:10:99:210,0,130	1/1:0,9:9:27:339,27,0	0/0:3,0:3:9:0,9,120	1/1:0,21:21:63:840,63,0	0/1:5,2:7:59:59,0,179	0/0:2,0:2:6:0,6,80	1/1:0,8:8:24:310,24,0	0/1:4,7:11:99:237,0,127	1/1:0,20:20:60:800,60,0	1/1:0,7:7:21:280,21,0	0/1:16,11:27:99:348,0,548	1/1:0,10:10:30:400,30,0	0/0:5,0:5:15:0,15,190	0/0:15,0:15:45:0,45,600	0/1:7,2:9:53:53,0,253	1/1:0,20:20:60:800,60,0	1/1:0,9:9:24:320,24,0	0/1:13,16:29:99:542,0,433	1/1:0,7:7:21:270,21,0	0/1:10,6:16:99:192,0,352	1/1:0,15:15:42:560,42,0	1/1:0,10:10:30:400,30,0	0/1:9,8:17:99:269,0,309	1/1:0,13:13:39:510,39,0	0/1:7,7:14:99:238,0,238	1/1:0,25:25:72:950,72,0	1/1:0,12:12:36:480,36,0	1/1:0,5:5:15:200,15,0	1/1:0,9:9:27:360,27,0	0/0:8,0:8:21:0,21,280	0/0:8,0:8:24:0,24,320
NC_019462.2	4695114	.	A	G	2502.69	.	AC=15;AF=0.101;AN=148;BaseQRankSum=1.164;DP=793;Dels=0.00;ExcessHet=0.3800;FS=0.000;HaplotypeScore=0.2680;InbreedingCoeff=0.1326;MLEAC=15;MLEAF=0.101;MQ=60.00;MQ0=0;MQRankSum=-0.114;QD=15.94;ReadPosRankSum=1.422;SOR=0.012;set=variant26	GT:AD:DP:GQ:PL	0/1:4,2:6:62:62,0,142	0/0:17,0:18:51:0,51,670	0/0:12,0:12:36:0,36,480	0/1:3,1:4:28:28,0,108	0/0:4,0:4:12:0,12,160	0/0:11,0:11:33:0,33,440	0/0:8,0:8:24:0,24,320	0/0:19,0:19:57:0,57,760	0/0:5,0:5:15:0,15,200	0/0:5,0:5:15:0,15,200	0/0:10,0:10:30:0,30,400	0/1:2,7:9:53:253,0,53	0/0:3,0:3:9:0,9,120	0/0:21,0:21:63:0,63,840	0/0:7,0:7:21:0,21,280	0/0:2,0:2:6:0,6,80	0/0:8,0:8:24:0,24,320	0/0:11,0:11:30:0,30,400	0/0:20,0:20:60:0,60,800	0/0:7,0:7:21:0,21,280	0/1:16,11:27:99:359,0,559	0/0:9,0:10:27:0,27,350	0/0:5,0:5:15:0,15,200	0/0:15,0:15:45:0,45,600	0/0:9,0:9:27:0,27,360	0/1:17,3:20:60:60,0,620	0/1:7,2:9:43:43,0,253	0/0:30,0:30:90:0,90,1190	1/1:0,7:7:21:280,21,0	0/1:10,6:16:99:192,0,342	0/1:3,12:15:75:435,0,75	0/0:10,0:10:30:0,30,400	0/0:17,0:17:48:0,48,640	0/0:13,0:13:39:0,39,520	0/0:14,0:14:42:0,42,560	0/0:25,0:25:72:0,72,960	0/0:12,0:12:36:0,36,480	0/0:5,0:5:15:0,15,200	0/1:4,5:9:99:173,0,133	0/0:8,0:8:24:0,24,320	0/0:8,0:8:24:0,24,320
NC_019462.2	4695119	.	C	A	2491.69	.	AC=15;AF=0.101;AN=148;BaseQRankSum=1.221;DP=793;Dels=0.00;ExcessHet=0.3800;FS=0.000;HaplotypeScore=0.2631;InbreedingCoeff=0.1326;MLEAC=15;MLEAF=0.101;MQ=60.00;MQ0=0;MQRankSum=-1.920;QD=15.87;ReadPosRankSum=-0.306;SOR=0.012;set=variant26	GT:AD:DP:GQ:PL	0/1:4,2:6:62:62,0,142	0/0:18,0:18:48:0,48,640	0/0:12,0:12:36:0,36,480	0/1:3,1:4:28:28,0,108	0/0:4,0:4:12:0,12,150	0/0:11,0:11:33:0,33,440	0/0:8,0:8:24:0,24,320	0/0:19,0:19:57:0,57,760	0/0:5,0:5:15:0,15,200	0/0:5,0:5:15:0,15,200	0/0:10,0:10:30:0,30,400	0/1:2,7:9:53:243,0,53	0/0:3,0:3:9:0,9,120	0/0:21,0:21:63:0,63,840	0/0:7,0:7:21:0,21,280	0/0:2,0:2:6:0,6,80	0/0:8,0:8:24:0,24,320	0/0:11,0:11:30:0,30,400	0/0:20,0:20:60:0,60,800	0/0:7,0:7:21:0,21,280	0/1:16,11:27:99:359,0,559	0/0:9,1:10:27:0,27,360	0/0:5,0:5:15:0,15,200	0/0:15,0:15:45:0,45,600	0/0:9,0:9:27:0,27,360	0/1:17,3:20:49:49,0,620	0/1:7,2:9:53:53,0,253	0/0:29,0:29:87:0,87,1160	1/1:0,7:7:21:280,21,0	0/1:10,6:16:99:192,0,342	0/1:3,12:15:75:435,0,75	0/0:10,0:10:30:0,30,400	0/0:17,0:17:51:0,51,680	0/0:13,0:13:39:0,39,510	0/0:14,0:14:42:0,42,560	0/0:25,0:25:75:0,75,1000	0/0:12,0:12:36:0,36,470	0/0:5,0:5:15:0,15,200	0/1:4,5:9:99:173,0,133	0/0:8,0:8:24:0,24,320	0/0:8,0:8:24:0,24,320
NC_019462.2	4695141	.	C	T	2559.65	.	AC=16;AF=0.108;AN=148;BaseQRankSum=2.295;DP=793;Dels=0.00;ExcessHet=0.4988;FS=0.000;HaplotypeScore=0.2737;InbreedingCoeff=0.1113;MLEAC=16;MLEAF=0.108;MQ=60.00;MQ0=0;MQRankSum=-1.017;QD=15.33;ReadPosRankSum=-0.418;SOR=0.013;set=variant26	GT:AD:DP:GQ:PL	0/1:4,2:6:62:62,0,142	0/0:18,0:18:48:0,48,630	0/0:12,0:12:36:0,36,470	0/1:3,1:4:28:28,0,108	0/0:4,0:4:12:0,12,160	0/0:11,0:11:33:0,33,440	0/0:8,0:8:24:0,24,320	0/0:19,0:19:57:0,57,760	0/0:5,0:5:15:0,15,200	0/0:5,0:5:15:0,15,200	0/0:10,0:10:30:0,30,400	0/1:2,7:9:53:253,0,53	0/0:3,0:3:9:0,9,120	0/0:21,0:21:63:0,63,840	0/0:7,0:7:21:0,21,280	0/0:2,0:2:6:0,6,80	0/0:8,0:8:24:0,24,310	0/0:11,0:11:33:0,33,440	0/0:20,0:20:60:0,60,800	0/0:7,0:7:21:0,21,280	0/1:16,11:27:99:362,0,522	0/0:10,0:10:27:0,27,360	0/0:5,0:5:15:0,15,200	0/0:15,0:15:45:0,45,600	0/0:9,0:9:27:0,27,360	0/1:17,3:20:60:60,0,620	0/1:7,2:9:53:53,0,253	0/0:30,0:30:90:0,90,1200	1/1:0,7:7:21:280,21,0	0/1:10,6:16:99:192,0,352	0/1:3,12:15:75:435,0,75	0/0:10,0:10:30:0,30,400	0/0:17,0:17:51:0,51,680	0/0:12,0:13:36:0,36,470	0/0:14,0:14:42:0,42,560	0/0:25,0:25:75:0,75,990	0/0:12,0:12:36:0,36,480	0/0:5,0:5:15:0,15,200	0/1:4,5:9:99:173,0,133	0/0:8,0:8:24:0,24,320	0/0:8,0:8:24:0,24,320
NC_019462.2	4695143	.	A	G	2512.69	.	AC=15;AF=0.101;AN=148;BaseQRankSum=-0.176;DP=793;Dels=0.00;ExcessHet=0.3800;FS=0.000;HaplotypeScore=0.3157;InbreedingCoeff=0.1326;MLEAC=15;MLEAF=0.101;MQ=60.00;MQ0=0;MQRankSum=0.368;QD=16.00;ReadPosRankSum=-0.816;SOR=0.012;set=variant26	GT:AD:DP:GQ:PL	0/1:4,2:6:62:62,0,142	0/0:17,0:18:48:0,48,640	0/0:12,0:12:36:0,36,480	0/1:3,1:4:28:28,0,108	0/0:4,0:4:12:0,12,160	0/0:11,0:11:33:0,33,440	0/0:8,0:8:24:0,24,320	0/0:19,0:19:57:0,57,760	0/0:5,0:5:15:0,15,200	0/0:5,0:5:15:0,15,190	0/0:10,0:10:30:0,30,400	0/1:2,7:9:53:253,0,53	0/0:3,0:3:9:0,9,120	0/0:21,0:21:63:0,63,840	0/0:7,0:7:21:0,21,280	0/0:2,0:2:6:0,6,80	0/0:8,0:8:24:0,24,320	0/0:11,0:11:33:0,33,440	0/0:20,0:20:60:0,60,800	0/0:7,0:7:21:0,21,280	0/1:16,11:27:99:359,0,559	0/0:10,0:10:27:0,27,360	0/0:5,0:5:15:0,15,200	0/0:15,0:15:45:0,45,600	0/0:9,0:9:27:0,27,360	0/1:17,3:20:60:60,0,620	0/1:7,2:9:53:53,0,253	0/0:30,0:30:87:0,87,1160	1/1:0,7:7:21:280,21,0	0/1:10,6:16:99:192,0,342	0/1:3,12:15:75:435,0,75	0/0:10,0:10:30:0,30,400	0/0:17,0:17:51:0,51,680	0/0:13,0:13:36:0,36,480	0/0:14,0:14:42:0,42,560	0/0:25,0:25:72:0,72,960	0/0:12,0:12:36:0,36,480	0/0:5,0:5:15:0,15,200	0/1:4,5:9:99:173,0,133	0/0:8,0:8:24:0,24,320	0/0:8,0:8:24:0,24,320
NC_019462.2	4697129	.	T	C	46.36	.	AC=2;AF=0.125;AN=16;BaseQRankSum=0.000;DP=10;Dels=0.00;ExcessHet=0.1472;FS=0.000;HaplotypeScore=0.0000;MLEAC=2;MLEAF=0.125;MQ=60.00;MQ0=0;MQRankSum=0.000;QD=23.18;ReadPosRankSum=0.000;SOR=0.105;set=variant26	GT:AD:DP:GQ:PL	./.:.:.:.:.	./.:.:.:.:.	./.:.:.:.:.	0/0:1,0:1:3:0,3,40	./.:.:.:.:.	./.:.:.:.:.	./.:.:.:.:.	./.:.:.:.:.	./.:.:.:.:.	./.:.:.:.:.	./.:.:.:.:.	./.:.:.:.:.	./.:.:.:.:.	./.:.:.:.:.	./.:.:.:.:.	./.:.:.:.:.	./.:.:.:.:.	./.:.:.:.:.	0/0:1,0:1:3:0,3,40	./.:.:.:.:.	./.:.:.:.:.	./.:.:.:.:.	./.:.:.:.:.	1/1:0,2:2:6:80,6,0	./.:.:.:.:.	./.:.:.:.:.	./.:.:.:.:.	./.:.:.:.:.	./.:.:.:.:.	./.:.:.:.:.	./.:.:.:.:.	./.:.:.:.:.	0/0:1,0:1:3:0,3,40	./.:.:.:.:.	./.:.:.:.:.	./.:.:.:.:.	./.:.:.:.:.	./.:.:.:.:.	./.:.:.:.:.	./.:.:.:.:.	./.:.:.:.:.
NC_019462.2	4699073	.	T	C	44.68	.	AC=14;AF=0.500;AN=28;BaseQRankSum=1.671;DP=20;Dels=0.00;ExcessHet=0.0002;FS=0.000;HaplotypeScore=0.0000;InbreedingCoeff=0.4462;MLEAC=15;MLEAF=0.536;MQ=60.00;MQ0=0;MQRankSum=0.608;QD=28.92;ReadPosRankSum=-1.975;SOR=0.892;set=variant26	GT:AD:DP:GQ:PL	./.:.:.:.:.	0/0:1,0:1:3:0,3,40	./.:.:.:.:.	./.:.:.:.:.	./.:.:.:.:.	0/0:1,0:1:3:0,3,40	./.:.:.:.:.	./.:.:.:.:.	./.:.:.:.:.	./.:.:.:.:.	./.:.:.:.:.	./.:.:.:.:.	./.:.:.:.:.	./.:.:.:.:.	./.:.:.:.:.	./.:.:.:.:.	./.:.:.:.:.	./.:.:.:.:.	0/0:1,0:1:3:0,3,40	./.:.:.:.:.	./.:.:.:.:.	./.:.:.:.:.	./.:.:.:.:.	./.:.:.:.:.	./.:.:.:.:.	./.:.:.:.:.	0/0:2,0:2:6:0,6,80	./.:.:.:.:.	0/0:2,0:2:6:0,6,80	./.:.:.:.:.	./.:.:.:.:.	./.:.:.:.:.	./.:.:.:.:.	0/0:1,0:1:3:0,3,40	./.:.:.:.:.	./.:.:.:.:.	./.:.:.:.:.	./.:.:.:.:.	./.:.:.:.:.	./.:.:.:.:.	./.:.:.:.:.
NC_019462.2	4699268	.	C	T	38.59	.	AC=4;AF=0.167;AN=24;BaseQRankSum=0.556;DP=16;Dels=0.00;ExcessHet=0.0135;FS=0.000;HaplotypeScore=0.0000;InbreedingCoeff=0.2398;MLEAC=3;MLEAF=0.125;MQ=60.00;MQ0=0;MQRankSum=0.238;QD=19.30;ReadPosRankSum=-0.079;SOR=0.039;set=variant26	GT:AD:DP:GQ:PL	./.:.:.:.:.	0/0:1,0:1:3:0,3,40	./.:.:.:.:.	./.:.:.:.:.	./.:.:.:.:.	1/1:0,1:1:3:40,3,0	./.:.:.:.:.	./.:.:.:.:.	./.:.:.:.:.	./.:.:.:.:.	./.:.:.:.:.	./.:.:.:.:.	./.:.:.:.:.	./.:.:.:.:.	./.:.:.:.:.	./.:.:.:.:.	./.:.:.:.:.	./.:.:.:.:.	0/0:1,0:1:3:0,3,40	./.:.:.:.:.	./.:.:.:.:.	./.:.:.:.:.	./.:.:.:.:.	./.:.:.:.:.	./.:.:.:.:.	./.:.:.:.:.	0/0:2,0:2:6:0,6,80	./.:.:.:.:.	0/0:2,0:2:6:0,6,80	./.:.:.:.:.	./.:.:.:.:.	./.:.:.:.:.	./.:.:.:.:.	0/0:1,0:1:3:0,3,40	./.:.:.:.:.	./.:.:.:.:.	./.:.:.:.:.	./.:.:.:.:.	./.:.:.:.:.	./.:.:.:.:.	./.:.:.:.:.
NC_019462.2	4702700	.	T	G	376.03	.	AC=14;AF=0.500;AN=28;BaseQRankSum=1.671;DP=20;Dels=0.00;ExcessHet=0.0002;FS=0.000;HaplotypeScore=0.0000;InbreedingCoeff=0.4462;MLEAC=15;MLEAF=0.536;MQ=60.00;MQ0=0;MQRankSum=0.608;QD=28.92;ReadPosRankSum=-1.975;SOR=0.892;set=variant26	GT:AD:DP:GQ:PL	./.:.:.:.:.	0/0:2,0:2:6:0,6,80	./.:.:.:.:.	./.:.:.:.:.	./.:.:.:.:.	1/1:0,2:2:6:80,6,0	./.:.:.:.:.	./.:.:.:.:.	./.:.:.:.:.	./.:.:.:.:.	./.:.:.:.:.	./.:.:.:.:.	./.:.:.:.:.	./.:.:.:.:.	./.:.:.:.:.	./.:.:.:.:.	./.:.:.:.:.	0/0:1,0:1:3:0,3,40	./.:.:.:.:.	./.:.:.:.:.	./.:.:.:.:.	./.:.:.:.:.	./.:.:.:.:.	./.:.:.:.:.	./.:.:.:.:.	./.:.:.:.:.	./.:.:.:.:.	./.:.:.:.:.	1/1:0,2:2:6:80,6,0	1/1:0,2:2:6:80,6,0	./.:.:.:.:.	./.:.:.:.:.	0/0:1,0:1:3:0,3,40	./.:.:.:.:.	./.:.:.:.:.	./.:.:.:.:.	./.:.:.:.:.	./.:.:.:.:.	./.:.:.:.:.	0/0:1,0:1:3:0,3,40	./.:.:.:.:.
NC_019462.2	4702713	.	C	T	43.51	.	AC=2;AF=0.071;AN=28;BaseQRankSum=-1.575;DP=20;Dels=0.00;ExcessHet=0.0812;FS=0.000;HaplotypeScore=0.1428;InbreedingCoeff=0.1201;MLEAC=1;MLEAF=0.036;MQ=60.00;MQ0=0;MQRankSum=0.567;QD=21.75;ReadPosRankSum=-0.315;SOR=0.025;set=variant26	GT:AD:DP:GQ:PL	./.:.:.:.:.	1/1:0,2:2:6:80,6,0	./.:.:.:.:.	./.:.:.:.:.	./.:.:.:.:.	0/0:2,0:2:6:0,6,80	./.:.:.:.:.	./.:.:.:.:.	./.:.:.:.:.	./.:.:.:.:.	./.:.:.:.:.	./.:.:.:.:.	./.:.:.:.:.	./.:.:.:.:.	./.:.:.:.:.	./.:.:.:.:.	./.:.:.:.:.	0/0:1,0:1:3:0,3,40	./.:.:.:.:.	./.:.:.:.:.	./.:.:.:.:.	./.:.:.:.:.	./.:.:.:.:.	./.:.:.:.:.	./.:.:.:.:.	./.:.:.:.:.	./.:.:.:.:.	./.:.:.:.:.	0/0:2,0:2:6:0,6,80	0/0:2,0:2:6:0,6,80	./.:.:.:.:.	./.:.:.:.:.	0/0:1,0:1:3:0,3,40	./.:.:.:.:.	./.:.:.:.:.	./.:.:.:.:.	./.:.:.:.:.	./.:.:.:.:.	./.:.:.:.:.	0/0:1,0:1:3:0,3,40	./.:.:.:.:.
NC_019462.2	4702714	.	G	A	43.51	.	AC=2;AF=0.071;AN=28;BaseQRankSum=0.945;DP=20;Dels=0.00;ExcessHet=0.0812;FS=0.000;HaplotypeScore=0.1428;InbreedingCoeff=0.1201;MLEAC=1;MLEAF=0.036;MQ=60.00;MQ0=0;MQRankSum=0.945;QD=21.75;ReadPosRankSum=0.693;SOR=0.025;set=variant26	GT:AD:DP:GQ:PL	./.:.:.:.:.	0/0:2,0:2:6:0,6,80	./.:.:.:.:.	./.:.:.:.:.	./.:.:.:.:.	0/0:2,0:2:6:0,6,80	./.:.:.:.:.	./.:.:.:.:.	./.:.:.:.:.	./.:.:.:.:.	./.:.:.:.:.	./.:.:.:.:.	./.:.:.:.:.	./.:.:.:.:.	./.:.:.:.:.	./.:.:.:.:.	./.:.:.:.:.	0/0:1,0:1:3:0,3,40	./.:.:.:.:.	./.:.:.:.:.	./.:.:.:.:.	./.:.:.:.:.	./.:.:.:.:.	./.:.:.:.:.	./.:.:.:.:.	./.:.:.:.:.	./.:.:.:.:.	./.:.:.:.:.	0/0:2,0:2:6:0,6,80	0/0:2,0:2:6:0,6,80	./.:.:.:.:.	./.:.:.:.:.	0/0:1,0:1:3:0,3,40	./.:.:.:.:.	./.:.:.:.:.	./.:.:.:.:.	./.:.:.:.:.	./.:.:.:.:.	./.:.:.:.:.	0/0:1,0:1:3:0,3,40	./.:.:.:.:.
NC_019462.2	4708478	.	C	T	119.49	.	AC=2;AF=0.017;AN=118;BaseQRankSum=-0.518;DP=409;Dels=0.00;ExcessHet=3.0476;FS=0.000;HaplotypeScore=0.2433;InbreedingCoeff=-0.0630;MLEAC=2;MLEAF=0.017;MQ=60.00;MQ0=0;MQRankSum=0.439;QD=6.29;ReadPosRankSum=0.355;SOR=0.001;set=variant26	GT:AD:DP:GQ:PL	0/0:8,0:8:24:0,24,320	0/0:17,0:17:51:0,51,670	0/0:3,0:3:9:0,9,120	./.:.:.:.:.	./.:.:.:.:.	0/0:13,0:13:39:0,39,520	0/1:11,2:13:41:41,0,401	0/0:10,0:10:30:0,30,400	./.:.:.:.:.	./.:.:.:.:.	./.:.:.:.:.	0/0:7,0:7:21:0,21,280	./.:.:.:.:.	0/0:12,0:12:36:0,36,480	0/0:1,0:1:3:0,3,40	./.:.:.:.:.	0/0:4,0:4:12:0,12,160	0/0:5,0:5:15:0,15,200	0/0:12,0:12:36:0,36,480	0/0:2,0:2:6:0,6,70	0/0:3,0:3:9:0,9,120	0/0:2,0:2:6:0,6,80	0/0:3,0:3:9:0,9,120	0/1:2,4:6:62:132,0,62	./.:.:.:.:.	0/0:9,0:9:27:0,27,350	0/0:1,0:1:3:0,3,40	0/0:3,0:3:9:0,9,120	0/0:2,0:2:6:0,6,80	0/0:19,0:19:57:0,57,760	0/0:1,0:1:3:0,3,40	0/0:3,0:3:9:0,9,120	0/0:4,0:4:12:0,12,160	0/0:17,0:17:51:0,51,670	0/0:1,0:1:3:0,3,40	0/0:4,0:4:12:0,12,160	./.:.:.:.:.	0/0:10,0:10:30:0,30,400	0/0:6,0:6:18:0,18,240	0/0:11,0:11:33:0,33,440	0/0:16,0:16:48:0,48,640
NC_019462.2	4708761	.	G	A	403.17	.	AC=3;AF=0.025;AN=118;BaseQRankSum=0.484;DP=406;Dels=0.00;ExcessHet=3.1231;FS=0.000;HaplotypeScore=0.1302;InbreedingCoeff=-0.0732;MLEAC=3;MLEAF=0.025;MQ=60.00;MQ0=0;MQRankSum=-1.092;QD=10.61;ReadPosRankSum=-0.442;SOR=0.002;set=variant26	GT:AD:DP:GQ:PL	0/0:8,0:8:24:0,24,310	0/0:17,0:17:51:0,51,680	0/0:3,0:3:9:0,9,120	./.:.:.:.:.	./.:.:.:.:.	0/0:13,0:13:39:0,39,520	0/0:13,0:13:39:0,39,510	0/1:5,5:10:99:160,0,170	./.:.:.:.:.	./.:.:.:.:.	./.:.:.:.:.	0/0:7,0:7:21:0,21,280	./.:.:.:.:.	0/0:12,0:12:36:0,36,480	0/0:1,0:1:3:0,3,40	./.:.:.:.:.	0/0:4,0:4:12:0,12,160	0/0:5,0:5:15:0,15,200	0/0:12,0:12:36:0,36,480	0/0:2,0:2:6:0,6,80	0/0:3,0:3:9:0,9,120	0/0:2,0:2:6:0,6,80	0/0:3,0:3:9:0,9,120	0/0:6,0:6:18:0,18,240	./.:.:.:.:.	0/0:9,0:9:27:0,27,360	0/0:1,0:1:3:0,3,40	0/0:3,0:3:9:0,9,120	0/0:2,0:2:6:0,6,80	0/0:19,0:19:57:0,57,760	0/0:1,0:1:3:0,3,40	0/0:3,0:3:9:0,9,120	0/0:4,0:4:12:0,12,160	0/0:17,0:17:51:0,51,680	0/0:1,0:1:3:0,3,40	0/0:4,0:4:12:0,12,150	./.:.:.:.:.	0/0:10,0:10:30:0,30,400	0/0:6,0:6:18:0,18,240	0/0:11,0:11:33:0,33,440	0/0:16,0:16:48:0,48,630
NC_019462.2	4710658	.	T	C	50.19	.	AC=2;AF=0.014;AN=148;BaseQRankSum=1.263;DP=1066;Dels=0.00;ExcessHet=3.0399;FS=0.000;HaplotypeScore=0.5508;InbreedingCoeff=-0.0275;MLEAC=1;MLEAF=6.757e-03;MQ=60.00;MQ0=0;MQRankSum=0.405;QD=5.02;ReadPosRankSum=-0.320;SOR=0.000;set=variant26	GT:AD:DP:GQ:PL	0/0:7,0:7:21:0,21,270	0/0:16,0:16:42:0,42,550	0/0:4,0:4:12:0,12,160	0/0:12,0:12:36:0,36,470	0/1:7,3:10:90:90,0,240	0/0:13,0:13:39:0,39,510	0/0:2,0:2:6:0,6,80	./.:.:.:.:.	./.:.:.:.:.	0/0:4,0:4:12:0,12,160	0/0:20,0:20:60:0,60,800	0/0:32,0:32:90:0,90,1179	0/0:9,0:9:27:0,27,350	0/0:13,0:13:39:0,39,489	0/0:10,0:10:30:0,30,369	0/0:4,0:4:12:0,12,160	0/0:8,0:8:21:0,21,280	0/0:9,0:9:27:0,27,350	0/0:13,0:13:39:0,39,520	0/0:15,0:15:36:0,36,470	0/0:15,0:15:45:0,45,600	0/0:8,0:8:24:0,24,299	./.:.:.:.:.	0/0:35,0:35:99:0,102,1319	0/0:8,0:8:24:0,24,310	0/0:18,0:18:48:0,48,619	0/0:39,0:39:99:0,114,1499	0/0:39,0:39:99:0,117,1529	0/0:22,0:23:66:0,66,870	0/0:6,0:6:18:0,18,230	0/0:6,0:6:15:0,15,200	0/0:25,0:25:75:0,75,1000	0/0:7,0:7:21:0,21,280	0/0:5,0:5:15:0,15,179	0/0:37,0:37:99:0,108,1378	0/0:14,0:14:39:0,39,510	0/0:25,0:25:69:0,69,920	0/0:10,0:10:30:0,30,390	0/0:4,0:4:12:0,12,160	0/0:9,0:9:27:0,27,360	0/0:4,0:4:12:0,12,160
NC_019462.2	4710688	.	C	T	34.68	.	AC=2;AF=0.014;AN=148;BaseQRankSum=-0.828;DP=1066;Dels=0.00;ExcessHet=3.0399;FS=0.000;HaplotypeScore=0.5430;InbreedingCoeff=-0.0270;MLEAC=1;MLEAF=6.757e-03;MQ=60.00;MQ0=0;MQRankSum=0.353;QD=0.69;ReadPosRankSum=0.042;SOR=0.000;set=variant26	GT:AD:DP:GQ:PL	0/0:7,0:7:21:0,21,280	0/0:16,0:16:45:0,45,600	0/0:4,0:4:12:0,12,160	0/0:12,0:12:36:0,36,470	0/0:10,0:10:30:0,30,400	0/0:13,0:13:39:0,39,520	0/0:2,0:2:6:0,6,80	./.:.:.:.:.	./.:.:.:.:.	0/0:4,0:4:12:0,12,160	0/0:20,0:20:60:0,60,779	0/0:32,0:32:93:0,93,1240	0/0:9,0:9:24:0,24,320	0/0:13,0:13:39:0,39,510	0/0:10,0:10:30:0,30,400	0/0:4,0:4:12:0,12,160	0/0:8,0:8:21:0,21,270	0/0:9,0:9:27:0,27,360	0/0:13,0:13:39:0,39,520	0/0:15,0:15:45:0,45,600	0/0:15,0:15:45:0,45,600	0/0:8,0:8:24:0,24,320	./.:.:.:.:.	0/1:32,3:35:7:7,0,1127	0/0:8,0:8:24:0,24,320	0/0:18,0:18:54:0,54,720	0/0:39,0:39:99:0,114,1510	0/0:39,0:39:99:0,117,1539	0/0:23,0:23:69:0,69,920	0/0:6,0:6:18:0,18,240	0/0:6,0:6:18:0,18,240	0/0:25,0:25:75:0,75,990	0/0:7,0:7:18:0,18,240	0/0:5,0:5:15:0,15,200	0/0:37,0:37:99:0,111,1459	0/0:14,0:14:42:0,42,560	0/0:25,0:25:75:0,75,1000	0/0:10,0:10:30:0,30,400	0/0:4,0:4:12:0,12,160	0/0:9,0:9:27:0,27,360	0/0:4,0:4:12:0,12,150
NC_019462.2	4710716	.	T	C	2189.85	.	AC=13;AF=0.088;AN=148;BaseQRankSum=2.707;DP=1066;Dels=0.00;ExcessHet=0.2050;FS=0.000;HaplotypeScore=0.7413;InbreedingCoeff=0.1623;MLEAC=12;MLEAF=0.081;MQ=60.00;MQ0=0;MQRankSum=-0.532;QD=19.55;ReadPosRankSum=1.090;SOR=0.005;set=variant26	GT:AD:DP:GQ:PL	0/0:7,0:7:21:0,21,280	0/0:16,0:16:48:0,48,630	0/0:4,0:4:12:0,12,160	0/0:12,0:12:33:0,33,440	0/0:10,0:10:30:0,30,390	0/0:13,0:13:39:0,39,520	0/0:2,0:2:6:0,6,80	./.:.:.:.:.	./.:.:.:.:.	0/0:4,0:4:12:0,12,150	0/1:6,14:20:99:490,0,180	0/0:32,0:32:96:0,96,1270	0/1:2,6:9:59:179,0,59	0/0:13,0:13:39:0,39,520	0/0:10,0:10:30:0,30,379	0/1:3,1:4:28:28,0,108	0/0:8,0:8:24:0,24,310	0/0:9,0:9:27:0,27,360	0/0:13,0:13:39:0,39,520	0/0:15,0:15:45:0,45,590	0/0:15,0:15:42:0,42,550	0/0:8,0:8:24:0,24,310	./.:.:.:.:.	0/0:34,0:35:99:0,102,1360	0/0:8,0:8:24:0,24,320	0/0:17,0:18:51:0,51,670	0/0:39,0:39:99:0,117,1539	0/0:39,0:39:99:0,117,1550	0/0:23,0:23:69:0,69,910	0/0:6,0:6:18:0,18,240	0/0:6,0:6:18:0,18,240	0/0:24,0:24:72:0,72,929	0/0:7,0:7:21:0,21,280	1/1:0,5:5:15:200,15,0	0/1:20,17:37:99:548,0,668	0/0:14,0:14:42:0,42,560	0/0:25,0:25:72:0,72,960	0/0:10,0:10:30:0,30,400	0/0:4,0:4:12:0,12,160	0/0:9,0:9:27:0,27,360	0/1:1,3:4:28:108,0,28
NC_019462.2	4710964	.	G	A	30.86	.	AC=2;AF=0.014;AN=148;BaseQRankSum=0.982;DP=1059;Dels=0.00;ExcessHet=3.0399;FS=0.000;HaplotypeScore=1.7484;InbreedingCoeff=-0.0284;MLEAC=2;MLEAF=0.014;MQ=59.97;MQ0=0;MQRankSum=-2.074;QD=4.41;ReadPosRankSum=-0.569;SOR=0.000;set=variant26	GT:AD:DP:GQ:PL	0/1:5,2:7:59:59,0,179	0/0:16,0:16:48:0,48,640	0/0:4,0:4:12:0,12,150	0/0:12,0:12:36:0,36,480	0/0:10,0:10:30:0,30,390	0/0:13,0:13:39:0,39,520	0/0:2,0:2:6:0,6,80	./.:.:.:.:.	./.:.:.:.:.	0/1:3,1:4:28:28,0,108	0/0:20,0:20:60:0,60,790	0/0:32,0:32:93:0,93,1219	0/0:9,0:9:21:0,21,280	0/0:13,0:13:39:0,39,520	0/0:10,0:10:30:0,30,400	0/0:4,0:4:12:0,12,150	0/0:8,0:8:24:0,24,320	0/0:9,0:9:27:0,27,360	0/0:13,0:13:39:0,39,520	0/0:15,0:15:45:0,45,590	0/0:15,0:15:45:0,45,579	0/0:8,0:8:24:0,24,310	./.:.:.:.:.	0/0:35,1:36:65:0,65,1320	0/0:8,0:8:24:0,24,320	0/0:18,0:18:54:0,54,720	0/0:39,0:39:99:0,117,1550	0/0:39,0:39:99:0,117,1560	0/0:23,0:23:69:0,69,910	0/0:6,0:6:18:0,18,240	0/0:6,0:6:18:0,18,240	0/0:23,0:23:69:0,69,910	0/0:7,0:7:21:0,21,280	0/0:4,0:4:12:0,12,160	0/0:37,0:37:99:0,111,1459	0/0:14,0:14:39:0,39,510	0/0:25,0:25:72:0,72,960	0/0:10,0:10:30:0,30,400	0/0:4,0:4:9:0,9,110	0/0:9,0:9:27:0,27,329	0/0:4,0:4:12:0,12,150
NC_019462.2	4710996	.	G	T	2058.27	.	AC=13;AF=0.088;AN=148;BaseQRankSum=1.334;DP=1064;Dels=0.00;ExcessHet=0.2050;FS=0.000;HaplotypeScore=1.8731;InbreedingCoeff=0.1602;MLEAC=12;MLEAF=0.081;MQ=59.97;MQ0=0;MQRankSum=-0.205;QD=18.38;ReadPosRankSum=1.244;SOR=0.005;set=variant26	GT:AD:DP:GQ:PL	0/0:7,0:7:21:0,21,280	0/0:16,0:16:48:0,48,630	0/0:4,0:4:12:0,12,150	0/0:12,0:12:36:0,36,459	0/0:10,0:10:24:0,24,320	0/0:13,0:13:39:0,39,510	0/0:2,0:2:6:0,6,80	./.:.:.:.:.	./.:.:.:.:.	0/0:4,0:4:12:0,12,160	0/1:6,14:20:99:458,0,169	0/0:32,0:32:96:0,96,1280	0/1:2,7:9:53:243,0,53	0/0:13,0:13:39:0,39,499	0/0:10,0:10:30:0,30,400	0/1:3,1:4:28:28,0,98	0/0:8,0:8:21:0,21,280	0/0:9,0:9:24:0,24,310	0/0:13,0:13:39:0,39,499	0/0:15,0:15:42:0,42,560	0/0:15,0:15:45:0,45,590	0/0:8,0:8:21:0,21,280	./.:.:.:.:.	0/0:36,0:36:99:0,108,1430	0/0:8,0:8:24:0,24,320	0/0:18,0:18:54:0,54,710	0/0:39,0:39:99:0,114,1489	0/0:39,0:39:99:0,117,1539	0/0:23,0:23:69:0,69,899	0/0:6,0:6:18:0,18,230	0/0:6,0:6:18:0,18,230	0/0:25,0:25:72:0,72,950	0/0:7,0:7:18:0,18,240	1/1:0,4:4:12:160,12,0	0/1:21,16:37:99:470,0,600	0/0:14,0:14:42:0,42,539	0/0:25,0:25:75:0,75,1000	0/0:10,0:10:27:0,27,339	0/0:4,0:4:12:0,12,160	0/0:9,0:9:27:0,27,350	0/1:1,3:4:28:98,0,28
NC_019462.2	4711014	.	C	T	1997.81	.	AC=13;AF=0.088;AN=148;BaseQRankSum=4.829;DP=1065;Dels=0.00;ExcessHet=0.2050;FS=0.000;HaplotypeScore=2.0136;InbreedingCoeff=0.1638;MLEAC=11;MLEAF=0.074;MQ=59.96;MQ0=0;MQRankSum=0.775;QD=17.84;ReadPosRankSum=0.211;SOR=0.005;set=variant26	GT:AD:DP:GQ:PL	0/0:7,0:7:18:0,18,219	0/0:16,0:16:42:0,42,529	0/0:4,0:4:9:0,9,110	0/0:12,0:12:30:0,30,359	0/0:10,0:10:27:0,27,329	0/0:13,0:13:36:0,36,459	0/0:2,0:2:6:0,6,70	./.:.:.:.:.	./.:.:.:.:.	0/0:4,0:4:12:0,12,160	0/1:6,14:20:99:456,0,125	0/0:32,0:32:78:0,78,947	0/1:2,7:9:9:209,0,9	0/0:13,0:13:36:0,36,459	0/0:10,0:10:30:0,30,390	0/0:3,1:4:6:0,6,70	0/0:7,0:8:21:0,21,280	0/0:9,0:9:24:0,24,310	0/0:13,0:13:36:0,36,470	0/0:15,0:15:39:0,39,499	0/0:15,0:15:42:0,42,498	0/0:8,0:8:21:0,21,270	./.:.:.:.:.	0/0:36,0:36:96:0,96,1218	0/0:8,0:8:24:0,24,310	0/0:18,0:18:54:0,54,689	0/0:39,0:39:99:0,102,1277	0/0:39,0:39:99:0,102,1277	0/0:22,0:23:66:0,66,818	0/0:6,0:6:18:0,18,199	0/0:6,0:6:18:0,18,219	0/0:25,0:25:57:0,57,708	0/0:7,0:7:18:0,18,230	1/1:0,4:4:12:150,12,0	0/1:20,17:37:99:473,0,542	0/1:13,1:14:10:10,0,299	0/0:25,0:25:69:0,69,899	0/0:10,0:10:30:0,30,379	0/0:4,0:4:12:0,12,160	0/0:9,0:9:18:0,18,230	0/1:1,3:4:18:108,0,18
NC_019462.2	4711069	.	G	A	78.42	.	AC=2;AF=0.014;AN=148;BaseQRankSum=-0.347;DP=1064;Dels=0.00;ExcessHet=3.0399;FS=0.000;HaplotypeScore=0.5224;MLEAC=1;MLEAF=6.757e-03;MQ=59.98;MQ0=0;MQRankSum=0.318;QD=2.12;ReadPosRankSum=-0.059;SOR=0.000;set=variant26	GT:AD:DP:GQ:PL	0/0:7,0:7:21:0,21,280	0/0:16,0:16:45:0,45,600	0/0:4,0:4:12:0,12,160	0/0:12,0:12:36:0,36,480	0/0:10,0:10:27:0,27,339	0/0:13,0:13:39:0,39,520	0/0:2,0:2:6:0,6,80	./.:.:.:.:.	./.:.:.:.:.	0/0:4,0:4:12:0,12,160	0/0:20,0:20:60:0,60,779	0/0:32,0:32:96:0,96,1270	0/0:9,0:9:27:0,27,360	0/0:13,0:13:39:0,39,520	0/0:10,0:10:30:0,30,390	0/0:4,0:4:12:0,12,160	0/0:8,0:8:24:0,24,310	0/0:9,0:9:27:0,27,360	0/0:13,0:13:39:0,39,520	0/0:15,0:15:45:0,45,600	0/0:15,0:15:45:0,45,600	0/0:8,0:8:24:0,24,320	./.:.:.:.:.	0/0:36,0:36:99:0,108,1409	0/0:8,0:8:24:0,24,320	0/0:18,0:18:54:0,54,720	0/0:39,0:39:99:0,117,1519	0/0:39,0:39:99:0,117,1560	0/1:21,2:23:11:11,0,771	0/0:6,0:6:18:0,18,240	0/0:6,0:6:18:0,18,240	0/0:25,0:25:75:0,75,990	0/0:7,0:7:21:0,21,270	0/0:4,0:4:12:0,12,160	0/0:37,0:37:99:0,108,1440	0/0:13,0:14:39:0,39,520	0/0:25,0:25:75:0,75,1000	0/0:10,0:10:30:0,30,400	0/0:4,0:4:12:0,12,160	0/0:9,0:9:27:0,27,360	0/0:4,0:4:12:0,12,160
NC_019462.2	4711947	.	T	C	2472.29	.	AC=31;AF=0.225;AN=138;BaseQRankSum=1.125;DP=289;Dels=0.00;ExcessHet=0.0000;FS=0.000;HaplotypeScore=0.0709;InbreedingCoeff=0.4095;MLEAC=29;MLEAF=0.210;MQ=60.00;MQ0=0;MQRankSum=-0.243;QD=30.90;ReadPosRankSum=-0.779;SOR=0.106;set=variant26	GT:AD:DP:GQ:PL	0/0:2,0:2:6:0,6,80	./.:.:.:.:.	0/0:1,0:1:3:0,3,40	0/0:5,0:5:12:0,12,160	1/1:0,2:2:6:80,6,0	0/0:14,0:14:42:0,42,560	0/0:1,0:1:3:0,3,40	0/0:5,0:5:15:0,15,200	0/0:1,0:1:3:0,3,40	0/0:6,0:6:18:0,18,240	0/0:1,0:1:3:0,3,40	0/0:7,0:7:21:0,21,280	0/0:3,0:3:9:0,9,120	0/0:3,0:3:9:0,9,120	1/1:0,5:5:15:190,15,0	0/0:3,0:3:9:0,9,120	0/0:1,0:1:3:0,3,40	1/1:0,15:15:45:600,45,0	0/0:5,0:5:15:0,15,200	0/0:1,0:1:3:0,3,40	1/1:0,1:1:3:40,3,0	0/0:4,0:4:9:0,9,120	1/1:0,1:1:3:40,3,0	0/1:3,3:6:92:92,0,102	1/1:0,2:2:6:80,6,0	0/0:7,0:7:21:0,21,280	1/1:0,3:3:9:120,9,0	0/0:1,0:1:3:0,3,40	./.:.:.:.:.	0/1:6,3:9:93:93,0,213	0/0:16,0:16:48:0,48,630	1/1:0,1:1:3:40,3,0	0/1:11,1:12:4:4,0,404	0/0:1,0:1:3:0,3,40	0/0:1,0:1:3:0,3,40	0/0:6,0:6:18:0,18,240	0/0:1,0:1:3:0,3,40	1/1:0,8:8:24:320,24,0	0/0:6,0:6:18:0,18,240	0/1:1,1:2:34:34,0,34	0/1:4,5:9:99:173,0,133
NC_019462.2	4711985	.	A	G	615.15	.	AC=7;AF=0.051;AN=138;BaseQRankSum=2.397;DP=289;Dels=0.00;ExcessHet=0.3462;FS=0.000;HaplotypeScore=0.0839;InbreedingCoeff=-0.0553;MLEAC=7;MLEAF=0.051;MQ=60.00;MQ0=0;MQRankSum=-1.015;QD=14.65;ReadPosRankSum=-1.023;SOR=0.007;set=variant26	GT:AD:DP:GQ:PL	0/0:2,0:2:6:0,6,80	./.:.:.:.:.	0/0:1,0:1:3:0,3,40	0/0:5,0:5:15:0,15,190	0/0:2,0:2:6:0,6,80	0/0:14,0:14:42:0,42,550	0/0:1,0:1:3:0,3,40	0/0:5,0:5:15:0,15,200	0/0:1,0:1:3:0,3,40	0/0:6,0:6:18:0,18,240	0/0:1,0:1:3:0,3,40	0/0:7,0:7:21:0,21,280	0/0:3,0:3:9:0,9,120	0/0:3,0:3:9:0,9,120	0/0:5,0:5:15:0,15,200	0/0:3,0:3:9:0,9,120	0/0:1,0:1:3:0,3,40	0/0:15,0:15:45:0,45,590	0/0:5,0:5:15:0,15,200	0/0:1,0:1:3:0,3,40	0/0:1,0:1:3:0,3,40	0/1:1,3:4:28:108,0,28	0/0:1,0:1:3:0,3,40	0/0:6,0:6:18:0,18,240	0/0:2,0:2:6:0,6,80	0/1:4,3:7:99:99,0,139	0/0:3,0:3:9:0,9,120	0/0:1,0:1:3:0,3,40	./.:.:.:.:.	0/1:3,6:9:93:213,0,93	0/1:11,5:16:99:152,0,392	0/0:1,0:1:3:0,3,40	0/0:12,0:12:36:0,36,480	0/0:1,0:1:3:0,3,40	0/0:1,0:1:3:0,3,40	0/0:6,0:6:18:0,18,240	0/0:1,0:1:3:0,3,40	0/0:8,0:8:24:0,24,320	0/1:3,3:6:99:102,0,102	0/0:2,0:2:6:0,6,80	0/0:9,0:9:27:0,27,360
NC_019462.2	4712002	.	G	C	1103.92	.	AC=21;AF=0.152;AN=138;BaseQRankSum=1.099;DP=289;Dels=0.00;ExcessHet=0.0000;FS=0.000;HaplotypeScore=0.0679;InbreedingCoeff=0.2184;MLEAC=20;MLEAF=0.145;MQ=60.00;MQ0=0;MQRankSum=1.187;QD=20.83;ReadPosRankSum=-1.406;SOR=0.022;set=variant26	GT:AD:DP:GQ:PL	0/1:1,1:2:34:34,0,34	./.:.:.:.:.	0/0:1,0:1:3:0,3,40	0/1:3,2:5:65:65,0,95	0/0:2,0:2:6:0,6,80	0/0:14,0:14:39:0,39,510	0/0:1,0:1:3:0,3,40	1/1:0,5:5:15:200,15,0	0/0:1,0:1:3:0,3,30	0/0:6,0:6:18:0,18,240	1/1:0,1:1:3:40,3,0	0/0:7,0:7:21:0,21,280	1/1:0,3:3:9:120,9,0	0/0:3,0:3:9:0,9,120	0/0:5,0:5:15:0,15,200	0/0:3,0:3:9:0,9,120	0/0:1,0:1:3:0,3,40	0/0:15,0:15:45:0,45,579	0/0:5,0:5:15:0,15,200	0/0:1,0:1:3:0,3,40	0/0:1,0:1:3:0,3,40	0/0:4,0:4:12:0,12,160	0/0:1,0:1:3:0,3,40	0/0:6,0:6:18:0,18,240	0/0:2,0:2:6:0,6,80	0/0:7,0:7:21:0,21,270	0/0:3,0:3:9:0,9,120	0/0:1,0:1:3:0,3,40	./.:.:.:.:.	0/0:9,0:9:27:0,27,350	0/0:16,0:16:48:0,48,640	0/0:1,0:1:3:0,3,40	0/0:12,0:12:36:0,36,480	0/0:1,0:1:3:0,3,30	1/1:0,1:1:3:40,3,0	0/0:6,0:6:18:0,18,240	0/0:1,0:1:3:0,3,40	0/0:8,0:8:24:0,24,320	0/0:6,0:6:18:0,18,219	0/0:2,0:2:6:0,6,80	0/1:5,4:9:99:133,0,173
NC_019462.2	4712273	.	G	T	97.48	.	AC=4;AF=0.029;AN=136;BaseQRankSum=-0.970;DP=289;Dels=0.00;ExcessHet=0.0976;FS=0.000;HaplotypeScore=0.1548;InbreedingCoeff=-0.0076;MLEAC=3;MLEAF=0.022;MQ=60.00;MQ0=0;MQRankSum=1.055;QD=24.37;ReadPosRankSum=-1.907;SOR=0.000;set=variant26	GT:AD:DP:GQ:PL	0/0:2,0:2:6:0,6,80	./.:.:.:.:.	0/0:1,0:1:3:0,3,40	0/0:5,0:5:15:0,15,200	0/0:2,0:2:6:0,6,80	0/0:14,0:14:42:0,42,560	0/0:1,0:1:3:0,3,40	0/1:4,1:5:25:25,0,145	./.:.:1:.:.	0/0:6,0:6:18:0,18,240	0/0:1,0:1:3:0,3,40	0/0:7,0:7:21:0,21,280	0/0:3,0:3:9:0,9,120	0/0:3,0:3:9:0,9,120	0/0:5,0:5:15:0,15,200	0/0:3,0:3:9:0,9,120	0/0:1,0:1:3:0,3,40	0/0:15,0:15:45:0,45,600	0/0:5,0:5:15:0,15,200	0/0:1,0:1:3:0,3,40	0/0:1,0:1:3:0,3,40	0/0:4,0:4:12:0,12,160	0/0:1,0:1:3:0,3,40	0/0:6,0:6:18:0,18,240	0/0:2,0:2:6:0,6,80	0/0:7,0:7:21:0,21,280	0/0:3,0:3:9:0,9,120	0/0:1,0:1:3:0,3,40	./.:.:.:.:.	0/0:9,0:9:24:0,24,320	0/0:16,0:16:48:0,48,630	0/0:1,0:1:3:0,3,40	0/0:12,0:12:36:0,36,480	0/0:1,0:1:3:0,3,40	0/0:1,0:1:3:0,3,40	0/0:6,0:6:18:0,18,240	0/0:1,0:1:3:0,3,40	0/0:8,0:8:24:0,24,320	0/0:6,0:6:18:0,18,240	0/0:2,0:2:6:0,6,80	0/0:9,0:9:27:0,27,360
NC_019462.2	4712296	.	G	A	72.57	.	AC=2;AF=0.014;AN=138;BaseQRankSum=-0.488;DP=289;Dels=0.00;ExcessHet=0.0159;FS=0.000;HaplotypeScore=0.1502;InbreedingCoeff=0.0509;MLEAC=1;MLEAF=7.246e-03;MQ=60.00;MQ0=0;MQRankSum=-0.077;QD=24.19;ReadPosRankSum=0.181;SOR=0.000;set=variant26	GT:AD:DP:GQ:PL	0/0:2,0:2:6:0,6,80	./.:.:.:.:.	0/0:1,0:1:3:0,3,40	0/0:5,0:5:15:0,15,200	0/0:2,0:2:6:0,6,80	0/0:14,0:14:42:0,42,560	0/0:1,0:1:3:0,3,40	0/0:5,0:5:15:0,15,190	0/0:1,0:1:3:0,3,40	0/0:6,0:6:18:0,18,240	0/0:1,0:1:3:0,3,40	0/0:7,0:7:21:0,21,280	1/1:0,3:3:9:120,9,0	0/0:3,0:3:9:0,9,120	0/0:5,0:5:15:0,15,200	0/0:3,0:3:9:0,9,120	0/0:1,0:1:3:0,3,40	0/0:15,0:15:45:0,45,600	0/0:5,0:5:15:0,15,200	0/0:1,0:1:3:0,3,40	0/0:1,0:1:3:0,3,40	0/0:4,0:4:12:0,12,160	0/0:1,0:1:3:0,3,40	0/0:6,0:6:18:0,18,240	0/0:2,0:2:6:0,6,80	0/0:7,0:7:21:0,21,280	0/0:3,0:3:9:0,9,120	0/0:1,0:1:3:0,3,40	./.:.:.:.:.	0/0:9,0:9:27:0,27,360	0/0:16,0:16:48:0,48,640	0/0:1,0:1:3:0,3,40	0/0:12,0:12:36:0,36,480	0/0:1,0:1:3:0,3,40	0/0:1,0:1:3:0,3,40	0/0:6,0:6:18:0,18,240	0/0:1,0:1:3:0,3,40	0/0:8,0:8:24:0,24,299	0/0:6,0:6:18:0,18,240	0/0:2,0:2:6:0,6,80	0/0:9,0:9:27:0,27,360
NC_019462.2	4718008	.	C	T	459.85	.	AC=15;AF=0.156;AN=96;BaseQRankSum=0.151;DP=149;Dels=0.00;ExcessHet=0.0000;FS=0.000;HaplotypeScore=0.1019;InbreedingCoeff=0.3074;MLEAC=13;MLEAF=0.135;MQ=52.45;MQ0=0;MQRankSum=-6.394;QD=33.49;ReadPosRankSum=-0.250;SOR=0.016;set=variant26	GT:AD:DP:GQ:PL	./.:.:.:.:.	0/0:2,0:2:6:0,6,80	1/1:0,1:1:3:40,3,0	0/0:4,0:4:12:0,12,150	./.:.:.:.:.	1/1:0,3:3:9:120,9,0	./.:.:.:.:.	0/0:3,0:3:9:0,9,120	./.:.:.:.:.	1/1:0,2:2:6:80,6,0	0/0:5,0:5:15:0,15,200	./.:.:.:.:.	0/0:7,0:7:21:0,21,280	0/0:1,0:1:3:0,3,40	0/0:1,0:1:3:0,3,40	./.:.:.:.:.	0/0:1,0:1:3:0,3,40	0/0:1,0:1:3:0,3,40	./.:.:.:.:.	0/0:1,0:1:3:0,3,40	0/0:4,0:4:12:0,12,160	0/0:4,0:4:12:0,12,160	./.:.:.:.:.	0/0:2,0:2:6:0,6,80	./.:.:.:.:.	./.:.:.:.:.	0/0:1,0:1:3:0,3,40	0/0:4,0:4:12:0,12,160	0/0:3,0:3:9:0,9,120	0/0:1,0:1:3:0,3,40	0/1:2,1:3:31:31,0,71	./.:.:.:.:.	0/0:4,0:4:12:0,12,160	./.:.:.:.:.	0/0:5,0:5:12:0,12,160	0/0:3,0:3:9:0,9,120	0/0:2,0:2:6:0,6,80	./.:.:.:.:.	./.:.:.:.:.	0/0:1,0:1:3:0,3,40	./.:.:.:.:.
NC_019462.2	4718021	.	C	T	2579.71	.	AC=47;AF=0.480;AN=98;BaseQRankSum=-0.313;DP=149;Dels=0.00;ExcessHet=0.0000;FS=0.000;HaplotypeScore=0.0816;InbreedingCoeff=0.2988;MLEAC=48;MLEAF=0.490;MQ=52.45;MQ0=0;MQRankSum=-10.538;QD=24.94;ReadPosRankSum=2.287;SOR=0.706;set=variant26	GT:AD:DP:GQ:PL	./.:.:.:.:.	0/0:2,0:2:6:0,6,80	1/1:0,1:1:3:40,3,0	0/1:3,1:4:28:28,0,108	./.:.:.:.:.	1/1:0,3:3:9:120,9,0	./.:.:.:.:.	1/1:0,3:3:9:120,9,0	./.:.:.:.:.	1/1:0,2:2:6:80,6,0	1/1:0,5:5:15:200,15,0	./.:.:.:.:.	0/1:4,3:7:99:99,0,129	0/0:1,0:1:3:0,3,40	1/1:0,1:1:3:40,3,0	./.:.:.:.:.	0/0:1,0:1:3:0,3,40	1/1:0,1:1:3:40,3,0	./.:.:.:.:.	0/0:1,0:1:3:0,3,40	0/1:1,3:4:28:108,0,28	0/0:4,0:4:12:0,12,160	./.:.:.:.:.	1/1:0,2:2:6:80,6,0	./.:.:.:.:.	./.:.:.:.:.	1/1:0,1:1:3:40,3,0	1/1:0,4:4:12:160,12,0	0/0:3,0:3:9:0,9,120	0/0:1,0:1:3:0,3,40	0/1:2,1:3:31:31,0,71	0/0:1,0:1:3:0,3,40	0/1:2,2:4:31:71,0,31	./.:.:.:.:.	0/0:5,0:5:15:0,15,200	0/0:3,0:3:9:0,9,120	0/0:2,0:2:6:0,6,80	./.:.:.:.:.	./.:.:.:.:.	0/0:1,0:1:3:0,3,40	./.:.:.:.:.
NC_019462.2	4718044	.	G	A	36.91	.	AC=2;AF=0.020;AN=98;BaseQRankSum=0.981;DP=149;Dels=0.00;ExcessHet=0.0224;FS=0.000;HaplotypeScore=0.2029;InbreedingCoeff=0.0521;MLEAC=1;MLEAF=0.010;MQ=52.45;MQ0=0;MQRankSum=1.427;QD=18.46;ReadPosRankSum=1.592;SOR=0.000;set=variant26	GT:AD:DP:GQ:PL	./.:.:.:.:.	1/1:0,2:2:6:80,6,0	0/0:1,0:1:3:0,3,40	0/0:4,0:4:12:0,12,150	./.:.:.:.:.	0/0:3,0:3:9:0,9,120	./.:.:.:.:.	0/0:3,0:3:9:0,9,120	./.:.:.:.:.	0/0:2,0:2:6:0,6,80	0/0:5,0:5:15:0,15,190	./.:.:.:.:.	0/0:7,0:7:21:0,21,280	0/0:1,0:1:3:0,3,40	0/0:1,0:1:3:0,3,40	./.:.:.:.:.	0/0:1,0:1:3:0,3,40	0/0:1,0:1:3:0,3,40	./.:.:.:.:.	0/0:1,0:1:3:0,3,40	0/0:4,0:4:12:0,12,160	0/0:4,0:4:12:0,12,160	./.:.:.:.:.	0/0:2,0:2:6:0,6,80	./.:.:.:.:.	./.:.:.:.:.	0/0:1,0:1:3:0,3,40	0/0:4,0:4:12:0,12,160	0/0:3,0:3:9:0,9,120	0/0:1,0:1:3:0,3,40	0/0:3,0:3:6:0,6,80	0/0:1,0:1:3:0,3,40	0/0:4,0:4:12:0,12,150	./.:.:.:.:.	0/0:5,0:5:12:0,12,160	0/0:3,0:3:9:0,9,120	0/0:2,0:2:6:0,6,80	./.:.:.:.:.	./.:.:.:.:.	0/0:1,0:1:3:0,3,40	./.:.:.:.:.
NC_019462.2	4718056	.	C	A,T	3181.2	.	AC=56,1;AF=0.571,0.010;AN=98;BaseQRankSum=-1.658;DP=149;Dels=0.00;ExcessHet=0.0029;FS=0.000;HaplotypeScore=0.1642;InbreedingCoeff=0.4304;MLEAC=50,1;MLEAF=0.510,0.010;MQ=52.45;MQ0=0;MQRankSum=-8.626;QD=31.67;ReadPosRankSum=-0.751;SOR=1.119;set=variant26	GT:AD:DP:GQ:PL	./.:.:.:.:.	0/0:2,0,0:2:6:0,6,80,6,80,80	1/1:0,1,0:1:3:40,3,0,40,3,40	1/1:0,4,0:4:12:150,12,0,150,12,150	./.:.:.:.:.	1/1:0,3,0:3:9:120,9,0,120,9,120	./.:.:.:.:.	1/1:0,3,0:3:9:120,9,0,120,9,120	./.:.:.:.:.	1/1:0,2,0:2:6:80,6,0,80,6,80	1/1:0,5,0:5:15:200,15,0,200,15,200	./.:.:.:.:.	0/1:4,3,0:7:99:99,0,139,111,148,259	0/0:1,0,0:1:3:0,3,40,3,40,40	1/1:0,1,0:1:3:40,3,0,40,3,40	./.:.:.:.:.	0/0:1,0,0:1:3:0,3,40,3,40,40	1/1:0,1,0:1:3:40,3,0,40,3,40	./.:.:.:.:.	0/0:1,0,0:1:3:0,3,40,3,40,40	1/1:0,4,0:4:12:160,12,0,160,12,160	0/0:4,0,0:4:12:0,12,160,12,160,160	./.:.:.:.:.	1/1:0,2,0:2:6:80,6,0,80,6,80	./.:.:.:.:.	./.:.:.:.:.	1/1:0,1,0:1:3:40,3,0,40,3,40	1/1:0,4,0:4:12:160,12,0,160,12,160	0/0:3,0,0:3:9:0,9,120,9,120,120	1/1:0,1,0:1:3:40,3,0,40,3,40	1/1:0,3,0:3:6:80,6,0,80,6,80	0/0:1,0,0:1:3:0,3,40,3,40,40	0/1:2,2,0:4:68:68,0,68,74,74,148	./.:.:.:.:.	0/0:5,0,0:5:15:0,15,200,15,200,200	0/0:3,0,0:3:9:0,9,120,9,120,120	0/0:2,0,0:2:6:0,6,80,6,80,80	./.:.:.:.:.	./.:.:.:.:.	0/0:1,0,0:1:3:0,3,40,3,40,40	./.:.:.:.:.
NC_019462.2	4718058	.	G	C	3039.23	.	AC=56;AF=0.583;AN=96;BaseQRankSum=-0.574;DP=149;Dels=0.00;ExcessHet=0.0000;FS=0.000;HaplotypeScore=0.1929;InbreedingCoeff=0.4018;MLEAC=57;MLEAF=0.594;MQ=52.45;MQ0=0;MQRankSum=-8.699;QD=29.17;ReadPosRankSum=-1.396;SOR=1.012;set=variant26	GT:AD:DP:GQ:PL	./.:.:.:.:.	0/0:2,0:2:6:0,6,80	1/1:0,1:1:3:40,3,0	1/1:0,4:4:12:160,12,0	./.:.:.:.:.	1/1:0,3:3:9:120,9,0	./.:.:.:.:.	1/1:0,3:3:9:120,9,0	./.:.:.:.:.	1/1:0,2:2:6:80,6,0	1/1:0,5:5:15:200,15,0	./.:.:.:.:.	0/1:4,3:7:99:99,0,139	0/0:1,0:1:3:0,3,40	1/1:0,1:1:3:40,3,0	./.:.:.:.:.	0/0:1,0:1:3:0,3,40	1/1:0,1:1:3:40,3,0	./.:.:.:.:.	0/0:1,0:1:3:0,3,40	1/1:0,4:4:12:150,12,0	0/0:4,0:4:12:0,12,160	./.:.:.:.:.	1/1:0,2:2:6:80,6,0	./.:.:.:.:.	./.:.:.:.:.	1/1:0,1:1:3:40,3,0	1/1:0,4:4:12:160,12,0	0/0:3,0:3:9:0,9,120	1/1:0,1:1:3:40,3,0	1/1:0,3:3:9:120,9,0	0/0:1,0:1:3:0,3,30	0/1:2,2:4:58:58,0,68	./.:.:.:.:.	0/0:5,0:5:12:0,12,160	0/0:3,0:3:9:0,9,110	0/0:2,0:2:6:0,6,80	./.:.:.:.:.	./.:.:.:.:.	0/0:1,0:1:3:0,3,40	./.:.:.:.:.
NC_019462.2	4718111	.	T	C	2766.85	.	AC=49;AF=0.500;AN=98;BaseQRankSum=0.461;DP=150;Dels=0.00;ExcessHet=0.0000;FS=0.000;HaplotypeScore=0.2425;InbreedingCoeff=0.2985;MLEAC=50;MLEAF=0.510;MQ=52.37;MQ0=0;MQRankSum=-10.174;QD=31.10;ReadPosRankSum=-0.574;SOR=0.775;set=variant26	GT:AD:DP:GQ:PL	./.:.:.:.:.	0/0:2,0:2:6:0,6,80	1/1:0,1:1:3:40,3,0	0/1:3,1:4:28:28,0,108	./.:.:.:.:.	1/1:0,3:3:9:120,9,0	./.:.:.:.:.	1/1:0,3:3:9:120,9,0	./.:.:.:.:.	1/1:0,2:2:6:80,6,0	1/1:0,5:5:15:200,15,0	./.:.:.:.:.	0/1:4,3:7:99:99,0,139	0/0:1,0:1:3:0,3,40	1/1:0,1:1:3:40,3,0	./.:.:.:.:.	0/0:1,0:1:3:0,3,40	1/1:0,1:1:3:40,3,0	./.:.:.:.:.	0/0:1,0:1:3:0,3,40	0/1:1,3:4:28:108,0,28	0/0:4,0:4:12:0,12,160	./.:.:.:.:.	1/1:0,2:2:6:80,6,0	./.:.:.:.:.	./.:.:.:.:.	1/1:0,1:1:3:40,3,0	1/1:0,4:4:12:160,12,0	0/0:3,0:3:9:0,9,120	0/0:1,0:1:3:0,3,40	0/1:2,1:3:31:31,0,71	0/0:1,0:1:3:0,3,40	0/1:2,2:4:68:68,0,68	./.:.:.:.:.	0/0:5,0:5:12:0,12,160	0/0:3,0:3:9:0,9,120	0/0:2,0:2:6:0,6,80	./.:.:.:.:.	./.:.:.:.:.	0/0:1,0:1:3:0,3,40	./.:.:.:.:.
NC_019462.2	4718119	.	T	C	208.1	.	AC=7;AF=0.071;AN=98;BaseQRankSum=-0.712;DP=150;Dels=0.00;ExcessHet=0.0245;FS=0.000;HaplotypeScore=0.3197;InbreedingCoeff=0.0437;MLEAC=6;MLEAF=0.061;MQ=52.37;MQ0=0;MQRankSum=3.996;QD=29.73;ReadPosRankSum=1.048;SOR=0.004;set=variant26	GT:AD:DP:GQ:PL	./.:.:.:.:.	0/0:2,0:2:6:0,6,80	0/0:1,0:1:3:0,3,40	0/1:1,3:4:28:98,0,28	./.:.:.:.:.	0/0:3,0:3:9:0,9,120	./.:.:.:.:.	0/0:3,0:3:9:0,9,120	./.:.:.:.:.	0/0:2,0:2:6:0,6,80	0/0:5,0:5:15:0,15,179	./.:.:.:.:.	0/0:6,0:7:15:0,15,200	0/0:1,0:1:3:0,3,40	0/0:1,0:1:3:0,3,40	./.:.:.:.:.	0/0:1,0:1:3:0,3,40	0/0:1,0:1:3:0,3,40	./.:.:.:.:.	0/0:1,0:1:3:0,3,40	0/1:3,1:4:28:28,0,108	0/0:4,0:4:12:0,12,160	./.:.:.:.:.	0/0:2,0:2:6:0,6,80	./.:.:.:.:.	./.:.:.:.:.	0/0:1,0:1:3:0,3,30	0/0:4,0:4:12:0,12,160	0/0:3,0:3:9:0,9,120	1/1:0,1:1:3:40,3,0	0/1:1,2:3:31:61,0,31	0/0:1,0:1:3:0,3,40	0/0:4,0:4:12:0,12,160	./.:.:.:.:.	0/0:5,0:5:15:0,15,190	0/0:3,0:3:9:0,9,110	0/0:2,0:2:3:0,3,40	./.:.:.:.:.	./.:.:.:.:.	0/0:1,0:1:3:0,3,40	./.:.:.:.:.
NC_019462.2	4718393	.	T	C	198.24	.	AC=8;AF=0.087;AN=92;BaseQRankSum=1.063;DP=150;Dels=0.00;ExcessHet=0.0013;FS=0.000;HaplotypeScore=0.3019;InbreedingCoeff=0.1690;MLEAC=7;MLEAF=0.076;MQ=60.00;MQ0=0;MQRankSum=-0.465;QD=28.32;ReadPosRankSum=1.618;SOR=0.004;set=variant26	GT:AD:DP:GQ:PL	./.:.:.:.:.	0/0:2,0:2:6:0,6,80	./.:.:.:.:.	1/1:1,3:4:9:120,9,0	./.:.:.:.:.	0/0:3,0:3:9:0,9,120	./.:.:.:.:.	0/0:3,0:3:6:0,6,80	./.:.:.:.:.	0/0:2,0:2:6:0,6,70	0/0:5,0:5:12:0,12,160	./.:.:.:.:.	0/0:7,0:7:18:0,18,219	0/0:1,0:1:3:0,3,30	0/0:1,0:1:3:0,3,40	./.:.:.:.:.	0/0:1,0:1:3:0,3,40	0/0:1,0:1:3:0,3,40	./.:.:.:.:.	./.:.:.:.:.	0/1:3,1:4:28:28,0,98	0/0:4,0:4:12:0,12,150	./.:.:.:.:.	0/0:2,0:2:6:0,6,80	./.:.:.:.:.	./.:.:.:.:.	0/0:1,0:1:3:0,3,40	0/0:4,0:4:9:0,9,110	0/0:3,0:3:9:0,9,120	1/1:0,1:1:3:40,3,0	0/1:1,2:3:31:61,0,31	0/0:1,0:1:3:0,3,40	0/0:4,0:4:12:0,12,139	./.:.:.:.:.	0/0:5,0:5:12:0,12,160	0/0:3,0:3:9:0,9,120	0/0:2,0:2:3:0,3,40	./.:.:.:.:.	./.:.:.:.:.	0/0:1,0:1:3:0,3,40	./.:.:.:.:.
NC_019462.2	4718398	.	T	C	1336.19	.	AC=17;AF=0.173;AN=98;BaseQRankSum=-0.223;DP=150;Dels=0.00;ExcessHet=0.0002;FS=0.000;HaplotypeScore=0.3854;InbreedingCoeff=0.2407;MLEAC=17;MLEAF=0.173;MQ=60.00;MQ0=0;MQRankSum=0.228;QD=29.05;ReadPosRankSum=0.940;SOR=0.136;set=variant26	GT:AD:DP:GQ:PL	./.:.:.:.:.	0/0:2,0:2:6:0,6,80	0/0:1,0:1:3:0,3,40	0/1:3,1:4:28:28,0,108	./.:.:.:.:.	0/0:3,0:3:9:0,9,120	./.:.:.:.:.	1/1:0,3:3:9:120,9,0	./.:.:.:.:.	0/0:2,0:2:6:0,6,70	1/1:0,5:5:12:160,12,0	./.:.:.:.:.	0/1:4,3:7:99:99,0,139	0/0:1,0:1:3:0,3,40	0/0:1,0:1:3:0,3,40	./.:.:.:.:.	0/0:1,0:1:3:0,3,40	0/0:1,0:1:3:0,3,40	./.:.:.:.:.	0/0:1,0:1:3:0,3,40	0/0:4,0:4:12:0,12,160	0/0:4,0:4:12:0,12,160	./.:.:.:.:.	0/0:2,0:2:6:0,6,80	./.:.:.:.:.	./.:.:.:.:.	0/0:1,0:1:3:0,3,40	0/0:4,0:4:12:0,12,150	0/0:3,0:3:9:0,9,120	0/0:1,0:1:3:0,3,40	0/0:3,0:3:9:0,9,120	0/0:1,0:1:3:0,3,30	0/0:4,0:4:12:0,12,150	./.:.:.:.:.	0/0:5,0:5:15:0,15,190	0/0:3,0:3:9:0,9,120	0/0:2,0:2:6:0,6,80	./.:.:.:.:.	./.:.:.:.:.	0/0:1,0:1:3:0,3,40	./.:.:.:.:.
NC_019462.2	4718400	.	T	A	116.42	.	AC=1;AF=0.010;AN=98;BaseQRankSum=1.082;DP=150;Dels=0.00;ExcessHet=3.0103;FS=0.000;HaplotypeScore=0.3854;InbreedingCoeff=-0.1130;MLEAC=1;MLEAF=0.010;MQ=60.00;MQ0=0;MQRankSum=-1.567;QD=14.55;ReadPosRankSum=-1.815;SOR=0.001;set=variant26	GT:AD:DP:GQ:PL	./.:.:.:.:.	0/0:2,0:2:6:0,6,80	0/0:1,0:1:3:0,3,40	0/0:4,0:4:9:0,9,120	./.:.:.:.:.	0/0:3,0:3:9:0,9,120	./.:.:.:.:.	0/0:3,0:3:9:0,9,120	./.:.:.:.:.	0/0:2,0:2:6:0,6,80	0/0:5,0:5:12:0,12,160	./.:.:.:.:.	0/0:7,0:7:18:0,18,230	0/0:1,0:1:3:0,3,40	0/0:1,0:1:3:0,3,40	./.:.:.:.:.	0/0:1,0:1:3:0,3,40	0/0:1,0:1:3:0,3,40	./.:.:.:.:.	0/0:1,0:1:3:0,3,40	0/0:4,0:4:12:0,12,160	0/0:4,0:4:12:0,12,160	./.:.:.:.:.	0/0:2,0:2:6:0,6,80	./.:.:.:.:.	./.:.:.:.:.	0/0:1,0:1:3:0,3,40	0/0:4,0:4:12:0,12,160	0/0:3,0:3:9:0,9,120	0/0:1,0:1:3:0,3,40	0/0:3,0:3:9:0,9,120	0/0:1,0:1:3:0,3,30	0/0:4,0:4:12:0,12,150	./.:.:.:.:.	0/0:5,0:5:15:0,15,190	0/0:3,0:3:9:0,9,120	0/0:2,0:2:6:0,6,80	./.:.:.:.:.	./.:.:.:.:.	0/0:1,0:1:3:0,3,40	./.:.:.:.:.
NC_019462.2	4718406	.	T	C	30.71	.	AC=1;AF=0.010;AN=96;BaseQRankSum=1.154;DP=150;Dels=0.00;ExcessHet=3.0103;FS=0.000;HaplotypeScore=0.7245;InbreedingCoeff=-0.1078;MLEAC=1;MLEAF=0.010;MQ=60.00;MQ0=0;MQRankSum=-0.158;QD=7.68;ReadPosRankSum=-0.889;SOR=0.000;set=variant26	GT:AD:DP:GQ:PL	./.:.:.:.:.	0/0:2,0:2:6:0,6,80	0/0:1,0:1:3:0,3,40	0/0:4,0:4:12:0,12,160	./.:.:.:.:.	0/0:3,0:3:9:0,9,120	./.:.:.:.:.	0/0:3,0:3:9:0,9,120	./.:.:.:.:.	0/0:2,0:2:6:0,6,80	0/0:5,0:5:15:0,15,190	./.:.:.:.:.	0/0:7,0:7:21:0,21,270	0/0:1,0:1:3:0,3,40	0/0:1,0:1:3:0,3,40	./.:.:.:.:.	0/0:1,0:1:3:0,3,40	0/0:1,0:1:3:0,3,40	./.:.:.:.:.	0/0:1,0:1:3:0,3,40	0/0:4,0:4:12:0,12,160	0/0:4,0:4:12:0,12,160	./.:.:.:.:.	0/0:2,0:2:6:0,6,70	./.:.:.:.:.	./.:.:.:.:.	0/0:1,0:1:3:0,3,40	0/0:4,0:4:12:0,12,150	0/0:3,0:3:9:0,9,120	0/0:1,0:1:3:0,3,40	0/0:3,0:3:9:0,9,120	./.:.:.:.:.	0/0:4,0:4:12:0,12,150	./.:.:.:.:.	0/1:2,2:4:68:68,0,68	0/0:3,0:3:9:0,9,120	0/0:2,0:2:6:0,6,80	./.:.:.:.:.	./.:.:.:.:.	0/0:1,0:1:3:0,3,40	./.:.:.:.:.
NC_019462.2	4718411	.	A	G	2259.63	.	AC=34;AF=0.354;AN=96;BaseQRankSum=1.111;DP=150;Dels=0.00;ExcessHet=0.0000;FS=0.000;HaplotypeScore=0.2201;InbreedingCoeff=0.3774;MLEAC=30;MLEAF=0.313;MQ=60.00;MQ0=0;MQRankSum=-0.060;QD=34.76;ReadPosRankSum=0.456;SOR=0.414;set=variant26	GT:AD:DP:GQ:PL	./.:.:.:.:.	0/0:2,0:2:6:0,6,80	0/0:1,0:1:3:0,3,40	0/1:3,1:4:28:28,0,108	./.:.:.:.:.	0/0:3,0:3:9:0,9,120	./.:.:.:.:.	1/1:0,3:3:9:120,9,0	./.:.:.:.:.	0/0:2,0:2:6:0,6,80	1/1:0,5:5:15:200,15,0	./.:.:.:.:.	0/1:4,3:7:99:99,0,129	0/0:1,0:1:3:0,3,40	1/1:0,1:1:3:40,3,0	./.:.:.:.:.	0/0:1,0:1:3:0,3,40	1/1:0,1:1:3:40,3,0	./.:.:.:.:.	0/0:1,0:1:3:0,3,40	0/1:1,3:4:28:108,0,28	0/0:4,0:4:12:0,12,160	./.:.:.:.:.	1/1:0,2:2:6:80,6,0	./.:.:.:.:.	./.:.:.:.:.	1/1:0,1:1:3:40,3,0	1/1:0,4:4:12:160,12,0	0/0:3,0:3:9:0,9,120	0/0:1,0:1:3:0,3,40	0/0:3,0:3:9:0,9,120	0/0:1,0:1:3:0,3,40	0/1:2,2:4:68:68,0,68	./.:.:.:.:.	0/0:5,0:5:15:0,15,190	0/0:3,0:3:9:0,9,120	0/0:2,0:2:6:0,6,80	./.:.:.:.:.	./.:.:.:.:.	0/0:1,0:1:3:0,3,40	./.:.:.:.:.
NC_019462.2	4718420	.	T	C	33.69	.	AC=1;AF=0.010;AN=96;BaseQRankSum=1.031;DP=150;Dels=0.00;ExcessHet=3.0103;FS=0.000;HaplotypeScore=0.1184;InbreedingCoeff=-0.1066;MLEAC=1;MLEAF=0.010;MQ=60.00;MQ0=0;MQRankSum=-0.470;QD=11.23;ReadPosRankSum=-0.025;SOR=0.000;set=variant26	GT:AD:DP:GQ:PL	./.:.:.:.:.	0/0:2,0:2:6:0,6,80	0/0:1,0:1:3:0,3,40	0/0:4,0:4:12:0,12,160	./.:.:.:.:.	0/1:1,2:3:31:71,0,31	./.:.:.:.:.	0/0:3,0:3:9:0,9,120	./.:.:.:.:.	0/0:2,0:2:6:0,6,80	0/0:5,0:5:15:0,15,190	./.:.:.:.:.	0/0:7,0:7:21:0,21,280	0/0:1,0:1:3:0,3,40	0/0:1,0:1:3:0,3,40	./.:.:.:.:.	0/0:1,0:1:3:0,3,40	0/0:1,0:1:3:0,3,40	./.:.:.:.:.	0/0:1,0:1:3:0,3,40	0/0:4,0:4:12:0,12,160	0/0:4,0:4:12:0,12,160	./.:.:.:.:.	0/0:2,0:2:6:0,6,70	./.:.:.:.:.	./.:.:.:.:.	0/0:1,0:1:3:0,3,40	0/0:4,0:4:12:0,12,160	0/0:3,0:3:9:0,9,120	0/0:1,0:1:3:0,3,40	0/0:3,0:3:9:0,9,120	0/0:1,0:1:3:0,3,40	0/0:4,0:4:12:0,12,150	./.:.:.:.:.	0/0:5,0:5:15:0,15,200	0/0:3,0:3:9:0,9,99	0/0:2,0:2:6:0,6,80	./.:.:.:.:.	./.:.:.:.:.	0/0:1,0:1:3:0,3,40	./.:.:.:.:.
NC_019462.2	4718462	.	G	A	1345.33	.	AC=17;AF=0.173;AN=98;BaseQRankSum=1.464;DP=149;Dels=0.00;ExcessHet=0.0002;FS=0.000;HaplotypeScore=0.0204;InbreedingCoeff=0.2417;MLEAC=18;MLEAF=0.184;MQ=60.00;MQ0=0;MQRankSum=0.508;QD=29.25;ReadPosRankSum=0.542;SOR=0.138;set=variant26	GT:AD:DP:GQ:PL	./.:.:.:.:.	0/0:2,0:2:6:0,6,80	0/0:1,0:1:3:0,3,40	0/1:3,1:4:28:28,0,108	./.:.:.:.:.	0/0:3,0:3:9:0,9,120	./.:.:.:.:.	1/1:0,3:3:9:120,9,0	./.:.:.:.:.	0/0:2,0:2:6:0,6,80	1/1:0,5:5:15:200,15,0	./.:.:.:.:.	0/1:4,3:7:99:102,0,102	0/0:1,0:1:3:0,3,40	0/0:1,0:1:3:0,3,40	./.:.:.:.:.	0/0:1,0:1:3:0,3,40	0/0:1,0:1:3:0,3,40	./.:.:.:.:.	0/0:1,0:1:3:0,3,40	0/0:4,0:4:12:0,12,160	0/0:4,0:4:12:0,12,160	./.:.:.:.:.	0/0:2,0:2:6:0,6,80	./.:.:.:.:.	./.:.:.:.:.	0/0:1,0:1:3:0,3,40	0/0:4,0:4:12:0,12,160	0/0:3,0:3:9:0,9,120	0/0:1,0:1:3:0,3,40	0/0:3,0:3:9:0,9,120	0/0:1,0:1:3:0,3,40	0/0:4,0:4:12:0,12,160	./.:.:.:.:.	0/0:4,0:4:12:0,12,150	0/0:3,0:3:9:0,9,120	0/0:2,0:2:6:0,6,80	./.:.:.:.:.	./.:.:.:.:.	0/0:1,0:1:3:0,3,40	./.:.:.:.:.
NC_019462.2	4718474	.	T	C	55.3	.	AC=3;AF=0.031;AN=96;BaseQRankSum=0.122;DP=149;Dels=0.00;ExcessHet=0.0691;FS=0.000;HaplotypeScore=0.0417;InbreedingCoeff=0.0102;MLEAC=2;MLEAF=0.021;MQ=60.00;MQ0=0;MQRankSum=1.116;QD=13.82;ReadPosRankSum=0.721;SOR=0.001;set=variant26	GT:AD:DP:GQ:PL	./.:.:.:.:.	0/0:2,0:2:6:0,6,80	1/1:0,1:1:3:40,3,0	0/0:4,0:4:12:0,12,160	./.:.:.:.:.	0/0:3,0:3:9:0,9,120	./.:.:.:.:.	0/0:3,0:3:9:0,9,120	./.:.:.:.:.	0/0:2,0:2:6:0,6,80	0/0:5,0:5:15:0,15,200	./.:.:.:.:.	0/0:7,0:7:21:0,21,280	0/0:1,0:1:3:0,3,40	0/0:1,0:1:3:0,3,40	./.:.:.:.:.	0/0:1,0:1:3:0,3,40	0/0:1,0:1:3:0,3,40	./.:.:.:.:.	0/0:1,0:1:3:0,3,40	0/0:4,0:4:12:0,12,160	0/1:2,2:4:68:68,0,68	./.:.:.:.:.	0/0:2,0:2:6:0,6,80	./.:.:.:.:.	./.:.:.:.:.	0/0:1,0:1:3:0,3,40	0/0:4,0:4:12:0,12,160	0/0:3,0:3:9:0,9,120	0/0:1,0:1:3:0,3,40	0/0:3,0:3:9:0,9,120	0/0:1,0:1:3:0,3,40	0/0:4,0:4:12:0,12,160	./.:.:.:.:.	0/0:4,0:4:12:0,12,160	0/0:3,0:3:9:0,9,120	0/0:2,0:2:6:0,6,80	./.:.:.:.:.	./.:.:.:.:.	0/0:1,0:1:3:0,3,40	./.:.:.:.:.
NC_019462.2	4720554	.	C	T	30.75	.	AC=2;AF=0.053;AN=38;BaseQRankSum=-0.248;DP=45;Dels=0.00;ExcessHet=0.0591;FS=0.000;HaplotypeScore=0.0000;InbreedingCoeff=0.1793;MLEAC=1;MLEAF=0.026;MQ=60.00;MQ0=0;MQRankSum=0.303;QD=15.38;ReadPosRankSum=0.083;SOR=0.005;set=variant26	GT:AD:DP:GQ:PL	0/0:2,0:2:6:0,6,80	0/0:5,0:5:15:0,15,200	./.:.:.:.:.	./.:.:.:.:.	./.:.:.:.:.	./.:.:.:.:.	./.:.:.:.:.	0/0:3,0:3:9:0,9,120	./.:.:.:.:.	0/0:1,0:1:3:0,3,40	./.:.:.:.:.	./.:.:.:.:.	./.:.:.:.:.	./.:.:.:.:.	./.:.:.:.:.	./.:.:.:.:.	0/0:1,0:1:3:0,3,40	./.:.:.:.:.	0/0:1,0:1:3:0,3,40	./.:.:.:.:.	./.:.:.:.:.	./.:.:.:.:.	0/0:2,0:2:6:0,6,70	./.:.:.:.:.	./.:.:.:.:.	./.:.:.:.:.	./.:.:.:.:.	./.:.:.:.:.	./.:.:.:.:.	./.:.:.:.:.	0/0:1,0:1:3:0,3,40	./.:.:.:.:.	0/0:2,0:2:6:0,6,80	./.:.:.:.:.	./.:.:.:.:.	./.:.:.:.:.	./.:.:.:.:.	./.:.:.:.:.	./.:.:.:.:.	./.:.:.:.:.	0/0:4,0:4:12:0,12,160
NC_019462.2	4720571	.	G	A	988.26	.	AC=22;AF=0.579;AN=38;BaseQRankSum=0.433;DP=45;Dels=0.00;ExcessHet=0.0000;FS=0.000;HaplotypeScore=0.1052;InbreedingCoeff=0.5880;MLEAC=23;MLEAF=0.605;MQ=60.00;MQ0=0;MQRankSum=-0.901;QD=30.09;ReadPosRankSum=-1.323;SOR=1.280;set=variant26	GT:AD:DP:GQ:PL	1/1:0,2:2:6:80,6,0	1/1:0,5:5:12:160,12,0	./.:.:.:.:.	./.:.:.:.:.	./.:.:.:.:.	./.:.:.:.:.	./.:.:.:.:.	0/0:3,0:3:9:0,9,110	./.:.:.:.:.	0/0:1,0:1:3:0,3,40	./.:.:.:.:.	./.:.:.:.:.	./.:.:.:.:.	./.:.:.:.:.	./.:.:.:.:.	./.:.:.:.:.	0/0:1,0:1:3:0,3,40	./.:.:.:.:.	0/0:1,0:1:3:0,3,40	./.:.:.:.:.	./.:.:.:.:.	./.:.:.:.:.	0/0:2,0:2:6:0,6,70	./.:.:.:.:.	./.:.:.:.:.	./.:.:.:.:.	./.:.:.:.:.	./.:.:.:.:.	./.:.:.:.:.	./.:.:.:.:.	1/1:0,1:1:3:40,3,0	./.:.:.:.:.	1/1:0,2:2:6:80,6,0	./.:.:.:.:.	./.:.:.:.:.	./.:.:.:.:.	./.:.:.:.:.	./.:.:.:.:.	./.:.:.:.:.	./.:.:.:.:.	1/1:0,4:4:12:160,12,0
NC_019462.2	4720577	.	G	A	37.3	.	AC=1;AF=0.026;AN=38;BaseQRankSum=1.460;DP=45;Dels=0.00;ExcessHet=3.0103;FS=0.000;HaplotypeScore=0.1579;InbreedingCoeff=-0.1434;MLEAC=1;MLEAF=0.026;MQ=60.00;MQ0=0;MQRankSum=-0.028;QD=12.43;ReadPosRankSum=0.523;SOR=0.005;set=variant26	GT:AD:DP:GQ:PL	0/0:2,0:2:6:0,6,80	0/0:5,0:5:15:0,15,200	./.:.:.:.:.	./.:.:.:.:.	./.:.:.:.:.	./.:.:.:.:.	./.:.:.:.:.	0/0:3,0:3:6:0,6,80	./.:.:.:.:.	0/0:1,0:1:3:0,3,40	./.:.:.:.:.	./.:.:.:.:.	./.:.:.:.:.	./.:.:.:.:.	./.:.:.:.:.	./.:.:.:.:.	0/0:1,0:1:3:0,3,40	./.:.:.:.:.	0/0:1,0:1:3:0,3,40	./.:.:.:.:.	./.:.:.:.:.	./.:.:.:.:.	0/0:2,0:2:6:0,6,80	./.:.:.:.:.	./.:.:.:.:.	./.:.:.:.:.	./.:.:.:.:.	./.:.:.:.:.	./.:.:.:.:.	./.:.:.:.:.	0/0:1,0:1:3:0,3,40	./.:.:.:.:.	0/0:2,0:2:6:0,6,80	./.:.:.:.:.	./.:.:.:.:.	./.:.:.:.:.	./.:.:.:.:.	./.:.:.:.:.	./.:.:.:.:.	./.:.:.:.:.	0/0:4,0:4:12:0,12,160
NC_019462.2	4720599	.	C	T	62.92	.	AC=6;AF=0.158;AN=38;BaseQRankSum=-0.023;DP=45;Dels=0.00;ExcessHet=0.0008;FS=0.000;HaplotypeScore=0.0941;InbreedingCoeff=0.3864;MLEAC=4;MLEAF=0.105;MQ=60.00;MQ0=0;MQRankSum=0.296;QD=20.97;ReadPosRankSum=0.978;SOR=0.009;set=variant26	GT:AD:DP:GQ:PL	0/0:2,0:2:6:0,6,80	0/0:5,0:5:15:0,15,200	./.:.:.:.:.	./.:.:.:.:.	./.:.:.:.:.	./.:.:.:.:.	./.:.:.:.:.	0/0:3,0:3:9:0,9,120	./.:.:.:.:.	0/0:1,0:1:3:0,3,40	./.:.:.:.:.	./.:.:.:.:.	./.:.:.:.:.	./.:.:.:.:.	./.:.:.:.:.	./.:.:.:.:.	0/0:1,0:1:3:0,3,40	./.:.:.:.:.	0/0:1,0:1:3:0,3,40	./.:.:.:.:.	./.:.:.:.:.	./.:.:.:.:.	0/0:2,0:2:6:0,6,80	./.:.:.:.:.	./.:.:.:.:.	./.:.:.:.:.	./.:.:.:.:.	./.:.:.:.:.	./.:.:.:.:.	./.:.:.:.:.	1/1:0,1:1:3:40,3,0	./.:.:.:.:.	0/0:2,0:2:6:0,6,80	./.:.:.:.:.	./.:.:.:.:.	./.:.:.:.:.	./.:.:.:.:.	./.:.:.:.:.	./.:.:.:.:.	./.:.:.:.:.	0/0:4,0:4:12:0,12,160
NC_019462.2	4720867	.	T	C	1479.29	.	AC=32;AF=0.842;AN=38;BaseQRankSum=-0.163;DP=45;Dels=0.00;ExcessHet=0.0008;FS=0.000;HaplotypeScore=0.0941;InbreedingCoeff=0.3972;MLEAC=34;MLEAF=0.895;MQ=60.00;MQ0=0;MQRankSum=2.113;QD=28.66;ReadPosRankSum=2.871;SOR=3.865;set=variant26	GT:AD:DP:GQ:PL	1/1:0,2:2:6:80,6,0	1/1:0,5:5:15:200,15,0	./.:.:.:.:.	./.:.:.:.:.	./.:.:.:.:.	./.:.:.:.:.	./.:.:.:.:.	0/0:3,0:3:9:0,9,120	./.:.:.:.:.	1/1:0,1:1:3:40,3,0	./.:.:.:.:.	./.:.:.:.:.	./.:.:.:.:.	./.:.:.:.:.	./.:.:.:.:.	./.:.:.:.:.	0/0:1,0:1:3:0,3,30	./.:.:.:.:.	0/0:1,0:1:3:0,3,40	./.:.:.:.:.	./.:.:.:.:.	./.:.:.:.:.	1/1:0,2:2:3:40,3,0	./.:.:.:.:.	./.:.:.:.:.	./.:.:.:.:.	./.:.:.:.:.	./.:.:.:.:.	./.:.:.:.:.	./.:.:.:.:.	1/1:0,1:1:3:40,3,0	./.:.:.:.:.	1/1:0,2:2:6:80,6,0	./.:.:.:.:.	./.:.:.:.:.	./.:.:.:.:.	./.:.:.:.:.	./.:.:.:.:.	./.:.:.:.:.	./.:.:.:.:.	1/1:0,4:4:12:160,12,0
NC_019462.2	4724539	.	A	G	68.74	.	AC=1;AF=0.014;AN=72;BaseQRankSum=-0.772;DP=102;Dels=0.00;ExcessHet=3.0103;FS=0.000;HaplotypeScore=0.0555;InbreedingCoeff=-0.1159;MLEAC=1;MLEAF=0.014;MQ=60.00;MQ0=0;MQRankSum=-0.396;QD=13.75;ReadPosRankSum=-0.654;SOR=0.002;set=variant26	GT:AD:DP:GQ:PL	0/0:2,0:2:6:0,6,80	./.:.:.:.:.	0/0:1,0:1:3:0,3,40	./.:.:.:.:.	./.:.:.:.:.	0/0:1,0:1:3:0,3,40	./.:.:.:.:.	0/0:2,0:2:6:0,6,80	0/0:4,0:4:12:0,12,160	0/0:2,0:2:6:0,6,80	./.:.:.:.:.	0/0:3,0:3:9:0,9,120	./.:.:.:.:.	./.:.:.:.:.	./.:.:.:.:.	./.:.:.:.:.	0/0:3,0:3:9:0,9,120	0/0:1,0:1:3:0,3,40	0/0:9,0:9:27:0,27,360	0/0:3,0:3:9:0,9,120	0/0:2,0:2:6:0,6,80	./.:.:.:.:.	./.:.:.:.:.	0/0:2,0:2:6:0,6,80	./.:.:.:.:.	./.:.:.:.:.	0/0:2,0:2:6:0,6,80	./.:.:.:.:.	./.:.:.:.:.	0/0:2,0:2:6:0,6,80	./.:.:.:.:.	./.:.:.:.:.	./.:.:.:.:.	./.:.:.:.:.	./.:.:.:.:.	./.:.:.:.:.	./.:.:.:.:.	./.:.:.:.:.	0/0:1,0:1:3:0,3,40	./.:.:.:.:.	./.:.:.:.:.
NC_019462.2	4724579	.	T	A	38.07	.	AC=2;AF=0.028;AN=72;BaseQRankSum=-0.567;DP=102;Dels=0.00;ExcessHet=0.0307;FS=0.000;HaplotypeScore=0.0803;InbreedingCoeff=0.0895;MLEAC=1;MLEAF=0.014;MQ=60.00;MQ0=0;MQRankSum=1.050;QD=19.03;ReadPosRankSum=0.833;SOR=0.001;set=variant26	GT:AD:DP:GQ:PL	0/0:2,0:2:6:0,6,80	./.:.:.:.:.	0/0:1,0:1:3:0,3,40	./.:.:.:.:.	./.:.:.:.:.	0/0:1,0:1:3:0,3,40	./.:.:.:.:.	0/0:2,0:2:6:0,6,80	0/0:4,0:4:12:0,12,160	0/0:2,0:2:6:0,6,80	./.:.:.:.:.	0/0:3,0:3:9:0,9,120	./.:.:.:.:.	./.:.:.:.:.	./.:.:.:.:.	./.:.:.:.:.	0/0:3,0:3:9:0,9,120	0/0:1,0:1:3:0,3,40	0/0:9,0:9:27:0,27,360	0/0:3,0:3:9:0,9,120	0/0:2,0:2:6:0,6,80	./.:.:.:.:.	./.:.:.:.:.	0/0:2,0:2:6:0,6,80	./.:.:.:.:.	./.:.:.:.:.	1/1:0,2:2:6:80,6,0	./.:.:.:.:.	./.:.:.:.:.	0/0:2,0:2:3:0,3,40	./.:.:.:.:.	./.:.:.:.:.	./.:.:.:.:.	./.:.:.:.:.	./.:.:.:.:.	./.:.:.:.:.	./.:.:.:.:.	./.:.:.:.:.	0/0:1,0:1:3:0,3,40	./.:.:.:.:.	./.:.:.:.:.
NC_019462.2	4724848	.	A	G	2433.74	.	AC=52;AF=0.722;AN=72;BaseQRankSum=1.264;DP=102;Dels=0.00;ExcessHet=0.0001;FS=0.000;HaplotypeScore=0.0774;InbreedingCoeff=0.3637;MLEAC=52;MLEAF=0.722;MQ=60.00;MQ0=0;MQRankSum=-0.060;QD=26.66;ReadPosRankSum=0.032;SOR=1.454;set=variant26	GT:AD:DP:GQ:PL	1/1:0,2:2:6:80,6,0	./.:.:.:.:.	1/1:0,1:1:3:40,3,0	./.:.:.:.:.	./.:.:.:.:.	1/1:0,1:1:3:40,3,0	./.:.:.:.:.	0/1:1,1:2:34:34,0,34	1/1:0,4:4:12:160,12,0	0/0:2,0:2:6:0,6,80	./.:.:.:.:.	0/1:1,2:3:31:71,0,31	./.:.:.:.:.	./.:.:.:.:.	./.:.:.:.:.	./.:.:.:.:.	1/1:0,3:3:9:120,9,0	1/1:0,1:1:3:40,3,0	0/1:8,1:9:13:13,0,293	1/1:0,3:3:9:120,9,0	1/1:0,2:2:6:80,6,0	./.:.:.:.:.	./.:.:.:.:.	1/1:0,2:2:6:80,6,0	./.:.:.:.:.	./.:.:.:.:.	1/1:0,2:2:6:80,6,0	./.:.:.:.:.	./.:.:.:.:.	1/1:0,2:2:6:80,6,0	./.:.:.:.:.	./.:.:.:.:.	./.:.:.:.:.	./.:.:.:.:.	./.:.:.:.:.	./.:.:.:.:.	./.:.:.:.:.	./.:.:.:.:.	1/1:0,1:1:3:30,3,0	./.:.:.:.:.	./.:.:.:.:.
NC_019462.2	4724867	.	G	A	3904.96	.	AC=71;AF=0.986;AN=72;BaseQRankSum=2.039;DP=102;Dels=0.00;ExcessHet=3.0103;FS=0.000;HaplotypeScore=0.1052;InbreedingCoeff=-0.1190;MLEAC=71;MLEAF=0.986;MQ=60.00;MQ0=0;MQRankSum=-1.484;QD=29.35;ReadPosRankSum=0.060;SOR=7.034;set=variant26	GT:AD:DP:GQ:PL	1/1:0,2:2:6:80,6,0	./.:.:.:.:.	1/1:0,1:1:3:40,3,0	./.:.:.:.:.	./.:.:.:.:.	1/1:0,1:1:3:40,3,0	./.:.:.:.:.	1/1:0,2:2:6:80,6,0	1/1:0,4:4:12:160,12,0	1/1:0,2:2:6:80,6,0	./.:.:.:.:.	0/1:1,2:3:31:71,0,31	./.:.:.:.:.	./.:.:.:.:.	./.:.:.:.:.	./.:.:.:.:.	1/1:0,3:3:9:120,9,0	1/1:0,1:1:3:40,3,0	1/1:0,9:9:27:360,27,0	1/1:0,3:3:9:120,9,0	1/1:0,2:2:6:80,6,0	./.:.:.:.:.	./.:.:.:.:.	1/1:0,2:2:6:80,6,0	./.:.:.:.:.	./.:.:.:.:.	1/1:0,2:2:6:80,6,0	./.:.:.:.:.	./.:.:.:.:.	1/1:0,2:2:3:40,3,0	./.:.:.:.:.	./.:.:.:.:.	./.:.:.:.:.	./.:.:.:.:.	./.:.:.:.:.	./.:.:.:.:.	./.:.:.:.:.	./.:.:.:.:.	1/1:0,1:1:3:40,3,0	./.:.:.:.:.	./.:.:.:.:.
NC_019462.2	4724870	.	A	G	3894.89	.	AC=71;AF=0.986;AN=72;BaseQRankSum=0.713;DP=102;Dels=0.00;ExcessHet=3.0103;FS=0.000;HaplotypeScore=0.0804;InbreedingCoeff=-0.1169;MLEAC=71;MLEAF=0.986;MQ=60.00;MQ0=0;MQRankSum=0.747;QD=28.66;ReadPosRankSum=-0.475;SOR=7.864;set=variant26	GT:AD:DP:GQ:PL	1/1:0,2:2:6:80,6,0	./.:.:.:.:.	1/1:0,1:1:3:40,3,0	./.:.:.:.:.	./.:.:.:.:.	1/1:0,1:1:3:40,3,0	./.:.:.:.:.	1/1:0,2:2:6:80,6,0	1/1:0,4:4:12:160,12,0	1/1:0,2:2:6:80,6,0	./.:.:.:.:.	0/1:1,2:3:31:71,0,31	./.:.:.:.:.	./.:.:.:.:.	./.:.:.:.:.	./.:.:.:.:.	1/1:0,3:3:9:120,9,0	1/1:0,1:1:3:40,3,0	1/1:0,9:9:27:360,27,0	1/1:0,3:3:9:120,9,0	1/1:0,2:2:6:80,6,0	./.:.:.:.:.	./.:.:.:.:.	1/1:0,2:2:6:80,6,0	./.:.:.:.:.	./.:.:.:.:.	1/1:0,2:2:6:80,6,0	./.:.:.:.:.	./.:.:.:.:.	1/1:0,2:2:3:40,3,0	./.:.:.:.:.	./.:.:.:.:.	./.:.:.:.:.	./.:.:.:.:.	./.:.:.:.:.	./.:.:.:.:.	./.:.:.:.:.	./.:.:.:.:.	1/1:0,1:1:3:40,3,0	./.:.:.:.:.	./.:.:.:.:.
NC_019462.2	4732853	.	G	A	64.03	.	AC=2;AF=0.014;AN=138;BaseQRankSum=-0.982;DP=816;Dels=0.00;ExcessHet=3.0421;FS=0.000;HaplotypeScore=0.3049;InbreedingCoeff=-0.0370;MLEAC=2;MLEAF=0.014;MQ=39.94;MQ0=4;MQRankSum=-0.730;QD=1.49;ReadPosRankSum=-0.139;SOR=0.000;set=variant26	GT:AD:DP:GQ:PL	./.:.:.:.:.	0/0:10,0:10:30:0,30,400	0/0:21,0:21:63:0,63,840	0/0:16,0:16:45:0,45,600	0/0:28,0:28:81:0,81,1080	0/0:8,0:8:24:0,24,320	0/0:12,0:12:36:0,36,480	0/0:8,0:8:24:0,24,320	0/1:21,3:24:48:48,0,768	0/0:50,0:50:99:0,150,1980	0/0:40,0:40:99:0,120,1600	0/0:2,0:2:6:0,6,80	0/0:11,0:11:33:0,33,440	0/0:2,0:2:6:0,6,80	0/0:21,0:21:60:0,60,800	0/0:10,0:10:27:0,27,360	0/0:22,0:22:66:0,66,880	0/0:5,0:5:15:0,15,200	0/0:6,0:6:18:0,18,240	0/0:3,0:3:9:0,9,120	0/0:1,0:1:3:0,3,40	0/0:11,0:11:33:0,33,440	0/0:16,0:16:48:0,48,640	./.:.:.:.:.	0/0:6,0:6:15:0,15,200	0/0:4,0:4:12:0,12,150	0/0:1,0:1:3:0,3,40	./.:.:.:.:.	./.:.:.:.:.	0/0:9,0:9:27:0,27,360	0/0:16,0:16:45:0,45,600	0/0:1,0:1:3:0,3,40	0/0:8,0:8:24:0,24,320	0/0:10,0:10:30:0,30,400	./.:.:.:.:.	0/0:2,0:2:6:0,6,80	0/0:6,0:6:18:0,18,240	./.:.:.:.:.	0/0:10,0:10:30:0,30,390	0/0:1,0:1:3:0,3,40	./.:.:.:.:.
NC_019462.2	4733181	.	A	G	2006.22	.	AC=13;AF=0.094;AN=138;BaseQRankSum=1.097;DP=814;Dels=0.00;ExcessHet=0.2354;FS=0.000;HaplotypeScore=0.6250;InbreedingCoeff=0.0978;MLEAC=11;MLEAF=0.080;MQ=60.00;MQ0=0;MQRankSum=-1.519;QD=18.41;ReadPosRankSum=-0.228;SOR=0.007;set=variant26	GT:AD:DP:GQ:PL	./.:.:.:.:.	0/0:10,0:10:30:0,30,400	0/0:21,0:21:63:0,63,840	0/0:15,0:15:45:0,45,600	0/0:28,0:28:84:0,84,1120	0/0:8,0:8:24:0,24,320	0/0:12,0:12:36:0,36,480	0/0:8,0:8:21:0,21,280	0/0:24,0:24:72:0,72,960	0/0:50,0:50:99:0,147,1960	0/0:40,0:40:99:0,114,1520	0/0:2,0:2:6:0,6,80	0/0:11,0:11:33:0,33,440	0/0:2,0:2:6:0,6,80	0/1:11,10:21:99:337,0,377	0/0:10,0:10:30:0,30,400	0/0:22,0:22:66:0,66,880	0/1:3,2:5:65:65,0,105	0/0:6,0:6:18:0,18,240	0/0:3,0:3:9:0,9,120	1/1:0,1:1:3:40,3,0	0/1:2,9:11:47:327,0,47	0/0:16,0:16:48:0,48,640	./.:.:.:.:.	0/0:6,0:6:18:0,18,240	0/0:4,0:4:12:0,12,160	1/1:0,1:1:3:40,3,0	./.:.:.:.:.	./.:.:.:.:.	0/1:3,6:9:93:213,0,93	0/1:6,10:16:99:315,0,195	0/0:1,0:1:3:0,3,40	0/0:8,0:8:24:0,24,320	0/0:10,0:10:30:0,30,400	./.:.:.:.:.	0/0:2,0:2:6:0,6,80	0/0:6,0:6:15:0,15,200	./.:.:.:.:.	0/1:1,9:10:10:330,0,10	0/0:1,0:1:3:0,3,40	./.:.:.:.:.
NC_019462.2	4733186	.	G	A	124.47	.	AC=2;AF=0.014;AN=138;BaseQRankSum=0.142;DP=814;Dels=0.00;ExcessHet=3.0421;FS=0.000;HaplotypeScore=0.4924;InbreedingCoeff=-0.0369;MLEAC=2;MLEAF=0.014;MQ=60.00;MQ0=0;MQRankSum=0.564;QD=6.22;ReadPosRankSum=-0.838;SOR=0.000;set=variant26	GT:AD:DP:GQ:PL	./.:.:.:.:.	0/0:10,0:10:27:0,27,360	0/0:21,0:21:63:0,63,830	0/0:15,0:15:45:0,45,590	0/0:28,0:28:84:0,84,1110	0/0:8,0:8:24:0,24,320	0/0:12,0:12:36:0,36,470	0/0:8,0:8:24:0,24,320	0/0:24,0:24:72:0,72,960	0/0:50,0:50:99:0,147,1940	0/0:40,0:40:99:0,117,1519	0/0:2,0:2:6:0,6,80	0/0:11,0:11:33:0,33,440	0/0:2,0:2:6:0,6,80	0/0:21,0:21:63:0,63,830	0/0:10,0:10:27:0,27,360	0/0:22,0:22:66:0,66,870	0/0:5,0:5:15:0,15,190	0/1:4,2:6:62:62,0,142	0/0:3,0:3:9:0,9,120	0/0:1,0:1:3:0,3,40	0/0:11,0:11:33:0,33,440	0/0:16,0:16:48:0,48,640	./.:.:.:.:.	0/0:6,0:6:18:0,18,240	0/0:4,0:4:12:0,12,160	0/0:1,0:1:3:0,3,40	./.:.:.:.:.	./.:.:.:.:.	0/0:9,0:9:27:0,27,360	0/0:16,0:16:45:0,45,590	0/0:1,0:1:3:0,3,40	0/0:8,0:8:24:0,24,299	0/0:10,0:10:30:0,30,400	./.:.:.:.:.	0/0:2,0:2:6:0,6,80	0/0:6,0:6:15:0,15,200	./.:.:.:.:.	0/0:10,0:10:30:0,30,390	0/0:1,0:1:3:0,3,40	./.:.:.:.:.
NC_019462.2	4733188	.	A	G	81.2	.	AC=2;AF=0.014;AN=138;BaseQRankSum=-0.890;DP=814;Dels=0.00;ExcessHet=0.0159;FS=0.000;HaplotypeScore=0.4780;InbreedingCoeff=0.3313;MLEAC=1;MLEAF=7.246e-03;MQ=60.00;MQ0=0;MQRankSum=1.097;QD=30.82;ReadPosRankSum=-1.670;SOR=0.000;set=variant26	GT:AD:DP:GQ:PL	./.:.:.:.:.	0/0:10,0:10:30:0,30,400	0/0:21,0:21:63:0,63,840	0/0:15,0:15:45:0,45,600	0/0:28,0:28:84:0,84,1120	0/0:8,0:8:24:0,24,320	0/0:12,0:12:36:0,36,480	0/0:8,0:8:24:0,24,320	0/0:24,0:24:72:0,72,950	0/0:50,0:50:99:0,150,1990	0/0:40,0:40:99:0,120,1600	0/0:2,0:2:6:0,6,80	0/0:11,0:11:33:0,33,440	1/1:0,2:2:6:80,6,0	0/0:21,0:21:63:0,63,840	0/0:9,0:10:27:0,27,360	0/0:22,0:22:66:0,66,870	0/0:5,0:5:15:0,15,200	0/0:6,0:6:18:0,18,240	0/0:3,0:3:9:0,9,120	0/0:1,0:1:3:0,3,40	0/0:11,0:11:33:0,33,440	0/0:16,0:16:48:0,48,640	./.:.:.:.:.	0/0:6,0:6:18:0,18,240	0/0:4,0:4:12:0,12,160	0/0:1,0:1:3:0,3,40	./.:.:.:.:.	./.:.:.:.:.	0/0:9,0:9:27:0,27,360	0/0:16,0:16:45:0,45,590	0/0:1,0:1:3:0,3,40	0/0:8,0:8:24:0,24,320	0/0:10,0:10:30:0,30,400	./.:.:.:.:.	0/0:2,0:2:6:0,6,80	0/0:6,0:6:18:0,18,230	./.:.:.:.:.	0/0:10,0:10:30:0,30,400	0/0:1,0:1:3:0,3,40	./.:.:.:.:.
NC_019462.2	4733216	.	C	T	136.54	.	AC=2;AF=0.014;AN=138;BaseQRankSum=1.568;DP=814;Dels=0.00;ExcessHet=3.0421;FS=0.000;HaplotypeScore=0.5755;InbreedingCoeff=-0.0385;MLEAC=2;MLEAF=0.014;MQ=60.00;MQ0=0;MQRankSum=0.398;QD=8.53;ReadPosRankSum=0.372;SOR=0.000;set=variant26	GT:AD:DP:GQ:PL	./.:.:.:.:.	0/0:10,0:10:30:0,30,400	0/0:21,0:21:60:0,60,800	0/0:15,0:15:45:0,45,590	0/0:28,0:28:84:0,84,1120	0/0:8,0:8:24:0,24,320	0/0:12,0:12:36:0,36,480	0/0:8,0:8:24:0,24,299	0/0:24,0:24:72:0,72,929	0/0:50,0:50:99:0,144,1900	0/0:40,0:40:99:0,120,1579	0/0:2,0:2:6:0,6,80	0/0:11,0:11:33:0,33,440	0/0:2,0:2:6:0,6,80	0/0:21,0:21:60:0,60,800	0/0:9,0:10:27:0,27,350	0/0:22,0:22:66:0,66,880	0/0:5,0:5:15:0,15,200	0/0:6,0:6:18:0,18,240	0/0:3,0:3:9:0,9,120	0/0:1,0:1:3:0,3,40	0/1:8,3:11:87:87,0,277	0/0:16,0:16:48:0,48,630	./.:.:.:.:.	0/0:6,0:6:15:0,15,190	0/0:4,0:4:12:0,12,160	0/0:1,0:1:3:0,3,40	./.:.:.:.:.	./.:.:.:.:.	0/0:9,0:9:24:0,24,320	0/0:16,0:16:45:0,45,590	0/0:1,0:1:3:0,3,40	0/0:8,0:8:21:0,21,280	0/0:10,0:10:30:0,30,400	./.:.:.:.:.	0/0:2,0:2:6:0,6,80	0/0:6,0:6:18:0,18,230	./.:.:.:.:.	0/0:10,0:10:30:0,30,400	0/0:1,0:1:3:0,3,30	./.:.:.:.:.
NC_019462.2	4733230	.	C	A	2401.6	.	AC=17;AF=0.123;AN=138;BaseQRankSum=3.895;DP=814;Dels=0.00;ExcessHet=0.0009;FS=0.000;HaplotypeScore=0.3346;InbreedingCoeff=0.3410;MLEAC=14;MLEAF=0.101;MQ=60.00;MQ0=0;MQRankSum=0.545;QD=16.68;ReadPosRankSum=-1.117;SOR=0.010;set=variant26	GT:AD:DP:GQ:PL	./.:.:.:.:.	0/0:10,0:10:30:0,30,390	0/0:21,0:21:63:0,63,809	0/0:15,0:15:45:0,45,590	0/1:23,5:28:99:116,0,836	0/0:8,0:8:24:0,24,320	0/0:12,0:12:36:0,36,480	0/0:8,0:8:24:0,24,320	0/0:24,0:24:72:0,72,929	0/0:50,0:50:99:0,147,1940	0/0:40,0:40:99:0,120,1590	0/0:2,0:2:6:0,6,80	0/0:11,0:11:33:0,33,440	0/0:2,0:2:6:0,6,80	0/0:21,0:21:63:0,63,830	0/0:10,0:10:30:0,30,379	0/0:22,0:22:66:0,66,870	0/0:5,0:5:15:0,15,200	0/0:6,0:6:18:0,18,240	0/0:3,0:3:9:0,9,120	0/0:1,0:1:3:0,3,40	0/0:11,0:11:33:0,33,440	1/1:0,16:16:48:640,48,0	./.:.:.:.:.	0/1:4,2:6:62:62,0,142	0/0:4,0:4:12:0,12,160	0/0:1,0:1:3:0,3,40	./.:.:.:.:.	./.:.:.:.:.	0/0:9,0:9:27:0,27,360	0/0:16,0:16:48:0,48,619	1/1:0,1:1:3:40,3,0	0/0:8,0:8:24:0,24,320	0/0:10,0:10:30:0,30,390	./.:.:.:.:.	0/0:2,0:2:6:0,6,80	0/0:6,0:6:18:0,18,230	./.:.:.:.:.	0/0:10,0:10:30:0,30,400	0/0:1,0:1:3:0,3,40	./.:.:.:.:.
NC_019462.2	4733257	.	G	A	3569.91	.	AC=24;AF=0.174;AN=138;BaseQRankSum=-0.406;DP=814;Dels=0.00;ExcessHet=0.0077;FS=0.000;HaplotypeScore=0.3406;InbreedingCoeff=0.2426;MLEAC=20;MLEAF=0.145;MQ=60.00;MQ0=0;MQRankSum=-1.430;QD=17.08;ReadPosRankSum=2.242;SOR=0.026;set=variant26	GT:AD:DP:GQ:PL	./.:.:.:.:.	0/0:10,0:10:30:0,30,400	0/0:21,0:21:63:0,63,840	0/0:15,0:15:45:0,45,600	0/1:23,5:28:99:116,0,836	0/0:8,0:8:24:0,24,320	0/0:12,0:12:36:0,36,480	0/0:8,0:8:24:0,24,320	0/0:24,0:24:72:0,72,960	0/0:50,0:50:99:0,150,1990	0/0:40,0:40:99:0,120,1600	0/0:2,0:2:6:0,6,80	0/0:11,0:11:33:0,33,440	0/0:2,0:2:6:0,6,80	0/0:21,0:21:63:0,63,840	0/0:10,0:10:27:0,27,360	0/0:22,0:22:66:0,66,880	0/0:5,0:5:15:0,15,200	0/0:6,0:6:18:0,18,240	0/0:3,0:3:9:0,9,120	1/1:0,1:1:3:40,3,0	0/1:2,9:11:47:327,0,47	1/1:0,16:16:48:640,48,0	./.:.:.:.:.	0/1:4,2:6:62:62,0,142	0/0:4,0:4:12:0,12,160	0/0:1,0:1:3:0,3,40	./.:.:.:.:.	./.:.:.:.:.	0/1:3,6:9:93:213,0,93	0/1:6,10:16:99:241,0,201	1/1:0,1:1:3:40,3,0	0/0:8,0:8:24:0,24,310	0/0:10,0:10:30:0,30,400	./.:.:.:.:.	0/0:2,0:2:6:0,6,80	0/0:6,0:6:18:0,18,240	./.:.:.:.:.	0/1:1,9:10:10:330,0,10	0/0:1,0:1:3:0,3,40	./.:.:.:.:.
NC_019462.2	4733276	.	C	G	124.47	.	AC=2;AF=0.014;AN=138;BaseQRankSum=0.734;DP=814;Dels=0.00;ExcessHet=3.0421;FS=0.000;HaplotypeScore=0.1921;InbreedingCoeff=-0.0368;MLEAC=2;MLEAF=0.014;MQ=60.00;MQ0=0;MQRankSum=-0.847;QD=6.22;ReadPosRankSum=0.596;SOR=0.000;set=variant26	GT:AD:DP:GQ:PL	./.:.:.:.:.	0/0:10,0:10:30:0,30,390	0/0:21,0:21:63:0,63,840	0/0:15,0:15:45:0,45,600	0/0:28,0:28:81:0,81,1080	0/0:8,0:8:24:0,24,320	0/0:12,0:12:36:0,36,480	0/0:8,0:8:24:0,24,320	0/0:24,0:24:69:0,69,920	0/0:50,0:50:99:0,150,1990	0/0:40,0:40:99:0,120,1600	0/0:2,0:2:6:0,6,80	0/0:11,0:11:33:0,33,440	0/0:2,0:2:6:0,6,80	0/0:20,0:21:60:0,60,800	0/0:10,0:10:30:0,30,400	0/0:22,0:22:66:0,66,880	0/0:5,0:5:15:0,15,200	0/1:4,2:6:62:62,0,142	0/0:3,0:3:9:0,9,120	0/0:1,0:1:3:0,3,40	0/0:11,0:11:33:0,33,440	0/0:16,0:16:48:0,48,630	./.:.:.:.:.	0/0:6,0:6:15:0,15,200	0/0:4,0:4:12:0,12,150	0/0:1,0:1:3:0,3,40	./.:.:.:.:.	./.:.:.:.:.	0/0:9,0:9:27:0,27,360	0/0:16,0:16:45:0,45,600	0/0:1,0:1:3:0,3,40	0/0:8,0:8:24:0,24,320	0/0:10,0:10:30:0,30,390	./.:.:.:.:.	0/0:2,0:2:6:0,6,70	0/0:6,0:6:18:0,18,240	./.:.:.:.:.	0/0:10,0:10:30:0,30,400	0/0:1,0:1:3:0,3,40	./.:.:.:.:.
NC_019463.2	23318121	.	T	C	66.81	.	AC=1;AF=0.010;AN=100;BaseQRankSum=1.549;DP=248;Dels=0.00;ExcessHet=3.0103;FS=0.000;HaplotypeScore=0.0894;InbreedingCoeff=-0.0801;MLEAC=1;MLEAF=0.010;MQ=60.00;MQ0=0;MQRankSum=-0.858;QD=13.36;ReadPosRankSum=0.329;SOR=0.000;set=variant25	GT:AD:DP:GQ:PL	./.:.:.:.:.	./.:.:.:.:.	0/0:5,0:5:15:0,15,200	0/0:2,0:2:6:0,6,80	0/0:1,0:1:3:0,3,40	0/0:3,0:3:9:0,9,120	0/0:12,0:12:33:0,33,419	0/0:10,0:10:30:0,30,369	0/0:35,0:36:99:0,105,1390	./.:.:.:.:.	0/0:4,0:4:12:0,12,160	./.:.:.:.:.	0/0:3,0:3:9:0,9,120	0/0:4,0:4:9:0,9,120	./.:.:.:.:.	./.:.:.:.:.	0/0:1,0:1:3:0,3,30	./.:.:.:.:.	0/0:1,0:1:3:0,3,40	0/0:4,0:4:12:0,12,160	./.:.:.:.:.	./.:.:.:.:.	0/0:8,0:8:24:0,24,320	./.:.:.:.:.	0/0:1,0:1:3:0,3,40	0/0:3,0:3:9:0,9,120	./.:.:.:.:.	0/0:4,0:4:12:0,12,160	./.:.:.:.:.	0/0:6,0:6:18:0,18,230	0/0:9,0:9:27:0,27,350	./.:.:.:.:.	0/0:3,0:3:9:0,9,120	0/0:2,0:2:6:0,6,80	0/1:2,3:5:65:105,0,65	./.:.:.:.:.	./.:.:.:.:.	0/0:4,0:4:12:0,12,160	0/0:5,0:5:15:0,15,190	0/0:1,0:1:3:0,3,40	0/0:3,0:3:9:0,9,120
NC_019463.2	23318156	.	C	T	632.76	.	AC=13;AF=0.130;AN=100;BaseQRankSum=0.164;DP=248;Dels=0.00;ExcessHet=0.0032;FS=0.000;HaplotypeScore=0.2725;InbreedingCoeff=0.2250;MLEAC=12;MLEAF=0.120;MQ=60.00;MQ0=0;MQRankSum=0.892;QD=19.77;ReadPosRankSum=0.231;SOR=0.009;set=variant25	GT:AD:DP:GQ:PL	./.:.:.:.:.	./.:.:.:.:.	0/0:5,0:5:15:0,15,200	0/0:2,0:2:6:0,6,80	0/0:1,0:1:3:0,3,40	0/0:3,0:3:9:0,9,120	0/0:12,0:12:36:0,36,480	0/0:10,0:10:30:0,30,390	0/0:36,0:36:99:0,108,1409	./.:.:.:.:.	0/0:4,0:4:12:0,12,160	./.:.:.:.:.	0/0:3,0:3:9:0,9,120	0/0:4,0:4:12:0,12,160	./.:.:.:.:.	./.:.:.:.:.	0/0:1,0:1:3:0,3,40	./.:.:.:.:.	1/1:0,1:1:3:40,3,0	1/1:0,4:4:12:160,12,0	./.:.:.:.:.	./.:.:.:.:.	0/0:8,0:8:24:0,24,320	./.:.:.:.:.	0/0:1,0:1:3:0,3,40	0/0:3,0:3:9:0,9,120	./.:.:.:.:.	0/0:4,0:4:12:0,12,160	./.:.:.:.:.	0/1:2,4:6:62:142,0,62	0/1:7,2:9:53:53,0,253	./.:.:.:.:.	1/1:0,3:3:9:120,9,0	0/0:2,0:2:6:0,6,80	0/0:5,0:5:15:0,15,200	./.:.:.:.:.	./.:.:.:.:.	0/0:4,0:4:12:0,12,160	0/0:5,0:5:15:0,15,200	0/0:1,0:1:3:0,3,40	0/1:1,2:3:31:71,0,31
NC_019463.2	23318185	.	T	C	3218.15	.	AC=45;AF=0.450;AN=100;BaseQRankSum=0.542;DP=248;Dels=0.00;ExcessHet=0.0016;FS=0.000;HaplotypeScore=0.2738;InbreedingCoeff=0.2450;MLEAC=42;MLEAF=0.420;MQ=60.00;MQ0=0;MQRankSum=0.226;QD=24.38;ReadPosRankSum=0.747;SOR=0.368;set=variant25	GT:AD:DP:GQ:PL	./.:.:.:.:.	./.:.:.:.:.	0/0:5,0:5:15:0,15,190	1/1:0,2:2:6:80,6,0	1/1:0,1:1:3:40,3,0	0/0:3,0:3:9:0,9,120	0/0:12,0:12:33:0,33,440	0/0:10,0:10:27:0,27,360	0/1:13,23:36:99:738,0,397	./.:.:.:.:.	1/1:0,4:4:9:120,9,0	./.:.:.:.:.	0/0:3,0:3:6:0,6,80	0/0:4,0:4:12:0,12,160	./.:.:.:.:.	./.:.:.:.:.	1/1:0,1:1:3:40,3,0	./.:.:.:.:.	1/1:0,1:1:3:40,3,0	1/1:0,4:4:12:160,12,0	./.:.:.:.:.	./.:.:.:.:.	0/1:5,3:8:96:96,0,176	./.:.:.:.:.	0/0:1,0:1:3:0,3,40	0/0:3,0:3:9:0,9,120	./.:.:.:.:.	1/1:0,4:4:12:160,12,0	./.:.:.:.:.	0/1:2,4:6:62:142,0,62	0/1:7,2:9:56:56,0,206	./.:.:.:.:.	1/1:0,3:3:9:110,9,0	0/1:1,1:2:24:24,0,34	0/1:2,3:5:65:105,0,65	./.:.:.:.:.	./.:.:.:.:.	0/0:4,0:4:12:0,12,150	0/0:5,0:5:15:0,15,200	0/0:1,0:1:3:0,3,40	0/1:1,2:3:31:71,0,31
NC_019463.2	23318408	.	C	A	87.44	.	AC=1;AF=0.010;AN=100;BaseQRankSum=-0.055;DP=248;Dels=0.00;ExcessHet=3.0103;FS=0.000;HaplotypeScore=0.2650;InbreedingCoeff=-0.0791;MLEAC=1;MLEAF=0.010;MQ=59.86;MQ0=0;MQRankSum=-0.394;QD=29.15;ReadPosRankSum=0.314;SOR=0.000;set=variant25	GT:AD:DP:GQ:PL	./.:.:.:.:.	./.:.:.:.:.	0/0:5,0:5:15:0,15,200	0/0:2,0:2:6:0,6,80	0/0:1,0:1:3:0,3,40	0/0:3,0:3:9:0,9,110	0/0:12,0:12:36:0,36,470	0/0:10,0:10:30:0,30,400	0/0:36,0:36:99:0,102,1339	./.:.:.:.:.	0/0:4,0:4:12:0,12,160	./.:.:.:.:.	0/1:1,2:3:31:71,0,31	0/0:4,0:4:12:0,12,150	./.:.:.:.:.	./.:.:.:.:.	0/0:1,0:1:3:0,3,40	./.:.:.:.:.	0/0:1,0:1:3:0,3,40	0/0:4,0:4:12:0,12,160	./.:.:.:.:.	./.:.:.:.:.	0/0:8,0:8:24:0,24,310	./.:.:.:.:.	0/0:1,0:1:3:0,3,40	0/0:3,0:3:9:0,9,120	./.:.:.:.:.	0/0:4,0:4:12:0,12,160	./.:.:.:.:.	0/0:6,0:6:18:0,18,240	0/0:9,0:9:27:0,27,360	./.:.:.:.:.	0/0:3,0:3:9:0,9,120	0/0:2,0:2:6:0,6,70	0/0:3,0:5:9:0,9,120	./.:.:.:.:.	./.:.:.:.:.	0/0:4,0:4:12:0,12,160	0/0:5,0:5:15:0,15,200	0/0:1,0:1:3:0,3,40	0/0:3,0:3:9:0,9,120
NC_019463.2	23318419	.	A	G	32.78	.	AC=1;AF=0.010;AN=100;BaseQRankSum=-0.452;DP=248;Dels=0.00;ExcessHet=3.0103;FS=0.000;HaplotypeScore=0.2807;InbreedingCoeff=-0.0786;MLEAC=1;MLEAF=0.010;MQ=59.86;MQ0=0;MQRankSum=-0.512;QD=10.93;ReadPosRankSum=-0.820;SOR=0.000;set=variant25	GT:AD:DP:GQ:PL	./.:.:.:.:.	./.:.:.:.:.	0/0:5,0:5:15:0,15,200	0/0:2,0:2:6:0,6,80	0/0:1,0:1:3:0,3,40	0/0:3,0:3:9:0,9,120	0/0:12,0:12:36:0,36,480	0/0:10,0:10:30:0,30,400	0/0:36,0:36:99:0,105,1400	./.:.:.:.:.	0/0:4,0:4:12:0,12,160	./.:.:.:.:.	0/0:3,0:3:9:0,9,120	0/0:4,0:4:12:0,12,160	./.:.:.:.:.	./.:.:.:.:.	0/0:1,0:1:3:0,3,40	./.:.:.:.:.	0/0:1,0:1:3:0,3,40	0/0:4,0:4:12:0,12,160	./.:.:.:.:.	./.:.:.:.:.	0/0:8,0:8:24:0,24,320	./.:.:.:.:.	0/0:1,0:1:3:0,3,40	0/0:3,0:3:9:0,9,120	./.:.:.:.:.	0/0:4,0:4:12:0,12,160	./.:.:.:.:.	0/0:6,0:6:18:0,18,240	0/0:9,0:9:27:0,27,360	./.:.:.:.:.	0/0:3,0:3:9:0,9,120	0/0:2,0:2:6:0,6,80	0/0:5,0:5:15:0,15,200	./.:.:.:.:.	./.:.:.:.:.	0/0:4,0:4:12:0,12,160	0/0:5,0:5:15:0,15,200	0/0:1,0:1:3:0,3,40	0/0:3,0:3:9:0,9,120
NC_019463.2	23318431	.	T	A	9545.8	.	AC=99;AF=0.990;AN=100;BaseQRankSum=2.250;DP=248;Dels=0.00;ExcessHet=3.0103;FS=0.000;HaplotypeScore=0.0758;InbreedingCoeff=-0.0800;MLEAC=99;MLEAF=0.990;MQ=59.86;MQ0=0;MQRankSum=-0.798;QD=35.47;ReadPosRankSum=0.187;SOR=7.095;set=variant25	GT:AD:DP:GQ:PL	./.:.:.:.:.	./.:.:.:.:.	1/1:0,5:5:15:200,15,0	1/1:0,2:2:6:80,6,0	1/1:0,1:1:3:40,3,0	1/1:0,3:3:9:120,9,0	0/1:5,7:12:99:244,0,154	1/1:0,10:10:30:400,30,0	1/1:1,35:36:99:1400,105,0	./.:.:.:.:.	1/1:0,4:4:12:160,12,0	./.:.:.:.:.	1/1:0,3:3:9:120,9,0	1/1:0,4:4:12:160,12,0	./.:.:.:.:.	./.:.:.:.:.	1/1:0,1:1:3:40,3,0	./.:.:.:.:.	1/1:0,1:1:3:40,3,0	1/1:0,4:4:12:160,12,0	./.:.:.:.:.	./.:.:.:.:.	1/1:0,8:8:24:320,24,0	./.:.:.:.:.	1/1:0,1:1:3:40,3,0	1/1:0,3:3:9:120,9,0	./.:.:.:.:.	1/1:0,4:4:12:160,12,0	./.:.:.:.:.	1/1:0,6:6:18:240,18,0	1/1:0,9:9:27:360,27,0	./.:.:.:.:.	1/1:0,3:3:9:120,9,0	1/1:0,2:2:6:80,6,0	1/1:0,5:5:15:200,15,0	./.:.:.:.:.	./.:.:.:.:.	1/1:0,4:4:12:160,12,0	1/1:0,5:5:15:200,15,0	1/1:0,1:1:3:40,3,0	1/1:0,3:3:9:120,9,0
NC_019463.2	23318436	.	C	A	9615.8	.	AC=99;AF=0.990;AN=100;BaseQRankSum=-0.655;DP=248;Dels=0.00;ExcessHet=3.0103;FS=0.000;HaplotypeScore=0.0558;InbreedingCoeff=-0.0796;MLEAC=99;MLEAF=0.990;MQ=59.86;MQ0=0;MQRankSum=-0.699;QD=30.82;ReadPosRankSum=1.480;SOR=7.411;set=variant25	GT:AD:DP:GQ:PL	./.:.:.:.:.	./.:.:.:.:.	1/1:0,5:5:15:200,15,0	1/1:0,2:2:6:70,6,0	1/1:0,1:1:3:40,3,0	1/1:0,3:3:9:120,9,0	0/1:5,7:12:99:244,0,164	1/1:0,10:10:30:390,30,0	1/1:0,36:36:99:1440,108,0	./.:.:.:.:.	1/1:0,4:4:12:150,12,0	./.:.:.:.:.	1/1:0,3:3:9:120,9,0	1/1:0,4:4:12:160,12,0	./.:.:.:.:.	./.:.:.:.:.	1/1:0,1:1:3:40,3,0	./.:.:.:.:.	1/1:0,1:1:3:40,3,0	1/1:0,4:4:12:160,12,0	./.:.:.:.:.	./.:.:.:.:.	1/1:0,8:8:24:320,24,0	./.:.:.:.:.	1/1:0,1:1:3:40,3,0	1/1:0,3:3:9:120,9,0	./.:.:.:.:.	1/1:0,4:4:12:160,12,0	./.:.:.:.:.	1/1:0,6:6:18:240,18,0	1/1:0,9:9:27:360,27,0	./.:.:.:.:.	1/1:0,3:3:9:120,9,0	1/1:0,2:2:6:80,6,0	1/1:0,5:5:15:200,15,0	./.:.:.:.:.	./.:.:.:.:.	1/1:0,4:4:12:160,12,0	1/1:0,5:5:15:200,15,0	1/1:0,1:1:3:40,3,0	1/1:0,3:3:9:120,9,0
NC_019463.2	23318467	.	G	T	5221.81	.	AC=52;AF=0.531;AN=98;BaseQRankSum=1.106;DP=248;Dels=0.00;ExcessHet=0.0059;FS=0.000;HaplotypeScore=0.1914;InbreedingCoeff=0.2099;MLEAC=51;MLEAF=0.520;MQ=59.86;MQ0=0;MQRankSum=0.036;QD=27.92;ReadPosRankSum=-0.405;SOR=1.071;set=variant25	GT:AD:DP:GQ:PL	./.:.:.:.:.	./.:.:.:.:.	1/1:0,5:5:15:200,15,0	0/0:2,0:2:6:0,6,80	0/0:1,0:1:3:0,3,40	1/1:0,3:3:9:120,9,0	0/1:5,7:12:99:244,0,164	1/1:0,10:10:30:400,30,0	0/1:23,13:36:99:412,0,812	./.:.:.:.:.	0/0:4,0:4:12:0,12,160	./.:.:.:.:.	1/1:0,3:3:9:120,9,0	1/1:0,4:4:12:160,12,0	./.:.:.:.:.	./.:.:.:.:.	0/0:1,0:1:3:0,3,40	./.:.:.:.:.	0/0:1,0:1:3:0,3,40	0/0:4,0:4:12:0,12,160	./.:.:.:.:.	./.:.:.:.:.	0/1:3,5:8:96:176,0,96	./.:.:.:.:.	1/1:0,1:1:3:40,3,0	1/1:0,3:3:9:120,9,0	./.:.:.:.:.	0/0:4,0:4:12:0,12,160	./.:.:.:.:.	0/1:4,2:6:62:62,0,142	0/1:2,7:9:53:253,0,53	./.:.:.:.:.	0/0:3,0:3:9:0,9,120	0/1:1,1:2:34:34,0,34	0/1:3,2:5:65:65,0,105	./.:.:.:.:.	./.:.:.:.:.	1/1:0,4:4:12:160,12,0	1/1:0,5:5:15:200,15,0	1/1:0,1:1:3:40,3,0	0/1:2,1:3:31:31,0,71
NC_019463.2	23318488	.	C	T	267.79	.	AC=3;AF=0.030;AN=100;BaseQRankSum=1.619;DP=248;Dels=0.00;ExcessHet=0.0663;FS=0.000;HaplotypeScore=0.1514;InbreedingCoeff=0.1216;MLEAC=2;MLEAF=0.020;MQ=59.86;MQ0=0;MQRankSum=-0.899;QD=19.13;ReadPosRankSum=-0.587;SOR=0.002;set=variant25	GT:AD:DP:GQ:PL	./.:.:.:.:.	./.:.:.:.:.	0/0:5,0:5:15:0,15,200	0/0:2,0:2:6:0,6,80	0/0:1,0:1:3:0,3,40	0/0:3,0:3:9:0,9,120	0/0:12,0:12:33:0,33,440	0/0:10,0:10:30:0,30,390	0/0:36,0:36:99:0,108,1430	./.:.:.:.:.	0/0:4,0:4:12:0,12,160	./.:.:.:.:.	0/0:3,0:3:9:0,9,120	0/0:4,0:4:12:0,12,160	./.:.:.:.:.	./.:.:.:.:.	0/0:1,0:1:3:0,3,40	./.:.:.:.:.	0/0:1,0:1:3:0,3,40	0/0:4,0:4:12:0,12,160	./.:.:.:.:.	./.:.:.:.:.	0/0:8,0:8:24:0,24,320	./.:.:.:.:.	0/0:1,0:1:3:0,3,40	0/0:3,0:3:9:0,9,120	./.:.:.:.:.	1/1:0,4:4:12:160,12,0	./.:.:.:.:.	0/0:6,0:6:18:0,18,240	0/0:9,0:9:27:0,27,360	./.:.:.:.:.	0/0:3,0:3:9:0,9,120	0/0:2,0:2:6:0,6,80	0/0:5,0:5:15:0,15,200	./.:.:.:.:.	./.:.:.:.:.	0/0:4,0:4:12:0,12,160	0/0:5,0:5:15:0,15,200	0/0:1,0:1:3:0,3,40	0/0:3,0:3:9:0,9,120
NC_019463.2	23334678	.	G	A	355.06	.	AC=10;AF=0.625;AN=16;BaseQRankSum=0.212;DP=14;Dels=0.00;ExcessHet=0.0152;FS=0.000;HaplotypeScore=0.0000;MLEAC=11;MLEAF=0.688;MQ=60.00;MQ0=0;MQRankSum=-0.919;QD=27.39;ReadPosRankSum=1.061;SOR=1.765;set=variant25	GT:AD:DP:GQ:PL	./.:.:.:.:.	./.:.:.:.:.	./.:.:.:.:.	./.:.:.:.:.	./.:.:.:.:.	./.:.:.:.:.	./.:.:.:.:.	./.:.:.:.:.	./.:.:.:.:.	./.:.:.:.:.	./.:.:.:.:.	./.:.:.:.:.	./.:.:.:.:.	1/1:0,1:1:3:40,3,0	./.:.:.:.:.	./.:.:.:.:.	./.:.:.:.:.	./.:.:.:.:.	./.:.:.:.:.	1/1:0,3:3:9:120,9,0	./.:.:.:.:.	./.:.:.:.:.	./.:.:.:.:.	./.:.:.:.:.	./.:.:.:.:.	./.:.:.:.:.	./.:.:.:.:.	./.:.:.:.:.	./.:.:.:.:.	./.:.:.:.:.	./.:.:.:.:.	./.:.:.:.:.	./.:.:.:.:.	./.:.:.:.:.	./.:.:.:.:.	./.:.:.:.:.	./.:.:.:.:.	./.:.:.:.:.	./.:.:.:.:.	./.:.:.:.:.	./.:.:.:.:.
NC_019463.2	23334679	.	C	A	355.07	.	AC=10;AF=0.625;AN=16;BaseQRankSum=0.636;DP=14;Dels=0.00;ExcessHet=0.0152;FS=0.000;HaplotypeScore=0.0000;MLEAC=11;MLEAF=0.688;MQ=60.00;MQ0=0;MQRankSum=1.061;QD=35.49;ReadPosRankSum=1.485;SOR=1.765;set=variant25	GT:AD:DP:GQ:PL	./.:.:.:.:.	./.:.:.:.:.	./.:.:.:.:.	./.:.:.:.:.	./.:.:.:.:.	./.:.:.:.:.	./.:.:.:.:.	./.:.:.:.:.	./.:.:.:.:.	./.:.:.:.:.	./.:.:.:.:.	./.:.:.:.:.	./.:.:.:.:.	1/1:0,1:1:3:40,3,0	./.:.:.:.:.	./.:.:.:.:.	./.:.:.:.:.	./.:.:.:.:.	./.:.:.:.:.	1/1:0,3:3:9:120,9,0	./.:.:.:.:.	./.:.:.:.:.	./.:.:.:.:.	./.:.:.:.:.	./.:.:.:.:.	./.:.:.:.:.	./.:.:.:.:.	./.:.:.:.:.	./.:.:.:.:.	./.:.:.:.:.	./.:.:.:.:.	./.:.:.:.:.	./.:.:.:.:.	./.:.:.:.:.	./.:.:.:.:.	./.:.:.:.:.	./.:.:.:.:.	./.:.:.:.:.	./.:.:.:.:.	./.:.:.:.:.	./.:.:.:.:.
NC_019463.2	23335126	.	A	T	15144	.	AC=88;AF=0.638;AN=138;BaseQRankSum=-0.278;DP=694;Dels=0.00;ExcessHet=0.0231;FS=0.000;HaplotypeScore=0.2538;InbreedingCoeff=0.1763;MLEAC=89;MLEAF=0.645;MQ=60.00;MQ0=0;MQRankSum=1.353;QD=27.94;ReadPosRankSum=1.686;SOR=1.207;set=variant25	GT:AD:DP:GQ:PL	0/0:1,0:1:3:0,3,40	./.:.:.:.:.	0/0:6,0:6:18:0,18,240	1/1:0,4:4:12:160,12,0	0/1:2,2:4:68:68,0,68	0/0:5,0:5:15:0,15,190	./.:.:.:.:.	./.:.:.:.:.	1/1:0,5:5:15:200,15,0	0/1:8,4:12:99:124,0,274	0/1:11,3:14:78:78,0,398	0/0:3,0:3:9:0,9,120	0/1:7,8:15:99:265,0,235	0/0:1,0:1:3:0,3,40	1/1:0,7:7:18:230,18,0	0/1:5,2:7:62:62,0,142	1/1:0,19:19:57:760,57,0	1/1:0,7:7:18:240,18,0	1/1:0,4:4:12:160,12,0	1/1:0,6:6:18:230,18,0	1/1:1,14:15:5:510,5,0	0/0:20,0:20:60:0,60,800	./.:.:.:.:.	1/1:0,7:7:21:270,21,0	0/0:1,0:1:3:0,3,40	0/0:1,0:1:3:0,3,40	1/1:0,22:22:63:840,63,0	1/1:0,17:17:51:670,51,0	0/1:14,6:20:99:169,0,490	1/1:0,3:3:9:120,9,0	1/1:0,6:6:18:240,18,0	1/1:0,22:22:66:849,66,0	1/1:0,4:4:12:160,12,0	1/1:0,2:2:6:80,6,0	1/1:0,32:32:93:1240,93,0	0/1:13,12:25:99:405,0,434	0/1:4,8:12:99:284,0,124	0/0:2,0:2:6:0,6,80	0/1:1,2:3:31:71,0,31	./.:.:.:.:.	./.:.:.:.:.
NC_019464.2	46074080	.	G	A	74.39	.	AC=2;AF=0.024;AN=84;BaseQRankSum=-0.493;DP=150;Dels=0.00;ExcessHet=0.0262;FS=0.000;HaplotypeScore=0.0639;InbreedingCoeff=0.1205;MLEAC=1;MLEAF=0.012;MQ=60.00;MQ0=0;MQRankSum=-1.007;QD=24.80;ReadPosRankSum=0.372;SOR=0.001;set=variant27	GT:AD:DP:GQ:PL	./.:.:.:.:.	0/0:3,0:3:9:0,9,120	0/0:4,0:4:12:0,12,160	./.:.:.:.:.	0/0:3,0:3:9:0,9,120	./.:.:.:.:.	./.:.:.:.:.	./.:.:.:.:.	0/0:10,0:10:30:0,30,390	0/0:5,0:5:15:0,15,200	0/0:13,0:13:36:0,36,480	0/0:3,0:3:9:0,9,110	./.:.:.:.:.	0/0:4,0:4:12:0,12,150	0/0:1,0:1:3:0,3,40	0/0:3,0:3:9:0,9,120	0/0:4,0:4:12:0,12,160	0/0:1,0:1:3:0,3,40	0/0:2,0:2:6:0,6,80	0/0:1,0:1:3:0,3,40	1/1:0,3:3:9:120,9,0	0/0:1,0:1:3:0,3,40	./.:.:.:.:.	0/0:2,0:2:6:0,6,80	0/0:2,0:2:6:0,6,80	0/0:2,0:2:6:0,6,80	./.:.:.:.:.	./.:.:.:.:.	0/0:1,0:1:3:0,3,40	0/0:7,0:7:18:0,18,240	./.:.:.:.:.	0/0:4,0:4:12:0,12,160	0/0:6,0:6:18:0,18,240	0/0:2,0:2:6:0,6,80	./.:.:.:.:.	./.:.:.:.:.	0/0:5,0:5:15:0,15,200	0/0:11,0:12:30:0,30,400	0/0:2,0:2:6:0,6,80	./.:.:.:.:.	0/0:6,0:6:18:0,18,240
NC_019464.2	46074114	.	T	C	33.89	.	AC=1;AF=0.012;AN=84;BaseQRankSum=1.778;DP=150;Dels=0.00;ExcessHet=3.0103;FS=0.000;HaplotypeScore=0.0877;InbreedingCoeff=-0.0990;MLEAC=1;MLEAF=0.012;MQ=60.00;MQ0=0;MQRankSum=0.664;QD=11.30;ReadPosRankSum=1.958;SOR=0.000;set=variant27	GT:AD:DP:GQ:PL	./.:.:.:.:.	0/0:3,0:3:9:0,9,110	0/0:4,0:4:12:0,12,150	./.:.:.:.:.	0/1:1,2:3:31:71,0,31	./.:.:.:.:.	./.:.:.:.:.	./.:.:.:.:.	0/0:10,0:10:30:0,30,390	0/0:5,0:5:15:0,15,200	0/0:13,0:13:39:0,39,520	0/0:3,0:3:9:0,9,120	./.:.:.:.:.	0/0:4,0:4:12:0,12,160	0/0:1,0:1:3:0,3,40	0/0:3,0:3:9:0,9,120	0/0:4,0:4:12:0,12,160	0/0:1,0:1:3:0,3,40	0/0:2,0:2:6:0,6,80	0/0:1,0:1:3:0,3,40	0/0:3,0:3:9:0,9,120	0/0:1,0:1:3:0,3,40	./.:.:.:.:.	0/0:2,0:2:6:0,6,80	0/0:2,0:2:6:0,6,80	0/0:2,0:2:6:0,6,80	./.:.:.:.:.	./.:.:.:.:.	0/0:1,0:1:3:0,3,40	0/0:7,0:7:21:0,21,280	./.:.:.:.:.	0/0:4,0:4:12:0,12,160	0/0:6,0:6:18:0,18,240	0/0:2,0:2:6:0,6,80	./.:.:.:.:.	./.:.:.:.:.	0/0:5,0:5:15:0,15,200	0/0:12,0:12:33:0,33,440	0/0:2,0:2:6:0,6,80	./.:.:.:.:.	0/0:6,0:6:18:0,18,240
NC_019464.2	46074127	.	G	A	327.12	.	AC=9;AF=0.107;AN=84;BaseQRankSum=1.120;DP=150;Dels=0.00;ExcessHet=0.0001;FS=0.000;HaplotypeScore=0.1302;InbreedingCoeff=0.3193;MLEAC=7;MLEAF=0.083;MQ=60.00;MQ0=0;MQRankSum=-0.324;QD=18.17;ReadPosRankSum=1.566;SOR=0.009;set=variant27	GT:AD:DP:GQ:PL	./.:.:.:.:.	0/0:3,0:3:9:0,9,120	0/0:4,0:4:12:0,12,160	./.:.:.:.:.	0/0:3,0:3:9:0,9,120	./.:.:.:.:.	./.:.:.:.:.	./.:.:.:.:.	0/0:10,0:10:27:0,27,350	0/0:5,0:5:15:0,15,200	0/1:9,4:13:99:103,0,274	0/0:3,0:3:9:0,9,120	./.:.:.:.:.	0/0:4,0:4:12:0,12,160	0/0:1,0:1:3:0,3,40	0/0:3,0:3:9:0,9,120	0/0:4,0:4:12:0,12,160	0/0:1,0:1:3:0,3,40	0/0:2,0:2:6:0,6,80	0/0:1,0:1:3:0,3,40	0/0:3,0:3:9:0,9,120	0/0:1,0:1:3:0,3,40	./.:.:.:.:.	0/0:2,0:2:3:0,3,40	0/0:2,0:2:6:0,6,80	0/0:2,0:2:6:0,6,80	./.:.:.:.:.	./.:.:.:.:.	0/0:1,0:1:3:0,3,40	0/0:7,0:7:21:0,21,280	./.:.:.:.:.	0/0:4,0:4:12:0,12,160	0/0:6,0:6:18:0,18,230	0/0:2,0:2:6:0,6,80	./.:.:.:.:.	./.:.:.:.:.	1/1:0,5:5:15:200,15,0	0/0:11,0:12:30:0,30,390	0/0:2,0:2:6:0,6,80	./.:.:.:.:.	0/0:6,0:6:18:0,18,240
NC_019464.2	46074161	.	C	T	30.91	.	AC=1;AF=0.012;AN=84;BaseQRankSum=-0.860;DP=150;Dels=0.00;ExcessHet=3.0103;FS=0.000;HaplotypeScore=0.1991;InbreedingCoeff=-0.1000;MLEAC=1;MLEAF=0.012;MQ=60.00;MQ0=0;MQRankSum=-0.877;QD=7.73;ReadPosRankSum=1.680;SOR=0.000;set=variant27	GT:AD:DP:GQ:PL	./.:.:.:.:.	0/0:3,0:3:9:0,9,120	0/0:4,0:4:12:0,12,160	./.:.:.:.:.	0/0:3,0:3:9:0,9,120	./.:.:.:.:.	./.:.:.:.:.	./.:.:.:.:.	0/0:10,0:10:27:0,27,360	0/0:5,0:5:15:0,15,200	0/0:13,0:13:39:0,39,510	0/0:3,0:3:9:0,9,120	./.:.:.:.:.	0/0:4,0:4:12:0,12,160	0/0:1,0:1:3:0,3,40	0/0:3,0:3:9:0,9,120	0/1:2,2:4:68:68,0,68	0/0:1,0:1:3:0,3,40	0/0:2,0:2:6:0,6,80	0/0:1,0:1:3:0,3,40	0/0:3,0:3:9:0,9,120	0/0:1,0:1:3:0,3,40	./.:.:.:.:.	0/0:2,0:2:6:0,6,80	0/0:2,0:2:6:0,6,80	0/0:2,0:2:6:0,6,80	./.:.:.:.:.	./.:.:.:.:.	0/0:1,0:1:3:0,3,40	0/0:7,0:7:21:0,21,280	./.:.:.:.:.	0/0:4,0:4:12:0,12,160	0/0:6,0:6:18:0,18,230	0/0:2,0:2:6:0,6,80	./.:.:.:.:.	./.:.:.:.:.	0/0:5,0:5:15:0,15,200	0/0:12,0:12:36:0,36,480	0/0:2,0:2:6:0,6,70	./.:.:.:.:.	0/0:6,0:6:18:0,18,240
NC_019464.2	46074407	.	A	G	102.35	.	AC=1;AF=0.012;AN=84;BaseQRankSum=1.414;DP=148;Dels=0.00;ExcessHet=3.0103;FS=0.000;HaplotypeScore=0.9441;InbreedingCoeff=-0.1159;MLEAC=1;MLEAF=0.012;MQ=60.00;MQ0=0;MQRankSum=0.165;QD=12.79;ReadPosRankSum=0.900;SOR=0.001;set=variant27	GT:AD:DP:GQ:PL	./.:.:.:.:.	0/0:3,0:3:9:0,9,120	0/0:4,0:4:6:0,6,70	./.:.:.:.:.	0/0:3,0:3:9:0,9,120	./.:.:.:.:.	./.:.:.:.:.	./.:.:.:.:.	0/0:10,0:10:30:0,30,390	0/0:4,0:5:6:0,6,80	0/0:11,0:12:30:0,30,359	0/0:3,0:3:9:0,9,120	./.:.:.:.:.	0/0:3,0:3:3:0,3,40	0/0:1,0:1:3:0,3,40	0/0:3,0:3:9:0,9,120	0/0:4,0:4:12:0,12,160	0/0:1,0:1:3:0,3,30	0/0:2,0:2:6:0,6,70	0/0:1,0:1:3:0,3,30	0/0:3,0:3:9:0,9,120	0/0:1,0:1:3:0,3,40	./.:.:.:.:.	0/0:2,0:2:6:0,6,80	0/0:2,0:2:6:0,6,80	0/0:2,0:2:6:0,6,70	./.:.:.:.:.	./.:.:.:.:.	0/0:1,0:1:3:0,3,40	0/0:7,0:7:18:0,18,230	./.:.:.:.:.	0/0:4,0:4:9:0,9,110	0/0:6,0:6:15:0,15,190	0/0:2,0:2:6:0,6,80	./.:.:.:.:.	./.:.:.:.:.	0/0:5,0:5:12:0,12,150	0/0:12,0:12:30:0,30,369	0/0:2,0:2:6:0,6,70	./.:.:.:.:.	0/0:4,0:6:9:0,9,99
NC_019464.2	46074429	.	A	G	56.17	.	AC=1;AF=0.012;AN=82;BaseQRankSum=0.386;DP=150;Dels=0.00;ExcessHet=3.0103;FS=0.000;HaplotypeScore=0.5335;InbreedingCoeff=-0.1071;MLEAC=1;MLEAF=0.012;MQ=59.87;MQ0=0;MQRankSum=-0.993;QD=5.62;ReadPosRankSum=0.055;SOR=0.001;set=variant27	GT:AD:DP:GQ:PL	./.:.:.:.:.	0/0:3,0:3:9:0,9,120	0/0:4,0:4:12:0,12,160	./.:.:.:.:.	0/0:3,0:3:9:0,9,120	./.:.:.:.:.	./.:.:.:.:.	./.:.:.:.:.	0/1:7,3:10:93:93,0,203	0/0:5,0:5:12:0,12,160	0/0:12,0:13:30:0,30,379	0/0:3,0:3:9:0,9,120	./.:.:.:.:.	0/0:3,0:4:9:0,9,120	0/0:1,0:1:3:0,3,40	0/0:3,0:3:9:0,9,120	0/0:4,0:4:12:0,12,160	0/0:1,0:1:3:0,3,40	0/0:2,0:2:6:0,6,80	0/0:1,0:1:3:0,3,40	0/0:3,0:3:9:0,9,120	0/0:1,0:1:3:0,3,30	./.:.:.:.:.	0/0:2,0:2:6:0,6,80	0/0:2,0:2:6:0,6,70	0/0:2,0:2:6:0,6,80	./.:.:.:.:.	./.:.:.:.:.	0/0:1,0:1:3:0,3,40	0/0:7,0:7:21:0,21,270	./.:.:.:.:.	0/0:4,0:4:6:0,6,80	0/0:6,0:6:15:0,15,200	0/0:2,0:2:6:0,6,80	./.:.:.:.:.	./.:.:.:.:.	0/0:5,0:5:12:0,12,160	0/0:11,0:12:24:0,24,299	0/0:2,0:2:6:0,6,80	./.:.:.:.:.	0/0:6,0:6:12:0,12,129
NC_019464.2	46074483	.	T	C	74.39	.	AC=2;AF=0.024;AN=84;BaseQRankSum=-0.696;DP=149;Dels=0.00;ExcessHet=0.0262;FS=0.000;HaplotypeScore=0.0639;InbreedingCoeff=0.1208;MLEAC=1;MLEAF=0.012;MQ=60.00;MQ0=0;MQRankSum=-0.520;QD=24.80;ReadPosRankSum=0.655;SOR=0.001;set=variant27	GT:AD:DP:GQ:PL	./.:.:.:.:.	0/0:3,0:3:9:0,9,120	0/0:4,0:4:12:0,12,160	./.:.:.:.:.	0/0:3,0:3:9:0,9,120	./.:.:.:.:.	./.:.:.:.:.	./.:.:.:.:.	0/0:10,0:10:30:0,30,400	0/0:5,0:5:15:0,15,200	0/0:12,0:12:36:0,36,480	0/0:3,0:3:9:0,9,120	./.:.:.:.:.	0/0:4,0:4:12:0,12,160	0/0:1,0:1:3:0,3,40	0/0:3,0:3:9:0,9,120	0/0:4,0:4:12:0,12,160	0/0:1,0:1:3:0,3,40	0/0:2,0:2:6:0,6,80	0/0:1,0:1:3:0,3,40	1/1:0,3:3:9:120,9,0	0/0:1,0:1:3:0,3,40	./.:.:.:.:.	0/0:2,0:2:6:0,6,80	0/0:2,0:2:6:0,6,80	0/0:2,0:2:6:0,6,80	./.:.:.:.:.	./.:.:.:.:.	0/0:1,0:1:3:0,3,40	0/0:7,0:7:21:0,21,280	./.:.:.:.:.	0/0:4,0:4:12:0,12,160	0/0:6,0:6:18:0,18,240	0/0:2,0:2:6:0,6,80	./.:.:.:.:.	./.:.:.:.:.	0/0:5,0:5:15:0,15,200	0/0:12,0:12:36:0,36,470	0/0:2,0:2:6:0,6,80	./.:.:.:.:.	0/0:6,0:6:18:0,18,240
NC_019464.2	46074735	.	T	C	34.46	.	AC=1;AF=0.024;AN=42;BaseQRankSum=1.723;DP=51;Dels=0.00;ExcessHet=3.0103;FS=0.000;HaplotypeScore=0.2555;InbreedingCoeff=-0.1560;MLEAC=1;MLEAF=0.024;MQ=60.00;MQ0=0;MQRankSum=0.607;QD=8.61;ReadPosRankSum=0.995;SOR=0.004;set=variant27	GT:AD:DP:GQ:PL	./.:.:.:.:.	0/0:1,0:1:3:0,3,40	./.:.:.:.:.	./.:.:.:.:.	./.:.:.:.:.	./.:.:.:.:.	./.:.:.:.:.	./.:.:.:.:.	./.:.:.:.:.	0/0:1,0:1:3:0,3,40	./.:.:.:.:.	./.:.:.:.:.	./.:.:.:.:.	./.:.:.:.:.	./.:.:.:.:.	./.:.:.:.:.	0/0:2,0:2:6:0,6,80	./.:.:.:.:.	0/0:7,0:7:21:0,21,280	0/0:3,0:3:9:0,9,120	0/0:1,0:1:3:0,3,40	./.:.:.:.:.	./.:.:.:.:.	./.:.:.:.:.	./.:.:.:.:.	./.:.:.:.:.	./.:.:.:.:.	0/0:2,0:2:6:0,6,80	0/0:1,0:1:3:0,3,40	./.:.:.:.:.	./.:.:.:.:.	./.:.:.:.:.	./.:.:.:.:.	./.:.:.:.:.	0/0:2,0:2:6:0,6,59	0/0:1,0:1:3:0,3,40	0/0:1,0:1:3:0,3,40	./.:.:.:.:.	./.:.:.:.:.	0/0:1,0:1:3:0,3,40	./.:.:.:.:.
NC_019464.2	46075018	.	G	A	41.07	.	AC=2;AF=0.048;AN=42;BaseQRankSum=0.704;DP=51;Dels=0.00;ExcessHet=0.0533;FS=0.000;HaplotypeScore=0.2129;InbreedingCoeff=0.1104;MLEAC=1;MLEAF=0.024;MQ=60.00;MQ0=0;MQRankSum=-1.480;QD=20.54;ReadPosRankSum=-0.704;SOR=0.004;set=variant27	GT:AD:DP:GQ:PL	./.:.:.:.:.	0/0:1,0:1:3:0,3,40	./.:.:.:.:.	./.:.:.:.:.	./.:.:.:.:.	./.:.:.:.:.	./.:.:.:.:.	./.:.:.:.:.	./.:.:.:.:.	0/0:1,0:1:3:0,3,40	./.:.:.:.:.	./.:.:.:.:.	./.:.:.:.:.	./.:.:.:.:.	./.:.:.:.:.	./.:.:.:.:.	0/0:2,0:2:3:0,3,40	./.:.:.:.:.	0/0:7,0:7:21:0,21,280	0/0:3,0:3:9:0,9,120	0/0:1,0:1:3:0,3,40	./.:.:.:.:.	./.:.:.:.:.	./.:.:.:.:.	./.:.:.:.:.	./.:.:.:.:.	./.:.:.:.:.	0/0:2,0:2:6:0,6,80	0/0:1,0:1:3:0,3,40	./.:.:.:.:.	./.:.:.:.:.	./.:.:.:.:.	./.:.:.:.:.	./.:.:.:.:.	1/1:0,2:2:6:80,6,0	0/0:1,0:1:3:0,3,40	0/0:1,0:1:3:0,3,40	./.:.:.:.:.	./.:.:.:.:.	0/0:1,0:1:3:0,3,40	./.:.:.:.:.
NC_019464.2	46079269	.	G	A	38.85	.	AC=2;AF=0.030;AN=66;BaseQRankSum=0.817;DP=78;Dels=0.00;ExcessHet=0.0335;FS=0.000;HaplotypeScore=0.0271;InbreedingCoeff=0.0654;MLEAC=1;MLEAF=0.015;MQ=60.00;MQ0=0;MQRankSum=-0.624;QD=19.43;ReadPosRankSum=-1.553;SOR=0.002;set=variant27	GT:AD:DP:GQ:PL	0/0:1,0:1:3:0,3,40	./.:.:.:.:.	./.:.:.:.:.	./.:.:.:.:.	./.:.:.:.:.	./.:.:.:.:.	0/0:2,0:2:6:0,6,80	1/1:0,2:2:6:80,6,0	./.:.:.:.:.	0/0:2,0:2:6:0,6,59	./.:.:.:.:.	0/0:3,0:3:9:0,9,120	./.:.:.:.:.	0/0:3,0:3:6:0,6,70	./.:.:.:.:.	0/0:2,0:2:6:0,6,80	./.:.:.:.:.	0/0:2,0:2:6:0,6,80	./.:.:.:.:.	0/0:1,0:1:3:0,3,40	0/0:2,0:2:6:0,6,70	0/0:4,0:4:12:0,12,160	./.:.:.:.:.	0/0:1,0:1:3:0,3,40	./.:.:.:.:.	./.:.:.:.:.	./.:.:.:.:.	./.:.:.:.:.	./.:.:.:.:.	./.:.:.:.:.	./.:.:.:.:.	0/0:2,0:2:6:0,6,80	./.:.:.:.:.	0/0:2,0:2:6:0,6,80	./.:.:.:.:.	0/0:1,0:1:3:0,3,40	./.:.:.:.:.	0/0:1,0:1:3:0,3,40	./.:.:.:.:.	./.:.:.:.:.	./.:.:.:.:.
NC_019464.2	46079321	.	C	A	116.07	.	AC=3;AF=0.045;AN=66;BaseQRankSum=-0.352;DP=79;Dels=0.00;ExcessHet=0.1014;FS=0.000;HaplotypeScore=0.1385;InbreedingCoeff=0.0395;MLEAC=3;MLEAF=0.045;MQ=60.00;MQ0=0;MQRankSum=0.372;QD=8.93;ReadPosRankSum=-0.735;SOR=0.006;set=variant27	GT:AD:DP:GQ:PL	0/0:1,0:1:3:0,3,40	./.:.:.:.:.	./.:.:.:.:.	./.:.:.:.:.	./.:.:.:.:.	./.:.:.:.:.	0/0:2,0:2:6:0,6,80	0/0:2,0:2:6:0,6,80	./.:.:.:.:.	0/0:2,0:2:3:0,3,40	./.:.:.:.:.	0/0:3,0:3:9:0,9,120	./.:.:.:.:.	0/0:4,0:4:9:0,9,120	./.:.:.:.:.	0/0:2,0:2:6:0,6,80	./.:.:.:.:.	0/0:2,0:2:6:0,6,80	./.:.:.:.:.	0/0:1,0:1:3:0,3,40	0/0:2,0:2:3:0,3,40	0/0:4,0:4:12:0,12,160	./.:.:.:.:.	0/0:1,0:1:3:0,3,40	./.:.:.:.:.	./.:.:.:.:.	./.:.:.:.:.	./.:.:.:.:.	./.:.:.:.:.	./.:.:.:.:.	./.:.:.:.:.	0/0:2,0:2:6:0,6,80	./.:.:.:.:.	0/0:2,0:2:6:0,6,80	./.:.:.:.:.	0/0:1,0:1:3:0,3,40	./.:.:.:.:.	0/0:1,0:1:3:0,3,40	./.:.:.:.:.	./.:.:.:.:.	./.:.:.:.:.
NC_019464.2	46079348	.	T	C	32.47	.	AC=1;AF=0.015;AN=66;BaseQRankSum=-0.390;DP=79;Dels=0.00;ExcessHet=3.0103;FS=0.000;HaplotypeScore=0.2740;InbreedingCoeff=-0.1325;MLEAC=1;MLEAF=0.015;MQ=60.00;MQ0=0;MQRankSum=-0.390;QD=8.12;ReadPosRankSum=-0.702;SOR=0.001;set=variant27	GT:AD:DP:GQ:PL	0/0:1,0:1:3:0,3,40	./.:.:.:.:.	./.:.:.:.:.	./.:.:.:.:.	./.:.:.:.:.	./.:.:.:.:.	0/0:2,0:2:6:0,6,80	0/0:2,0:2:6:0,6,80	./.:.:.:.:.	0/0:2,0:2:6:0,6,80	./.:.:.:.:.	0/0:3,0:3:9:0,9,120	./.:.:.:.:.	0/0:4,0:4:12:0,12,150	./.:.:.:.:.	0/0:2,0:2:6:0,6,80	./.:.:.:.:.	0/0:2,0:2:6:0,6,80	./.:.:.:.:.	0/0:1,0:1:3:0,3,40	0/0:2,0:2:6:0,6,80	0/0:4,0:4:9:0,9,110	./.:.:.:.:.	0/0:1,0:1:3:0,3,40	./.:.:.:.:.	./.:.:.:.:.	./.:.:.:.:.	./.:.:.:.:.	./.:.:.:.:.	./.:.:.:.:.	./.:.:.:.:.	0/0:2,0:2:6:0,6,80	./.:.:.:.:.	0/0:2,0:2:6:0,6,80	./.:.:.:.:.	0/0:1,0:1:3:0,3,40	./.:.:.:.:.	0/0:1,0:1:3:0,3,40	./.:.:.:.:.	./.:.:.:.:.	./.:.:.:.:.
NC_019464.2	46079375	.	T	C	72.69	.	AC=1;AF=0.016;AN=62;BaseQRankSum=-0.698;DP=79;Dels=0.00;ExcessHet=3.0103;FS=0.000;HaplotypeScore=0.1730;InbreedingCoeff=-0.1291;MLEAC=1;MLEAF=0.016;MQ=60.00;MQ0=0;MQRankSum=0.276;QD=18.17;ReadPosRankSum=0.329;SOR=0.003;set=variant27	GT:AD:DP:GQ:PL	0/0:1,0:1:3:0,3,40	./.:.:.:.:.	./.:.:.:.:.	./.:.:.:.:.	./.:.:.:.:.	./.:.:.:.:.	0/0:2,0:2:6:0,6,80	0/0:2,0:2:6:0,6,80	./.:.:.:.:.	0/0:2,0:2:6:0,6,70	./.:.:.:.:.	0/0:3,0:3:9:0,9,110	./.:.:.:.:.	0/0:4,0:4:9:0,9,110	./.:.:.:.:.	0/0:2,0:2:6:0,6,80	./.:.:.:.:.	0/0:2,0:2:6:0,6,70	./.:.:.:.:.	0/0:1,0:1:3:0,3,40	0/0:2,0:2:6:0,6,59	0/0:4,0:4:12:0,12,160	./.:.:.:.:.	0/0:1,0:1:3:0,3,40	./.:.:.:.:.	./.:.:.:.:.	./.:.:.:.:.	./.:.:.:.:.	./.:.:.:.:.	./.:.:.:.:.	./.:.:.:.:.	0/0:2,0:2:3:0,3,40	./.:.:.:.:.	0/0:2,0:2:6:0,6,80	./.:.:.:.:.	0/0:1,0:1:3:0,3,40	./.:.:.:.:.	./.:.:.:.:.	./.:.:.:.:.	./.:.:.:.:.	./.:.:.:.:.
NC_019464.2	46079550	.	T	C	94.62	.	AC=1;AF=0.015;AN=68;BaseQRankSum=2.042;DP=80;Dels=0.00;ExcessHet=3.0103;FS=0.000;HaplotypeScore=0.1315;InbreedingCoeff=-0.1394;MLEAC=1;MLEAF=0.015;MQ=59.81;MQ0=0;MQRankSum=0.210;QD=9.46;ReadPosRankSum=-1.821;SOR=0.004;set=variant27	GT:AD:DP:GQ:PL	0/0:1,0:1:3:0,3,40	./.:.:.:.:.	./.:.:.:.:.	./.:.:.:.:.	./.:.:.:.:.	./.:.:.:.:.	0/0:2,0:2:6:0,6,80	0/0:2,0:2:6:0,6,80	0/0:1,0:1:3:0,3,40	0/0:2,0:2:3:0,3,40	./.:.:.:.:.	0/0:3,0:3:9:0,9,120	./.:.:.:.:.	0/0:4,0:4:9:0,9,120	./.:.:.:.:.	0/0:2,0:2:6:0,6,80	./.:.:.:.:.	0/0:2,0:2:6:0,6,80	./.:.:.:.:.	0/0:1,0:1:3:0,3,40	0/0:2,0:2:3:0,3,40	0/0:4,0:4:12:0,12,129	./.:.:.:.:.	0/0:1,0:1:3:0,3,40	./.:.:.:.:.	./.:.:.:.:.	./.:.:.:.:.	./.:.:.:.:.	./.:.:.:.:.	./.:.:.:.:.	./.:.:.:.:.	0/0:2,0:2:6:0,6,80	./.:.:.:.:.	0/0:2,0:2:6:0,6,70	./.:.:.:.:.	0/0:1,0:1:3:0,3,40	./.:.:.:.:.	0/0:1,0:1:3:0,3,40	./.:.:.:.:.	./.:.:.:.:.	./.:.:.:.:.
NC_019464.2	46079581	.	A	G	38.7	.	AC=2;AF=0.029;AN=68;BaseQRankSum=1.464;DP=80;Dels=0.00;ExcessHet=0.0325;FS=0.000;HaplotypeScore=0.2584;InbreedingCoeff=0.0653;MLEAC=1;MLEAF=0.015;MQ=59.81;MQ0=0;MQRankSum=1.063;QD=19.35;ReadPosRankSum=-0.539;SOR=0.001;set=variant27	GT:AD:DP:GQ:PL	0/0:1,0:1:3:0,3,40	./.:.:.:.:.	./.:.:.:.:.	./.:.:.:.:.	./.:.:.:.:.	./.:.:.:.:.	0/0:2,0:2:6:0,6,80	0/0:2,0:2:6:0,6,80	0/0:1,0:1:3:0,3,40	1/1:0,2:2:6:80,6,0	./.:.:.:.:.	0/0:3,0:3:9:0,9,120	./.:.:.:.:.	0/0:4,0:4:12:0,12,160	./.:.:.:.:.	0/0:2,0:2:6:0,6,80	./.:.:.:.:.	0/0:2,0:2:6:0,6,80	./.:.:.:.:.	0/0:1,0:1:3:0,3,40	0/0:2,0:2:6:0,6,80	0/0:4,0:4:9:0,9,120	./.:.:.:.:.	0/0:1,0:1:3:0,3,40	./.:.:.:.:.	./.:.:.:.:.	./.:.:.:.:.	./.:.:.:.:.	./.:.:.:.:.	./.:.:.:.:.	./.:.:.:.:.	0/0:2,0:2:6:0,6,80	./.:.:.:.:.	0/0:2,0:2:6:0,6,80	./.:.:.:.:.	0/0:1,0:1:3:0,3,40	./.:.:.:.:.	0/0:1,0:1:3:0,3,40	./.:.:.:.:.	./.:.:.:.:.	./.:.:.:.:.
NC_019464.2	46079588	.	A	T	64.07	.	AC=1;AF=0.015;AN=68;BaseQRankSum=1.046;DP=80;Dels=0.00;ExcessHet=3.0103;FS=0.000;HaplotypeScore=0.3110;InbreedingCoeff=-0.1337;MLEAC=1;MLEAF=0.015;MQ=59.81;MQ0=0;MQRankSum=0.484;QD=21.36;ReadPosRankSum=-0.640;SOR=0.001;set=variant27	GT:AD:DP:GQ:PL	0/0:1,0:1:3:0,3,40	./.:.:.:.:.	./.:.:.:.:.	./.:.:.:.:.	./.:.:.:.:.	./.:.:.:.:.	0/0:1,0:2:3:0,3,40	0/0:2,0:2:6:0,6,80	0/0:1,0:1:3:0,3,40	0/0:2,0:2:6:0,6,80	./.:.:.:.:.	0/0:3,0:3:9:0,9,110	./.:.:.:.:.	0/0:4,0:4:12:0,12,160	./.:.:.:.:.	0/0:2,0:2:6:0,6,70	./.:.:.:.:.	0/0:2,0:2:6:0,6,80	./.:.:.:.:.	0/0:1,0:1:3:0,3,40	0/0:2,0:2:6:0,6,80	0/0:4,0:4:12:0,12,150	./.:.:.:.:.	0/0:1,0:1:3:0,3,40	./.:.:.:.:.	./.:.:.:.:.	./.:.:.:.:.	./.:.:.:.:.	./.:.:.:.:.	./.:.:.:.:.	./.:.:.:.:.	0/0:2,0:2:6:0,6,80	./.:.:.:.:.	0/0:2,0:2:6:0,6,80	./.:.:.:.:.	0/0:1,0:1:3:0,3,40	./.:.:.:.:.	0/0:1,0:1:3:0,3,40	./.:.:.:.:.	./.:.:.:.:.	./.:.:.:.:.
NC_019464.2	46079591	.	T	C	2358.1	.	AC=53;AF=0.779;AN=68;BaseQRankSum=-0.223;DP=80;Dels=0.00;ExcessHet=0.0002;FS=0.000;HaplotypeScore=0.2553;InbreedingCoeff=0.2776;MLEAC=54;MLEAF=0.794;MQ=59.81;MQ0=0;MQRankSum=1.257;QD=35.37;ReadPosRankSum=1.389;SOR=2.749;set=variant27	GT:AD:DP:GQ:PL	1/1:0,1:1:3:40,3,0	./.:.:.:.:.	./.:.:.:.:.	./.:.:.:.:.	./.:.:.:.:.	./.:.:.:.:.	0/0:2,0:2:6:0,6,80	1/1:0,2:2:6:80,6,0	1/1:0,1:1:3:40,3,0	1/1:0,2:2:6:80,6,0	./.:.:.:.:.	0/0:3,0:3:9:0,9,120	./.:.:.:.:.	1/1:0,4:4:12:150,12,0	./.:.:.:.:.	1/1:0,2:2:3:40,3,0	./.:.:.:.:.	1/1:0,2:2:6:80,6,0	./.:.:.:.:.	1/1:0,1:1:3:40,3,0	1/1:0,2:2:6:80,6,0	1/1:0,4:4:12:160,12,0	./.:.:.:.:.	1/1:0,1:1:3:40,3,0	./.:.:.:.:.	./.:.:.:.:.	./.:.:.:.:.	./.:.:.:.:.	./.:.:.:.:.	./.:.:.:.:.	./.:.:.:.:.	0/1:1,1:2:24:34,0,24	./.:.:.:.:.	1/1:0,2:2:6:80,6,0	./.:.:.:.:.	1/1:0,1:1:3:40,3,0	./.:.:.:.:.	0/0:1,0:1:3:0,3,40	./.:.:.:.:.	./.:.:.:.:.	./.:.:.:.:.
NC_019464.2	46079613	.	T	A	32.43	.	AC=1;AF=0.015;AN=68;BaseQRankSum=0.359;DP=79;Dels=0.00;ExcessHet=3.0103;FS=0.000;HaplotypeScore=0.1113;InbreedingCoeff=-0.1334;MLEAC=1;MLEAF=0.015;MQ=60.00;MQ0=0;MQRankSum=0.390;QD=8.11;ReadPosRankSum=-0.515;SOR=0.001;set=variant27	GT:AD:DP:GQ:PL	0/0:1,0:1:3:0,3,40	./.:.:.:.:.	./.:.:.:.:.	./.:.:.:.:.	./.:.:.:.:.	./.:.:.:.:.	0/0:2,0:2:6:0,6,80	0/0:2,0:2:6:0,6,80	0/0:1,0:1:3:0,3,40	0/0:2,0:2:6:0,6,80	./.:.:.:.:.	0/0:3,0:3:9:0,9,120	./.:.:.:.:.	0/0:4,0:4:12:0,12,139	./.:.:.:.:.	0/0:2,0:2:6:0,6,80	./.:.:.:.:.	0/0:2,0:2:6:0,6,80	./.:.:.:.:.	0/0:1,0:1:3:0,3,40	0/0:2,0:2:6:0,6,70	0/0:3,0:3:9:0,9,120	./.:.:.:.:.	0/0:1,0:1:3:0,3,40	./.:.:.:.:.	./.:.:.:.:.	./.:.:.:.:.	./.:.:.:.:.	./.:.:.:.:.	./.:.:.:.:.	./.:.:.:.:.	0/0:2,0:2:6:0,6,80	./.:.:.:.:.	0/0:2,0:2:6:0,6,80	./.:.:.:.:.	0/0:1,0:1:3:0,3,40	./.:.:.:.:.	0/0:1,0:1:3:0,3,40	./.:.:.:.:.	./.:.:.:.:.	./.:.:.:.:.
NC_019464.2	46079627	.	A	G	32.45	.	AC=1;AF=0.015;AN=68;BaseQRankSum=1.723;DP=78;Dels=0.00;ExcessHet=3.0103;FS=0.000;HaplotypeScore=0.0850;InbreedingCoeff=-0.1344;MLEAC=1;MLEAF=0.015;MQ=60.00;MQ0=0;MQRankSum=1.375;QD=8.11;ReadPosRankSum=0.711;SOR=0.002;set=variant27	GT:AD:DP:GQ:PL	0/0:1,0:1:3:0,3,40	./.:.:.:.:.	./.:.:.:.:.	./.:.:.:.:.	./.:.:.:.:.	./.:.:.:.:.	0/0:2,0:2:6:0,6,80	0/0:2,0:2:6:0,6,80	0/0:1,0:1:3:0,3,40	0/0:2,0:2:6:0,6,80	./.:.:.:.:.	0/0:3,0:3:9:0,9,120	./.:.:.:.:.	0/0:4,0:4:12:0,12,150	./.:.:.:.:.	0/0:2,0:2:6:0,6,80	./.:.:.:.:.	0/0:2,0:2:6:0,6,80	./.:.:.:.:.	0/0:1,0:1:3:0,3,40	0/0:2,0:2:6:0,6,80	0/0:3,0:3:9:0,9,120	./.:.:.:.:.	0/0:1,0:1:3:0,3,40	./.:.:.:.:.	./.:.:.:.:.	./.:.:.:.:.	./.:.:.:.:.	./.:.:.:.:.	./.:.:.:.:.	./.:.:.:.:.	0/0:2,0:2:6:0,6,80	./.:.:.:.:.	0/0:2,0:2:6:0,6,80	./.:.:.:.:.	0/0:1,0:1:3:0,3,40	./.:.:.:.:.	0/0:1,0:1:3:0,3,40	./.:.:.:.:.	./.:.:.:.:.	./.:.:.:.:.
NC_019464.2	46082418	.	T	C	479.28	.	AC=18;AF=0.500;AN=36;BaseQRankSum=0.777;DP=43;Dels=0.00;ExcessHet=0.0019;FS=0.000;HaplotypeScore=0.2222;InbreedingCoeff=0.6126;MLEAC=16;MLEAF=0.444;MQ=60.00;MQ0=0;MQRankSum=0.064;QD=30.42;ReadPosRankSum=0.166;SOR=0.266;set=variant27	GT:AD:DP:GQ:PL	./.:.:.:.:.	./.:.:.:.:.	./.:.:.:.:.	0/1:3,1:4:28:28,0,108	./.:.:.:.:.	1/1:0,2:2:6:80,6,0	./.:.:.:.:.	0/0:5,0:5:15:0,15,190	./.:.:.:.:.	./.:.:.:.:.	./.:.:.:.:.	./.:.:.:.:.	./.:.:.:.:.	./.:.:.:.:.	0/0:6,0:6:18:0,18,240	0/1:3,2:5:65:65,0,105	1/1:0,1:1:3:40,3,0	./.:.:.:.:.	./.:.:.:.:.	./.:.:.:.:.	./.:.:.:.:.	./.:.:.:.:.	./.:.:.:.:.	./.:.:.:.:.	./.:.:.:.:.	1/1:0,2:2:6:70,6,0	./.:.:.:.:.	./.:.:.:.:.	./.:.:.:.:.	./.:.:.:.:.	./.:.:.:.:.	./.:.:.:.:.	./.:.:.:.:.	./.:.:.:.:.	./.:.:.:.:.	./.:.:.:.:.	./.:.:.:.:.	./.:.:.:.:.	0/0:1,0:1:3:0,3,40	./.:.:.:.:.	./.:.:.:.:.
NC_019464.2	46082548	.	T	G	568.31	.	AC=20;AF=0.526;AN=38;BaseQRankSum=-0.075;DP=48;Dels=0.00;ExcessHet=0.0011;FS=0.000;HaplotypeScore=0.0471;InbreedingCoeff=0.3949;MLEAC=19;MLEAF=0.500;MQ=60.00;MQ0=0;MQRankSum=-0.841;QD=33.43;ReadPosRankSum=0.564;SOR=0.319;set=variant27	GT:AD:DP:GQ:PL	./.:.:.:.:.	./.:.:.:.:.	./.:.:.:.:.	0/1:4,1:5:25:25,0,145	1/1:0,2:2:6:70,6,0	1/1:0,3:3:9:120,9,0	./.:.:.:.:.	0/0:5,0:5:12:0,12,160	./.:.:.:.:.	./.:.:.:.:.	./.:.:.:.:.	./.:.:.:.:.	./.:.:.:.:.	./.:.:.:.:.	0/0:6,0:6:18:0,18,240	0/1:4,2:6:62:62,0,142	1/1:0,1:1:3:40,3,0	./.:.:.:.:.	./.:.:.:.:.	./.:.:.:.:.	./.:.:.:.:.	./.:.:.:.:.	./.:.:.:.:.	./.:.:.:.:.	./.:.:.:.:.	1/1:0,2:2:6:80,6,0	./.:.:.:.:.	./.:.:.:.:.	./.:.:.:.:.	./.:.:.:.:.	./.:.:.:.:.	./.:.:.:.:.	./.:.:.:.:.	./.:.:.:.:.	./.:.:.:.:.	./.:.:.:.:.	./.:.:.:.:.	./.:.:.:.:.	0/0:1,0:1:3:0,3,40	./.:.:.:.:.	./.:.:.:.:.
NC_019464.2	46082612	.	A	G	466.57	.	AC=9;AF=0.237;AN=38;BaseQRankSum=-0.133;DP=48;Dels=0.00;ExcessHet=0.0614;FS=0.000;HaplotypeScore=0.0000;InbreedingCoeff=0.1612;MLEAC=9;MLEAF=0.237;MQ=60.00;MQ0=0;MQRankSum=-1.023;QD=29.16;ReadPosRankSum=-0.156;SOR=0.200;set=variant27	GT:AD:DP:GQ:PL	./.:.:.:.:.	./.:.:.:.:.	./.:.:.:.:.	0/1:1,4:5:25:145,0,25	0/0:2,0:2:6:0,6,80	0/0:3,0:3:9:0,9,120	./.:.:.:.:.	0/0:5,0:5:15:0,15,200	./.:.:.:.:.	./.:.:.:.:.	./.:.:.:.:.	./.:.:.:.:.	./.:.:.:.:.	./.:.:.:.:.	0/1:5,1:6:22:22,0,182	0/1:2,4:6:62:132,0,62	0/0:1,0:1:3:0,3,40	./.:.:.:.:.	./.:.:.:.:.	./.:.:.:.:.	./.:.:.:.:.	./.:.:.:.:.	./.:.:.:.:.	./.:.:.:.:.	./.:.:.:.:.	0/0:2,0:2:6:0,6,80	./.:.:.:.:.	./.:.:.:.:.	./.:.:.:.:.	./.:.:.:.:.	./.:.:.:.:.	./.:.:.:.:.	./.:.:.:.:.	./.:.:.:.:.	./.:.:.:.:.	./.:.:.:.:.	./.:.:.:.:.	./.:.:.:.:.	0/0:1,0:1:3:0,3,40	./.:.:.:.:.	./.:.:.:.:.
NC_019464.2	46082656	.	G	A	1225.78	.	AC=29;AF=0.763;AN=38;BaseQRankSum=-1.891;DP=48;Dels=0.00;ExcessHet=0.0015;FS=0.000;HaplotypeScore=0.0000;InbreedingCoeff=0.3972;MLEAC=29;MLEAF=0.763;MQ=60.00;MQ0=0;MQRankSum=-0.956;QD=31.64;ReadPosRankSum=-0.690;SOR=1.708;set=variant27	GT:AD:DP:GQ:PL	./.:.:.:.:.	./.:.:.:.:.	./.:.:.:.:.	1/1:0,5:5:15:200,15,0	1/1:0,2:2:6:80,6,0	1/1:0,3:3:9:120,9,0	./.:.:.:.:.	0/0:5,0:5:15:0,15,200	./.:.:.:.:.	./.:.:.:.:.	./.:.:.:.:.	./.:.:.:.:.	./.:.:.:.:.	./.:.:.:.:.	0/1:5,1:6:22:22,0,182	1/1:0,6:6:18:240,18,0	1/1:0,1:1:3:40,3,0	./.:.:.:.:.	./.:.:.:.:.	./.:.:.:.:.	./.:.:.:.:.	./.:.:.:.:.	./.:.:.:.:.	./.:.:.:.:.	./.:.:.:.:.	1/1:0,2:2:6:80,6,0	./.:.:.:.:.	./.:.:.:.:.	./.:.:.:.:.	./.:.:.:.:.	./.:.:.:.:.	./.:.:.:.:.	./.:.:.:.:.	./.:.:.:.:.	./.:.:.:.:.	./.:.:.:.:.	./.:.:.:.:.	./.:.:.:.:.	0/0:1,0:1:3:0,3,40	./.:.:.:.:.	./.:.:.:.:.
NC_019464.2	46082666	.	A	C	25582.3	.	AC=120;AF=0.811;AN=148;BaseQRankSum=-0.606;DP=828;Dels=0.00;ExcessHet=0.0006;FS=0.000;HaplotypeScore=2.2501;InbreedingCoeff=0.3197;MLEAC=121;MLEAF=0.818;MQ=60.00;MQ0=0;MQRankSum=0.432;QD=34.29;ReadPosRankSum=1.112;SOR=3.021;set=variant27	GT:AD:DP:GQ:PL	1/1:0,1:1:3:40,3,0	0/1:2,9:11:47:327,0,47	1/1:0,25:25:75:979,75,0	1/1:0,26:26:78:1030,78,0	1/1:0,33:33:96:1270,96,0	1/1:0,11:11:33:440,33,0	./.:.:.:.:.	0/0:4,0:4:12:0,12,160	1/1:0,2:2:6:80,6,0	1/1:0,22:22:66:859,66,0	1/1:0,21:21:63:830,63,0	./.:.:.:.:.	0/1:14,3:17:69:69,0,509	1/1:0,4:4:12:160,12,0	0/1:19,8:27:99:239,0,648	1/1:0,18:18:51:670,51,0	0/1:15,8:23:99:251,0,531	1/1:0,10:10:30:400,30,0	0/1:15,7:22:99:214,0,534	0/1:5,2:7:59:59,0,179	0/0:26,0:26:78:0,78,1030	0/1:8,1:9:13:13,0,283	1/1:0,1:1:3:40,3,0	0/1:2,1:3:31:31,0,71	1/1:0,3:3:6:80,6,0	1/1:0,1:1:3:40,3,0	1/1:0,5:5:15:200,15,0	1/1:0,36:36:99:1409,108,0	1/1:0,11:11:33:440,33,0	0/1:2,3:5:65:105,0,65	1/1:0,9:9:27:350,27,0	1/1:0,7:7:21:280,21,0	0/0:2,0:2:6:0,6,80	1/1:0,10:10:30:400,30,0	1/1:0,20:20:60:790,60,0	0/0:18,1:19:17:0,17,680	1/1:0,9:9:27:360,27,0	1/1:0,2:2:6:80,6,0	0/0:2,0:2:6:0,6,80	1/1:0,2:2:6:80,6,0	1/1:0,1:1:3:40,3,0
NC_019464.2	46082673	.	A	T	5837.07	.	AC=36;AF=0.240;AN=150;BaseQRankSum=0.958;DP=828;Dels=0.00;ExcessHet=0.2182;FS=0.000;HaplotypeScore=2.2587;InbreedingCoeff=0.0662;MLEAC=36;MLEAF=0.240;MQ=60.00;MQ0=0;MQRankSum=-0.983;QD=15.99;ReadPosRankSum=-0.490;SOR=0.080;set=variant27	GT:AD:DP:GQ:PL	0/0:1,0:1:3:0,3,40	0/0:11,0:11:33:0,33,440	0/0:25,0:25:75:0,75,990	0/1:8,18:26:99:547,0,248	0/0:33,0:33:96:0,96,1280	0/0:11,0:11:33:0,33,440	./.:.:.:.:.	0/0:4,0:4:12:0,12,150	0/0:2,0:2:6:0,6,80	0/1:18,4:22:94:94,0,654	0/1:12,9:21:99:266,0,417	./.:.:.:.:.	0/1:14,3:17:69:69,0,499	0/0:4,0:4:12:0,12,150	0/1:19,8:27:99:239,0,679	0/1:13,5:18:99:135,0,445	0/0:23,0:23:69:0,69,889	0/0:10,0:10:30:0,30,390	0/0:22,0:22:66:0,66,870	0/1:5,2:7:59:59,0,179	0/0:26,0:26:75:0,75,990	0/0:9,0:9:24:0,24,310	1/1:0,1:1:3:40,3,0	0/1:2,1:3:31:31,0,71	0/0:3,0:3:9:0,9,120	0/0:1,0:1:3:0,3,40	0/0:5,0:5:15:0,15,200	0/1:19,17:36:99:572,0,641	0/0:11,0:11:33:0,33,430	0/1:2,3:5:65:105,0,65	1/1:0,9:9:24:320,24,0	0/1:4,3:7:99:99,0,139	0/0:2,0:2:6:0,6,80	0/1:6,4:10:99:130,0,210	0/1:10,10:20:99:340,0,329	0/0:19,0:19:57:0,57,750	0/1:8,1:9:13:13,0,293	0/0:2,0:2:6:0,6,80	0/0:2,0:2:6:0,6,80	0/0:2,0:2:6:0,6,80	0/0:1,0:1:3:0,3,40
NC_019464.2	46082674	.	G	T	5933.58	.	AC=36;AF=0.240;AN=150;BaseQRankSum=-0.139;DP=828;Dels=0.00;ExcessHet=0.2182;FS=0.000;HaplotypeScore=2.2573;InbreedingCoeff=0.0638;MLEAC=36;MLEAF=0.240;MQ=60.00;MQ0=0;MQRankSum=-1.203;QD=16.26;ReadPosRankSum=0.915;SOR=0.080;set=variant27	GT:AD:DP:GQ:PL	0/0:1,0:1:3:0,3,40	0/0:11,0:11:33:0,33,440	0/0:25,0:25:75:0,75,1000	0/1:8,18:26:99:568,0,248	0/0:33,0:33:99:0,99,1310	0/0:11,0:11:33:0,33,440	./.:.:.:.:.	0/0:4,0:4:12:0,12,160	0/0:2,0:2:6:0,6,80	0/1:18,4:22:94:94,0,654	0/1:12,9:21:99:249,0,420	./.:.:.:.:.	0/1:14,3:17:69:69,0,509	0/0:4,0:4:12:0,12,160	0/1:19,8:27:99:242,0,631	0/1:13,5:18:99:146,0,456	0/0:23,0:23:69:0,69,910	0/0:10,0:10:30:0,30,400	0/0:22,0:22:66:0,66,880	0/1:5,2:7:59:59,0,179	0/0:26,0:26:75:0,75,1000	0/0:9,0:9:27:0,27,360	1/1:0,1:1:3:40,3,0	0/1:2,1:3:31:31,0,71	0/0:3,0:3:9:0,9,120	0/0:1,0:1:3:0,3,40	0/0:5,0:5:15:0,15,200	0/1:19,17:36:99:572,0,652	0/0:11,0:11:33:0,33,440	0/1:2,3:5:65:105,0,65	1/1:0,9:9:27:350,27,0	0/1:4,3:7:99:99,0,139	0/0:2,0:2:6:0,6,80	0/1:6,4:10:99:130,0,210	0/1:10,10:20:99:340,0,340	0/0:19,0:19:57:0,57,760	0/1:8,1:9:13:13,0,293	0/0:2,0:2:6:0,6,80	0/0:2,0:2:6:0,6,80	0/0:2,0:2:3:0,3,40	0/0:1,0:1:3:0,3,40
NC_019464.2	46082696	.	C	T	26011.1	.	AC=120;AF=0.811;AN=148;BaseQRankSum=-1.018;DP=830;Dels=0.00;ExcessHet=0.0006;FS=0.000;HaplotypeScore=2.3306;InbreedingCoeff=0.3204;MLEAC=121;MLEAF=0.818;MQ=60.00;MQ0=0;MQRankSum=-0.521;QD=34.82;ReadPosRankSum=0.483;SOR=3.042;set=variant27	GT:AD:DP:GQ:PL	1/1:0,1:1:3:40,3,0	0/1:2,9:11:47:327,0,47	1/1:0,25:25:75:1000,75,0	1/1:0,26:26:75:990,75,0	1/1:0,33:33:96:1280,96,0	1/1:0,11:11:33:440,33,0	./.:.:.:.:.	0/0:4,0:4:12:0,12,160	1/1:0,2:2:6:80,6,0	1/1:0,22:22:63:840,63,0	1/1:0,21:21:63:840,63,0	./.:.:.:.:.	0/1:14,3:17:69:69,0,509	1/1:0,4:4:12:160,12,0	0/1:18,8:27:99:242,0,631	1/1:0,18:18:51:680,51,0	0/1:15,8:23:99:240,0,531	1/1:0,10:10:30:400,30,0	0/1:15,7:22:99:203,0,534	0/1:5,4:9:99:133,0,173	0/0:26,0:26:78:0,78,1040	0/1:8,1:9:16:16,0,256	1/1:0,1:1:3:40,3,0	0/1:2,1:3:31:31,0,71	1/1:0,3:3:9:120,9,0	1/1:0,1:1:3:40,3,0	1/1:0,5:5:15:200,15,0	1/1:0,36:36:99:1430,108,0	1/1:0,11:11:33:440,33,0	0/1:2,3:5:65:105,0,65	1/1:0,9:9:27:360,27,0	1/1:0,7:7:21:280,21,0	0/0:2,0:2:6:0,6,80	1/1:0,10:10:30:400,30,0	1/1:0,20:20:60:800,60,0	0/0:18,1:19:17:0,17,680	1/1:0,9:9:27:360,27,0	1/1:0,2:2:6:80,6,0	0/0:2,0:2:6:0,6,80	1/1:0,2:2:6:70,6,0	1/1:0,1:1:3:40,3,0
NC_019464.2	46082702	.	T	C	17888.1	.	AC=86;AF=0.573;AN=150;BaseQRankSum=0.173;DP=830;Dels=0.00;ExcessHet=0.0011;FS=0.000;HaplotypeScore=2.2358;InbreedingCoeff=0.2653;MLEAC=85;MLEAF=0.567;MQ=60.00;MQ0=0;MQRankSum=0.532;QD=27.73;ReadPosRankSum=-0.203;SOR=1.129;set=variant27	GT:AD:DP:GQ:PL	1/1:0,1:1:3:40,3,0	0/1:2,9:11:47:327,0,47	1/1:0,25:25:75:1000,75,0	0/1:18,8:26:99:208,0,597	1/1:0,33:33:99:1320,99,0	1/1:0,11:11:33:440,33,0	./.:.:.:.:.	0/0:4,0:4:12:0,12,160	1/1:0,2:2:6:80,6,0	0/1:4,18:22:94:633,0,94	0/1:9,12:21:99:417,0,286	./.:.:.:.:.	0/0:17,0:17:51:0,51,680	1/1:0,4:4:12:160,12,0	0/0:27,0:27:78:0,78,1030	0/1:5,13:18:99:419,0,149	0/1:15,8:23:99:251,0,531	1/1:0,10:10:30:379,30,0	0/1:15,7:22:99:214,0,534	0/0:9,0:9:27:0,27,360	0/0:26,0:26:75:0,75,990	0/1:8,1:9:13:13,0,272	0/0:1,0:1:3:0,3,40	0/0:3,0:3:9:0,9,120	1/1:0,3:3:9:120,9,0	1/1:0,1:1:3:40,3,0	1/1:0,5:5:15:200,15,0	0/1:17,19:36:99:652,0,572	1/1:0,11:11:33:440,33,0	0/0:5,0:5:15:0,15,200	0/0:9,0:9:27:0,27,350	0/1:3,4:7:99:139,0,99	0/0:2,0:2:6:0,6,80	0/1:4,6:10:99:210,0,130	0/1:10,10:20:99:329,0,340	0/0:18,1:19:17:0,17,680	0/1:1,8:9:13:293,0,13	1/1:0,2:2:6:80,6,0	0/0:2,0:2:6:0,6,80	1/1:0,2:2:6:80,6,0	1/1:0,1:1:3:40,3,0
NC_019464.2	46082775	.	C	T	17918.9	.	AC=85;AF=0.567;AN=150;BaseQRankSum=2.232;DP=830;Dels=0.00;ExcessHet=0.0024;FS=0.000;HaplotypeScore=0.4012;InbreedingCoeff=0.2400;MLEAC=84;MLEAF=0.560;MQ=60.00;MQ0=0;MQRankSum=-0.354;QD=27.78;ReadPosRankSum=0.505;SOR=1.113;set=variant27	GT:AD:DP:GQ:PL	1/1:0,1:1:3:40,3,0	0/1:2,9:11:47:327,0,47	1/1:0,25:25:75:1000,75,0	0/1:18,8:26:99:231,0,631	1/1:0,33:33:99:1310,99,0	1/1:0,11:11:33:440,33,0	./.:.:.:.:.	0/0:4,0:4:12:0,12,160	1/1:0,2:2:6:80,6,0	0/1:4,18:22:94:644,0,94	0/1:9,12:21:99:417,0,297	./.:.:.:.:.	0/0:17,0:17:51:0,51,680	1/1:0,4:4:12:160,12,0	0/0:26,0:27:75:0,75,990	0/1:5,13:18:99:445,0,146	0/1:15,8:23:99:251,0,531	0/1:3,7:10:90:250,0,90	0/1:15,7:22:99:214,0,534	0/0:9,0:9:27:0,27,350	0/0:26,0:26:78:0,78,1040	0/1:8,1:9:16:16,0,256	0/0:1,0:1:3:0,3,40	0/0:3,0:3:9:0,9,120	1/1:0,3:3:9:120,9,0	1/1:0,1:1:3:40,3,0	1/1:0,5:5:15:200,15,0	0/1:17,19:36:99:652,0,572	1/1:0,11:11:33:440,33,0	0/0:5,0:5:15:0,15,200	0/0:9,0:9:27:0,27,360	0/1:3,4:7:99:139,0,99	0/0:2,0:2:6:0,6,80	0/1:4,6:10:99:210,0,130	0/1:10,10:20:99:329,0,340	0/0:18,1:19:17:0,17,680	0/1:1,8:9:13:293,0,13	1/1:0,2:2:6:80,6,0	0/0:2,0:2:6:0,6,80	1/1:0,2:2:6:80,6,0	1/1:0,1:1:3:40,3,0
NC_019464.2	46083050	.	G	A	39.67	.	AC=2;AF=0.014;AN=148;BaseQRankSum=-1.688;DP=830;Dels=0.00;ExcessHet=3.0399;FS=0.000;HaplotypeScore=0.4790;InbreedingCoeff=-0.0502;MLEAC=1;MLEAF=6.757e-03;MQ=60.00;MQ0=0;MQRankSum=0.242;QD=2.83;ReadPosRankSum=0.891;SOR=0.000;set=variant27	GT:AD:DP:GQ:PL	0/0:1,0:1:3:0,3,40	0/0:11,0:11:33:0,33,440	0/0:25,0:25:75:0,75,1000	0/0:26,0:26:78:0,78,999	0/0:33,0:33:99:0,99,1310	0/0:11,0:11:33:0,33,440	./.:.:.:.:.	0/0:4,0:4:12:0,12,160	0/0:2,0:2:6:0,6,80	0/0:22,0:22:63:0,63,819	0/0:21,0:21:60:0,60,800	./.:.:.:.:.	0/0:17,0:17:51:0,51,680	0/0:4,0:4:12:0,12,160	0/0:27,0:27:81:0,81,1070	0/0:18,0:18:54:0,54,720	0/0:23,0:23:69:0,69,910	0/0:10,0:10:30:0,30,400	0/0:22,0:22:66:0,66,880	0/0:9,0:9:27:0,27,360	0/0:26,0:26:78:0,78,1030	0/0:9,0:9:27:0,27,360	./.:.:.:.:.	0/0:3,0:3:9:0,9,120	0/0:3,0:3:9:0,9,120	0/0:1,0:1:3:0,3,40	0/0:5,0:5:15:0,15,179	0/0:36,0:36:99:0,108,1440	0/0:11,0:11:33:0,33,430	0/0:5,0:5:15:0,15,200	0/1:8,1:9:13:13,0,293	0/0:7,0:7:21:0,21,280	0/0:2,0:2:6:0,6,80	0/0:10,0:10:30:0,30,400	0/0:20,0:20:57:0,57,750	0/0:19,0:19:57:0,57,760	0/0:9,0:9:27:0,27,360	0/0:2,0:2:6:0,6,80	0/0:2,0:2:6:0,6,80	0/0:2,0:2:3:0,3,40	0/0:1,0:1:3:0,3,40
NC_019464.2	46084644	.	G	C	2522.33	.	AC=48;AF=0.750;AN=64;BaseQRankSum=2.295;DP=94;Dels=0.00;ExcessHet=0.0010;FS=0.000;HaplotypeScore=0.1217;InbreedingCoeff=0.3116;MLEAC=49;MLEAF=0.766;MQ=60.00;MQ0=0;MQRankSum=1.838;QD=28.18;ReadPosRankSum=0.385;SOR=2.019;set=variant27	GT:AD:DP:GQ:PL	1/1:0,1:1:3:40,3,0	./.:.:.:.:.	1/1:0,4:4:12:160,12,0	./.:.:.:.:.	./.:.:.:.:.	./.:.:.:.:.	./.:.:.:.:.	./.:.:.:.:.	1/1:0,5:5:15:200,15,0	0/0:1,0:1:3:0,3,40	./.:.:.:.:.	1/1:0,2:2:6:80,6,0	./.:.:.:.:.	./.:.:.:.:.	0/0:3,0:3:9:0,9,120	./.:.:.:.:.	./.:.:.:.:.	1/1:0,5:5:15:200,15,0	1/1:0,2:2:6:80,6,0	./.:.:.:.:.	./.:.:.:.:.	./.:.:.:.:.	1/1:0,6:6:18:240,18,0	./.:.:.:.:.	0/1:4,1:5:25:25,0,145	./.:.:.:.:.	./.:.:.:.:.	./.:.:.:.:.	./.:.:.:.:.	1/1:0,5:5:15:200,15,0	./.:.:.:.:.	./.:.:.:.:.	1/1:0,2:2:6:80,6,0	0/1:4,2:6:62:62,0,142	1/1:0,1:1:3:40,3,0	./.:.:.:.:.	0/0:1,0:1:3:0,3,40	1/1:0,3:3:9:120,9,0	1/1:0,1:1:3:40,3,0	./.:.:.:.:.	./.:.:.:.:.
NC_019464.2	46084683	.	C	G	2304.9	.	AC=46;AF=0.719;AN=64;BaseQRankSum=-0.330;DP=94;Dels=0.00;ExcessHet=0.0004;FS=0.000;HaplotypeScore=0.0000;InbreedingCoeff=0.3445;MLEAC=47;MLEAF=0.734;MQ=60.00;MQ0=0;MQRankSum=1.134;QD=31.07;ReadPosRankSum=0.619;SOR=1.609;set=variant27	GT:AD:DP:GQ:PL	1/1:0,1:1:3:30,3,0	./.:.:.:.:.	1/1:0,4:4:12:160,12,0	./.:.:.:.:.	./.:.:.:.:.	./.:.:.:.:.	./.:.:.:.:.	./.:.:.:.:.	1/1:0,5:5:15:200,15,0	0/0:1,0:1:3:0,3,40	./.:.:.:.:.	1/1:0,2:2:6:80,6,0	./.:.:.:.:.	./.:.:.:.:.	0/0:3,0:3:9:0,9,120	./.:.:.:.:.	./.:.:.:.:.	1/1:0,5:5:15:200,15,0	1/1:0,2:2:6:80,6,0	./.:.:.:.:.	./.:.:.:.:.	./.:.:.:.:.	1/1:0,6:6:18:219,18,0	./.:.:.:.:.	0/1:4,1:5:25:25,0,145	./.:.:.:.:.	./.:.:.:.:.	./.:.:.:.:.	./.:.:.:.:.	1/1:0,5:5:15:200,15,0	./.:.:.:.:.	./.:.:.:.:.	1/1:0,2:2:6:80,6,0	0/1:4,2:6:62:62,0,142	1/1:0,1:1:3:40,3,0	./.:.:.:.:.	0/0:1,0:1:3:0,3,40	1/1:0,3:3:9:120,9,0	1/1:0,1:1:3:40,3,0	./.:.:.:.:.	./.:.:.:.:.
NC_019464.2	46084725	.	A	G	2314.96	.	AC=46;AF=0.719;AN=64;BaseQRankSum=-0.306;DP=94;Dels=0.00;ExcessHet=0.0004;FS=0.000;HaplotypeScore=0.0937;InbreedingCoeff=0.3492;MLEAC=46;MLEAF=0.719;MQ=60.00;MQ0=0;MQRankSum=-1.102;QD=27.34;ReadPosRankSum=0.008;SOR=1.609;set=variant27	GT:AD:DP:GQ:PL	1/1:0,1:1:3:40,3,0	./.:.:.:.:.	1/1:0,4:4:12:160,12,0	./.:.:.:.:.	./.:.:.:.:.	./.:.:.:.:.	./.:.:.:.:.	./.:.:.:.:.	1/1:0,5:5:15:200,15,0	0/0:1,0:1:3:0,3,30	./.:.:.:.:.	1/1:0,2:2:6:80,6,0	./.:.:.:.:.	./.:.:.:.:.	0/0:3,0:3:9:0,9,120	./.:.:.:.:.	./.:.:.:.:.	1/1:0,5:5:15:190,15,0	1/1:0,2:2:6:80,6,0	./.:.:.:.:.	./.:.:.:.:.	./.:.:.:.:.	1/1:0,6:6:18:240,18,0	./.:.:.:.:.	0/1:4,1:5:25:25,0,145	./.:.:.:.:.	./.:.:.:.:.	./.:.:.:.:.	./.:.:.:.:.	1/1:0,5:5:15:200,15,0	./.:.:.:.:.	./.:.:.:.:.	1/1:0,2:2:6:70,6,0	0/1:4,2:6:62:62,0,142	1/1:0,1:1:3:40,3,0	./.:.:.:.:.	0/0:1,0:1:3:0,3,40	1/1:0,3:3:9:120,9,0	1/1:0,1:1:3:40,3,0	./.:.:.:.:.	./.:.:.:.:.
NC_019464.2	46084966	.	T	C	38.24	.	AC=2;AF=0.031;AN=64;BaseQRankSum=0.861;DP=93;Dels=0.00;ExcessHet=0.0346;FS=0.000;HaplotypeScore=0.1529;InbreedingCoeff=0.1350;MLEAC=1;MLEAF=0.016;MQ=60.00;MQ0=0;MQRankSum=-1.099;QD=19.12;ReadPosRankSum=2.397;SOR=0.001;set=variant27	GT:AD:DP:GQ:PL	0/0:1,0:1:3:0,3,40	./.:.:.:.:.	0/0:4,0:4:12:0,12,150	./.:.:.:.:.	./.:.:.:.:.	./.:.:.:.:.	./.:.:.:.:.	./.:.:.:.:.	0/0:5,0:5:15:0,15,200	0/0:1,0:1:3:0,3,40	./.:.:.:.:.	1/1:0,2:2:6:80,6,0	./.:.:.:.:.	./.:.:.:.:.	0/0:3,0:3:9:0,9,120	./.:.:.:.:.	./.:.:.:.:.	0/0:5,0:5:15:0,15,200	0/0:2,0:2:6:0,6,80	./.:.:.:.:.	./.:.:.:.:.	./.:.:.:.:.	0/0:6,0:6:15:0,15,200	./.:.:.:.:.	0/0:5,0:5:15:0,15,200	./.:.:.:.:.	./.:.:.:.:.	./.:.:.:.:.	0/0:2,0:2:6:0,6,80	0/0:5,0:5:15:0,15,200	./.:.:.:.:.	./.:.:.:.:.	0/0:2,0:2:6:0,6,80	0/0:6,0:6:18:0,18,240	0/0:1,0:1:3:0,3,40	./.:.:.:.:.	0/0:1,0:1:3:0,3,40	./.:.:.:.:.	0/0:1,0:1:3:0,3,40	./.:.:.:.:.	./.:.:.:.:.
NC_019464.2	46084976	.	G	T	71.95	.	AC=1;AF=0.016;AN=64;BaseQRankSum=-0.381;DP=93;Dels=0.00;ExcessHet=3.0103;FS=0.000;HaplotypeScore=0.0937;InbreedingCoeff=-0.1080;MLEAC=1;MLEAF=0.016;MQ=60.00;MQ0=0;MQRankSum=-0.011;QD=17.99;ReadPosRankSum=0.685;SOR=0.002;set=variant27	GT:AD:DP:GQ:PL	0/0:1,0:1:3:0,3,40	./.:.:.:.:.	0/1:1,3:4:28:108,0,28	./.:.:.:.:.	./.:.:.:.:.	./.:.:.:.:.	./.:.:.:.:.	./.:.:.:.:.	0/0:5,0:5:15:0,15,200	0/0:1,0:1:3:0,3,40	./.:.:.:.:.	0/0:2,0:2:6:0,6,80	./.:.:.:.:.	./.:.:.:.:.	0/0:3,0:3:9:0,9,120	./.:.:.:.:.	./.:.:.:.:.	0/0:5,0:5:15:0,15,200	0/0:2,0:2:6:0,6,80	./.:.:.:.:.	./.:.:.:.:.	./.:.:.:.:.	0/0:6,0:6:18:0,18,240	./.:.:.:.:.	0/0:5,0:5:15:0,15,200	./.:.:.:.:.	./.:.:.:.:.	./.:.:.:.:.	0/0:2,0:2:6:0,6,80	0/0:5,0:5:15:0,15,200	./.:.:.:.:.	./.:.:.:.:.	0/0:2,0:2:6:0,6,80	0/0:6,0:6:18:0,18,240	0/0:1,0:1:3:0,3,40	./.:.:.:.:.	0/0:1,0:1:3:0,3,40	./.:.:.:.:.	0/0:1,0:1:3:0,3,40	./.:.:.:.:.	./.:.:.:.:.
NC_019464.2	46085045	.	C	T	71.5	.	AC=2;AF=0.020;AN=98;BaseQRankSum=0.082;DP=245;Dels=0.00;ExcessHet=3.0553;FS=0.000;HaplotypeScore=0.2201;InbreedingCoeff=-0.0860;MLEAC=2;MLEAF=0.020;MQ=60.00;MQ0=0;MQRankSum=0.274;QD=14.30;ReadPosRankSum=-0.018;SOR=0.000;set=variant27	GT:AD:DP:GQ:PL	0/0:1,0:1:3:0,3,40	0/0:2,0:2:6:0,6,80	./.:.:.:.:.	0/0:2,0:2:3:0,3,40	0/0:1,0:1:3:0,3,40	0/0:4,0:4:12:0,12,160	0/0:16,0:16:48:0,48,640	0/0:17,0:17:48:0,48,630	0/1:7,1:8:16:16,0,256	0/0:1,0:1:3:0,3,40	0/0:1,0:1:3:0,3,40	0/0:5,0:5:15:0,15,200	0/0:4,0:4:12:0,12,160	0/0:1,0:1:3:0,3,40	./.:.:.:.:.	0/0:3,0:3:9:0,9,120	./.:.:.:.:.	0/0:8,0:8:24:0,24,320	0/0:5,0:5:15:0,15,200	0/0:4,0:4:12:0,12,160	./.:.:.:.:.	./.:.:.:.:.	0/0:8,0:8:24:0,24,320	./.:.:.:.:.	0/0:6,0:6:18:0,18,240	0/0:3,0:3:9:0,9,120	0/0:2,0:2:6:0,6,80	./.:.:.:.:.	0/0:1,0:1:3:0,3,40	0/0:1,0:1:3:0,3,40	0/0:4,0:4:12:0,12,160	./.:.:.:.:.	0/0:2,0:2:6:0,6,80	0/0:4,0:4:12:0,12,160	./.:.:.:.:.	./.:.:.:.:.	./.:.:.:.:.	0/0:3,0:3:9:0,9,120	./.:.:.:.:.	0/0:2,0:2:6:0,6,80	./.:.:.:.:.
NC_019464.2	46085071	.	G	C	1498.62	.	AC=17;AF=0.173;AN=98;BaseQRankSum=1.590;DP=245;Dels=0.00;ExcessHet=0.0553;FS=0.000;HaplotypeScore=0.2725;InbreedingCoeff=0.1252;MLEAC=17;MLEAF=0.173;MQ=60.00;MQ0=0;MQRankSum=-0.292;QD=17.43;ReadPosRankSum=-2.588;SOR=0.057;set=variant27	GT:AD:DP:GQ:PL	0/0:1,0:1:3:0,3,40	0/0:2,0:2:6:0,6,80	./.:.:.:.:.	0/0:2,0:2:3:0,3,40	0/0:1,0:1:3:0,3,40	0/0:4,0:4:12:0,12,160	0/1:9,7:16:99:232,0,312	0/0:17,0:17:51:0,51,670	0/0:8,0:8:24:0,24,320	0/0:1,0:1:3:0,3,40	0/0:1,0:1:3:0,3,40	0/1:3,2:5:65:65,0,105	0/0:4,0:4:12:0,12,160	0/0:1,0:1:3:0,3,40	./.:.:.:.:.	0/1:1,2:3:31:71,0,31	./.:.:.:.:.	0/0:8,0:8:24:0,24,310	0/0:5,0:5:15:0,15,200	1/1:0,4:4:12:160,12,0	./.:.:.:.:.	./.:.:.:.:.	0/1:5,3:8:96:96,0,176	./.:.:.:.:.	0/0:6,0:6:18:0,18,240	0/0:3,0:3:9:0,9,120	1/1:0,2:2:6:80,6,0	./.:.:.:.:.	0/0:1,0:1:3:0,3,40	0/0:1,0:1:3:0,3,40	1/1:0,4:4:12:160,12,0	./.:.:.:.:.	0/0:2,0:2:6:0,6,80	0/0:4,0:4:12:0,12,160	./.:.:.:.:.	./.:.:.:.:.	./.:.:.:.:.	0/1:1,2:3:31:71,0,31	./.:.:.:.:.	0/0:2,0:2:6:0,6,80	./.:.:.:.:.
NC_019464.2	46085074	.	G	T	56.73	.	AC=1;AF=0.010;AN=98;BaseQRankSum=-0.701;DP=245;Dels=0.00;ExcessHet=3.0103;FS=0.000;HaplotypeScore=0.2542;InbreedingCoeff=-0.0729;MLEAC=1;MLEAF=0.010;MQ=60.00;MQ0=0;MQRankSum=0.627;QD=11.35;ReadPosRankSum=-1.307;SOR=0.000;set=variant27	GT:AD:DP:GQ:PL	0/0:1,0:1:3:0,3,40	0/0:2,0:2:6:0,6,80	./.:.:.:.:.	0/0:2,0:2:6:0,6,70	0/0:1,0:1:3:0,3,40	0/0:4,0:4:12:0,12,160	0/0:16,0:16:48:0,48,630	0/0:17,0:17:48:0,48,630	0/0:8,0:8:24:0,24,310	0/0:1,0:1:3:0,3,40	0/0:1,0:1:3:0,3,40	0/1:2,3:5:55:95,0,55	0/0:4,0:4:12:0,12,160	0/0:1,0:1:3:0,3,40	./.:.:.:.:.	0/0:3,0:3:9:0,9,120	./.:.:.:.:.	0/0:8,0:8:24:0,24,320	0/0:5,0:5:15:0,15,200	0/0:4,0:4:12:0,12,160	./.:.:.:.:.	./.:.:.:.:.	0/0:8,0:8:24:0,24,320	./.:.:.:.:.	0/0:6,0:6:18:0,18,240	0/0:3,0:3:9:0,9,120	0/0:2,0:2:6:0,6,80	./.:.:.:.:.	0/0:1,0:1:3:0,3,40	0/0:1,0:1:3:0,3,40	0/0:4,0:4:12:0,12,160	./.:.:.:.:.	0/0:2,0:2:6:0,6,80	0/0:4,0:4:12:0,12,160	./.:.:.:.:.	./.:.:.:.:.	./.:.:.:.:.	0/0:3,0:3:9:0,9,120	./.:.:.:.:.	0/0:2,0:2:6:0,6,80	./.:.:.:.:.
NC_019464.2	46085107	.	C	T	73.74	.	AC=1;AF=0.010;AN=98;BaseQRankSum=0.615;DP=245;Dels=0.00;ExcessHet=3.0103;FS=0.000;HaplotypeScore=0.0591;InbreedingCoeff=-0.0732;MLEAC=1;MLEAF=0.010;MQ=60.00;MQ0=0;MQRankSum=-0.843;QD=4.61;ReadPosRankSum=1.177;SOR=0.000;set=variant27	GT:AD:DP:GQ:PL	0/0:1,0:1:3:0,3,40	0/0:2,0:2:6:0,6,80	./.:.:.:.:.	0/0:2,0:2:6:0,6,80	0/0:1,0:1:3:0,3,40	0/0:4,0:4:12:0,12,160	0/1:12,4:16:99:112,0,432	0/0:17,0:17:51:0,51,680	0/0:8,0:8:24:0,24,320	0/0:1,0:1:3:0,3,40	0/0:1,0:1:3:0,3,40	0/0:5,0:5:15:0,15,200	0/0:4,0:4:12:0,12,160	0/0:1,0:1:3:0,3,40	./.:.:.:.:.	0/0:3,0:3:9:0,9,120	./.:.:.:.:.	0/0:8,0:8:24:0,24,310	0/0:5,0:5:15:0,15,200	0/0:4,0:4:12:0,12,160	./.:.:.:.:.	./.:.:.:.:.	0/0:8,0:8:24:0,24,320	./.:.:.:.:.	0/0:6,0:6:18:0,18,240	0/0:3,0:3:9:0,9,120	0/0:2,0:2:6:0,6,70	./.:.:.:.:.	0/0:1,0:1:3:0,3,40	0/0:1,0:1:3:0,3,40	0/0:4,0:4:12:0,12,160	./.:.:.:.:.	0/0:2,0:2:6:0,6,80	0/0:4,0:4:12:0,12,160	./.:.:.:.:.	./.:.:.:.:.	./.:.:.:.:.	0/0:3,0:3:9:0,9,120	./.:.:.:.:.	0/0:2,0:2:6:0,6,80	./.:.:.:.:.
NC_019464.2	46085327	.	T	C	94.92	.	AC=1;AF=0.010;AN=98;BaseQRankSum=0.354;DP=244;Dels=0.00;ExcessHet=3.0103;FS=0.000;HaplotypeScore=0.2115;InbreedingCoeff=-0.0791;MLEAC=1;MLEAF=0.010;MQ=60.00;MQ0=0;MQRankSum=0.411;QD=10.55;ReadPosRankSum=0.196;SOR=0.000;set=variant27	GT:AD:DP:GQ:PL	0/0:1,0:1:3:0,3,40	0/0:2,0:2:6:0,6,80	./.:.:.:.:.	0/0:1,0:1:3:0,3,40	0/0:1,0:1:3:0,3,40	0/0:4,0:4:12:0,12,160	0/0:16,0:16:48:0,48,609	0/0:17,0:17:51:0,51,649	0/0:8,0:8:24:0,24,320	0/0:1,0:1:3:0,3,40	0/0:1,0:1:3:0,3,40	0/0:5,0:5:15:0,15,200	0/0:4,0:4:12:0,12,160	0/0:1,0:1:3:0,3,40	./.:.:.:.:.	0/0:3,0:3:9:0,9,120	./.:.:.:.:.	0/0:8,0:8:24:0,24,310	0/0:5,0:5:15:0,15,190	0/0:4,0:4:12:0,12,160	./.:.:.:.:.	./.:.:.:.:.	0/0:8,0:8:21:0,21,280	./.:.:.:.:.	0/0:6,0:6:18:0,18,240	0/0:3,0:3:3:0,3,40	0/0:2,0:2:6:0,6,80	./.:.:.:.:.	0/0:1,0:1:3:0,3,40	0/0:1,0:1:3:0,3,40	0/0:4,0:4:12:0,12,160	./.:.:.:.:.	0/0:2,0:2:6:0,6,80	0/0:4,0:4:12:0,12,150	./.:.:.:.:.	./.:.:.:.:.	./.:.:.:.:.	0/0:3,0:3:9:0,9,120	./.:.:.:.:.	0/0:2,0:2:3:0,3,40	./.:.:.:.:.
NC_019464.2	46085333	.	A	T	97.83	.	AC=1;AF=0.010;AN=98;BaseQRankSum=-0.348;DP=244;Dels=0.00;ExcessHet=3.0103;FS=0.000;HaplotypeScore=0.2662;InbreedingCoeff=-0.0769;MLEAC=1;MLEAF=0.010;MQ=60.00;MQ0=0;MQRankSum=0.785;QD=12.23;ReadPosRankSum=0.972;SOR=0.000;set=variant27	GT:AD:DP:GQ:PL	0/0:1,0:1:3:0,3,40	0/0:2,0:2:6:0,6,70	./.:.:.:.:.	0/0:1,0:1:3:0,3,40	0/0:1,0:1:3:0,3,40	0/0:4,0:4:9:0,9,120	0/0:15,0:16:42:0,42,560	0/0:17,0:17:51:0,51,670	0/0:8,0:8:21:0,21,280	0/0:1,0:1:3:0,3,40	0/0:1,0:1:3:0,3,40	0/0:5,0:5:15:0,15,190	0/0:4,0:4:12:0,12,160	0/0:1,0:1:3:0,3,40	./.:.:.:.:.	0/0:3,0:3:9:0,9,110	./.:.:.:.:.	0/0:8,0:8:21:0,21,280	0/0:5,0:5:15:0,15,190	0/0:4,0:4:12:0,12,160	./.:.:.:.:.	./.:.:.:.:.	0/0:8,0:8:24:0,24,310	./.:.:.:.:.	0/0:6,0:6:18:0,18,240	0/0:3,0:3:9:0,9,120	0/0:2,0:2:6:0,6,80	./.:.:.:.:.	0/0:1,0:1:3:0,3,40	0/0:1,0:1:3:0,3,40	0/0:4,0:4:12:0,12,150	./.:.:.:.:.	0/0:2,0:2:6:0,6,80	0/0:4,0:4:12:0,12,160	./.:.:.:.:.	./.:.:.:.:.	./.:.:.:.:.	0/0:3,0:3:9:0,9,120	./.:.:.:.:.	0/0:2,0:2:6:0,6,80	./.:.:.:.:.
NC_019464.2	46085368	.	A	G	30.81	.	AC=1;AF=0.010;AN=98;BaseQRankSum=0.502;DP=244;Dels=0.00;ExcessHet=3.0103;FS=0.000;HaplotypeScore=0.2703;InbreedingCoeff=-0.0754;MLEAC=1;MLEAF=0.010;MQ=60.00;MQ0=0;MQRankSum=-0.033;QD=1.81;ReadPosRankSum=-0.107;SOR=0.000;set=variant27	GT:AD:DP:GQ:PL	0/0:1,0:1:3:0,3,40	0/0:2,0:2:6:0,6,80	./.:.:.:.:.	0/0:1,0:1:3:0,3,40	0/0:1,0:1:3:0,3,40	0/0:4,0:4:9:0,9,120	0/0:16,0:16:48:0,48,640	0/1:14,3:17:69:69,0,499	0/0:8,0:8:24:0,24,320	0/0:1,0:1:3:0,3,40	0/0:1,0:1:3:0,3,40	0/0:5,0:5:15:0,15,200	0/0:4,0:4:12:0,12,160	0/0:1,0:1:3:0,3,40	./.:.:.:.:.	0/0:3,0:3:9:0,9,120	./.:.:.:.:.	0/0:8,0:8:21:0,21,280	0/0:5,0:5:15:0,15,200	0/0:4,0:4:12:0,12,160	./.:.:.:.:.	./.:.:.:.:.	0/0:8,0:8:24:0,24,310	./.:.:.:.:.	0/0:6,0:6:18:0,18,240	0/0:3,0:3:9:0,9,110	0/0:2,0:2:6:0,6,80	./.:.:.:.:.	0/0:1,0:1:3:0,3,40	0/0:1,0:1:3:0,3,40	0/0:4,0:4:12:0,12,160	./.:.:.:.:.	0/0:2,0:2:6:0,6,80	0/0:4,0:4:12:0,12,160	./.:.:.:.:.	./.:.:.:.:.	./.:.:.:.:.	0/0:3,0:3:9:0,9,120	./.:.:.:.:.	0/0:2,0:2:6:0,6,70	./.:.:.:.:.
NC_019464.2	46085369	.	C	T	74.73	.	AC=1;AF=0.010;AN=98;BaseQRankSum=0.277;DP=244;Dels=0.00;ExcessHet=3.0103;FS=0.000;HaplotypeScore=0.2703;InbreedingCoeff=-0.0776;MLEAC=1;MLEAF=0.010;MQ=60.00;MQ0=0;MQRankSum=0.293;QD=18.68;ReadPosRankSum=0.070;SOR=0.000;set=variant27	GT:AD:DP:GQ:PL	0/0:1,0:1:3:0,3,40	0/0:2,0:2:6:0,6,70	./.:.:.:.:.	0/0:1,0:1:3:0,3,40	0/0:1,0:1:3:0,3,40	0/0:4,0:4:12:0,12,160	0/0:16,0:16:45:0,45,600	0/0:17,0:17:48:0,48,630	0/0:8,0:8:21:0,21,280	0/0:1,0:1:3:0,3,40	0/0:1,0:1:3:0,3,40	0/0:5,0:5:15:0,15,200	0/1:1,3:4:28:108,0,28	0/0:1,0:1:3:0,3,40	./.:.:.:.:.	0/0:3,0:3:6:0,6,80	./.:.:.:.:.	0/0:8,0:8:24:0,24,320	0/0:5,0:5:15:0,15,190	0/0:4,0:4:12:0,12,150	./.:.:.:.:.	./.:.:.:.:.	0/0:8,0:8:24:0,24,310	./.:.:.:.:.	0/0:6,0:6:15:0,15,200	0/0:3,0:3:9:0,9,120	0/0:2,0:2:6:0,6,80	./.:.:.:.:.	0/0:1,0:1:3:0,3,30	0/0:1,0:1:3:0,3,40	0/0:4,0:4:9:0,9,120	./.:.:.:.:.	0/0:2,0:2:6:0,6,80	0/0:4,0:4:12:0,12,160	./.:.:.:.:.	./.:.:.:.:.	./.:.:.:.:.	0/0:3,0:3:9:0,9,120	./.:.:.:.:.	0/0:2,0:2:6:0,6,70	./.:.:.:.:.
NC_019464.2	46085401	.	G	A	32.8	.	AC=1;AF=0.010;AN=98;BaseQRankSum=0.930;DP=245;Dels=0.00;ExcessHet=3.0103;FS=0.000;HaplotypeScore=0.2640;InbreedingCoeff=-0.0750;MLEAC=1;MLEAF=0.010;MQ=59.93;MQ0=0;MQRankSum=-0.140;QD=10.93;ReadPosRankSum=-1.292;SOR=0.000;set=variant27	GT:AD:DP:GQ:PL	0/0:1,0:1:3:0,3,40	0/0:2,0:2:6:0,6,80	./.:.:.:.:.	0/0:1,0:2:3:0,3,40	0/0:1,0:1:3:0,3,40	0/0:4,0:4:12:0,12,150	0/0:16,0:16:48:0,48,630	0/0:16,1:17:8:0,8,550	0/0:8,0:8:24:0,24,320	0/0:1,0:1:3:0,3,40	0/0:1,0:1:3:0,3,40	0/0:5,0:5:15:0,15,200	0/0:4,0:4:12:0,12,160	0/0:1,0:1:3:0,3,40	./.:.:.:.:.	0/1:1,2:3:31:71,0,31	./.:.:.:.:.	0/0:8,0:8:24:0,24,320	0/0:5,0:5:15:0,15,200	0/0:4,0:4:12:0,12,150	./.:.:.:.:.	./.:.:.:.:.	0/0:8,0:8:24:0,24,320	./.:.:.:.:.	0/0:6,0:6:18:0,18,240	0/0:3,0:3:9:0,9,120	0/0:2,0:2:6:0,6,80	./.:.:.:.:.	0/0:1,0:1:3:0,3,40	0/0:1,0:1:3:0,3,40	0/0:4,0:4:12:0,12,150	./.:.:.:.:.	0/0:2,0:2:6:0,6,80	0/0:4,0:4:12:0,12,160	./.:.:.:.:.	./.:.:.:.:.	./.:.:.:.:.	0/0:3,0:3:9:0,9,120	./.:.:.:.:.	0/0:2,0:2:6:0,6,80	./.:.:.:.:.
NC_019464.2	46085417	.	A	G	47.26	.	AC=1;AF=0.010;AN=96;BaseQRankSum=0.107;DP=245;Dels=0.00;ExcessHet=3.0103;FS=0.000;HaplotypeScore=0.3171;InbreedingCoeff=-0.0700;MLEAC=1;MLEAF=0.010;MQ=59.93;MQ0=0;MQRankSum=-0.677;QD=15.75;ReadPosRankSum=1.777;SOR=0.000;set=variant27	GT:AD:DP:GQ:PL	./.:.:.:.:.	0/0:2,0:2:6:0,6,80	./.:.:.:.:.	0/0:2,0:2:6:0,6,80	0/0:1,0:1:3:0,3,40	0/0:4,0:4:12:0,12,160	0/0:16,0:16:48:0,48,640	0/0:16,0:17:48:0,48,630	0/0:8,0:8:24:0,24,320	0/0:1,0:1:3:0,3,40	0/0:1,0:1:3:0,3,40	0/0:4,0:5:12:0,12,160	0/0:4,0:4:12:0,12,160	0/0:1,0:1:3:0,3,40	./.:.:.:.:.	0/1:1,2:3:31:71,0,31	./.:.:.:.:.	0/0:8,0:8:24:0,24,320	0/0:5,0:5:15:0,15,200	0/0:4,0:4:12:0,12,160	./.:.:.:.:.	./.:.:.:.:.	0/0:8,0:8:21:0,21,280	./.:.:.:.:.	0/0:6,0:6:18:0,18,240	0/0:3,0:3:9:0,9,120	0/0:2,0:2:6:0,6,80	./.:.:.:.:.	0/0:1,0:1:3:0,3,40	0/0:1,0:1:3:0,3,40	0/0:4,0:4:12:0,12,160	./.:.:.:.:.	0/0:2,0:2:6:0,6,80	0/0:4,0:4:12:0,12,160	./.:.:.:.:.	./.:.:.:.:.	./.:.:.:.:.	0/0:3,0:3:9:0,9,120	./.:.:.:.:.	0/0:2,0:2:6:0,6,80	./.:.:.:.:.
NC_019464.2	46085425	.	A	G	1461.77	.	AC=17;AF=0.173;AN=98;BaseQRankSum=0.166;DP=245;Dels=0.00;ExcessHet=0.0553;FS=0.000;HaplotypeScore=0.2946;InbreedingCoeff=0.1231;MLEAC=17;MLEAF=0.173;MQ=59.93;MQ0=0;MQRankSum=0.586;QD=17.00;ReadPosRankSum=0.221;SOR=0.057;set=variant27	GT:AD:DP:GQ:PL	0/0:1,0:1:3:0,3,40	0/0:2,0:2:6:0,6,80	./.:.:.:.:.	0/0:1,0:2:3:0,3,40	0/0:1,0:1:3:0,3,40	0/0:4,0:4:12:0,12,160	0/1:9,7:16:99:232,0,312	0/0:17,0:17:51:0,51,680	0/0:8,0:8:24:0,24,320	0/0:1,0:1:3:0,3,40	0/0:1,0:1:3:0,3,40	0/1:3,2:5:65:65,0,105	0/0:4,0:4:12:0,12,160	0/0:1,0:1:3:0,3,40	./.:.:.:.:.	0/1:1,2:3:31:71,0,31	./.:.:.:.:.	0/0:8,0:8:24:0,24,320	0/0:5,0:5:15:0,15,200	1/1:0,4:4:12:160,12,0	./.:.:.:.:.	./.:.:.:.:.	0/1:5,3:8:96:96,0,176	./.:.:.:.:.	0/0:6,0:6:18:0,18,240	0/0:3,0:3:9:0,9,120	1/1:0,2:2:6:80,6,0	./.:.:.:.:.	0/0:1,0:1:3:0,3,40	0/0:1,0:1:3:0,3,40	1/1:0,4:4:12:160,12,0	./.:.:.:.:.	0/0:2,0:2:6:0,6,80	0/0:4,0:4:12:0,12,160	./.:.:.:.:.	./.:.:.:.:.	./.:.:.:.:.	0/1:1,2:3:31:71,0,31	./.:.:.:.:.	0/0:2,0:2:6:0,6,80	./.:.:.:.:.
NC_019464.2	46085435	.	T	C	1560.16	.	AC=17;AF=0.173;AN=98;BaseQRankSum=0.533;DP=245;Dels=0.00;ExcessHet=0.0553;FS=0.000;HaplotypeScore=0.2180;InbreedingCoeff=0.1293;MLEAC=15;MLEAF=0.153;MQ=59.93;MQ0=0;MQRankSum=-1.071;QD=18.14;ReadPosRankSum=0.126;SOR=0.058;set=variant27	GT:AD:DP:GQ:PL	0/0:1,0:1:3:0,3,40	0/0:2,0:2:6:0,6,80	./.:.:.:.:.	0/0:2,0:2:6:0,6,80	0/0:1,0:1:3:0,3,40	0/0:4,0:4:12:0,12,160	0/1:9,7:16:99:232,0,312	0/0:17,0:17:51:0,51,680	0/0:8,0:8:24:0,24,310	0/0:1,0:1:3:0,3,40	0/0:1,0:1:3:0,3,40	0/1:3,2:5:65:65,0,105	0/0:4,0:4:12:0,12,160	0/0:1,0:1:3:0,3,40	./.:.:.:.:.	0/1:1,2:3:31:71,0,31	./.:.:.:.:.	0/0:8,0:8:24:0,24,320	0/0:5,0:5:15:0,15,200	1/1:0,4:4:12:160,12,0	./.:.:.:.:.	./.:.:.:.:.	0/1:5,3:8:96:96,0,176	./.:.:.:.:.	0/0:6,0:6:18:0,18,240	0/0:3,0:3:9:0,9,120	1/1:0,2:2:6:80,6,0	./.:.:.:.:.	0/0:1,0:1:3:0,3,40	0/0:1,0:1:3:0,3,40	1/1:0,4:4:12:160,12,0	./.:.:.:.:.	0/0:2,0:2:6:0,6,80	0/0:4,0:4:12:0,12,160	./.:.:.:.:.	./.:.:.:.:.	./.:.:.:.:.	0/1:1,2:3:31:71,0,31	./.:.:.:.:.	0/0:2,0:2:6:0,6,80	./.:.:.:.:.
NC_019464.2	46085682	.	C	T	72.83	.	AC=1;AF=0.022;AN=46;BaseQRankSum=-0.684;DP=80;Dels=0.00;ExcessHet=3.0103;FS=0.000;HaplotypeScore=0.0000;InbreedingCoeff=-0.1079;MLEAC=1;MLEAF=0.022;MQ=60.00;MQ0=0;MQRankSum=-0.101;QD=18.21;ReadPosRankSum=-1.570;SOR=0.003;set=variant27	GT:AD:DP:GQ:PL	./.:.:.:.:.	./.:.:.:.:.	0/0:2,0:2:6:0,6,80	0/0:4,0:4:12:0,12,160	0/0:5,0:5:15:0,15,200	./.:.:.:.:.	0/0:2,0:2:6:0,6,80	0/0:6,0:6:18:0,18,240	0/0:1,0:1:3:0,3,40	0/0:1,0:1:3:0,3,40	./.:.:.:.:.	./.:.:.:.:.	./.:.:.:.:.	./.:.:.:.:.	./.:.:.:.:.	0/0:2,0:2:6:0,6,80	0/0:1,0:1:3:0,3,40	./.:.:.:.:.	./.:.:.:.:.	0/0:2,0:2:6:0,6,80	./.:.:.:.:.	./.:.:.:.:.	./.:.:.:.:.	./.:.:.:.:.	./.:.:.:.:.	./.:.:.:.:.	0/0:2,0:2:6:0,6,80	./.:.:.:.:.	./.:.:.:.:.	./.:.:.:.:.	./.:.:.:.:.	./.:.:.:.:.	0/0:2,0:2:6:0,6,80	./.:.:.:.:.	./.:.:.:.:.	0/0:3,0:3:9:0,9,120	./.:.:.:.:.	./.:.:.:.:.	./.:.:.:.:.	./.:.:.:.:.	./.:.:.:.:.
NC_019464.2	46085710	.	A	G	2872.04	.	AC=39;AF=0.848;AN=46;BaseQRankSum=-0.356;DP=80;Dels=0.00;ExcessHet=0.0029;FS=0.000;HaplotypeScore=0.0389;InbreedingCoeff=0.3913;MLEAC=41;MLEAF=0.891;MQ=60.00;MQ0=0;MQRankSum=1.799;QD=33.21;ReadPosRankSum=-1.233;SOR=4.752;set=variant27	GT:AD:DP:GQ:PL	./.:.:.:.:.	./.:.:.:.:.	1/1:0,2:2:6:80,6,0	1/1:0,4:4:12:160,12,0	1/1:0,5:5:15:200,15,0	./.:.:.:.:.	0/0:2,0:2:6:0,6,80	1/1:0,6:6:18:240,18,0	1/1:0,1:1:3:40,3,0	1/1:0,1:1:3:40,3,0	./.:.:.:.:.	./.:.:.:.:.	./.:.:.:.:.	./.:.:.:.:.	./.:.:.:.:.	0/1:1,1:2:34:34,0,34	1/1:0,1:1:3:40,3,0	./.:.:.:.:.	./.:.:.:.:.	0/0:2,0:2:6:0,6,80	./.:.:.:.:.	./.:.:.:.:.	./.:.:.:.:.	./.:.:.:.:.	./.:.:.:.:.	./.:.:.:.:.	1/1:0,2:2:6:80,6,0	./.:.:.:.:.	./.:.:.:.:.	./.:.:.:.:.	./.:.:.:.:.	./.:.:.:.:.	1/1:0,2:2:6:80,6,0	./.:.:.:.:.	./.:.:.:.:.	1/1:0,3:3:9:120,9,0	./.:.:.:.:.	./.:.:.:.:.	./.:.:.:.:.	./.:.:.:.:.	./.:.:.:.:.
NC_019464.2	46085748	.	G	A	847.53	.	AC=13;AF=0.283;AN=46;BaseQRankSum=-0.218;DP=80;Dels=0.00;ExcessHet=0.0048;FS=0.000;HaplotypeScore=0.0389;InbreedingCoeff=0.3599;MLEAC=13;MLEAF=0.283;MQ=60.00;MQ0=0;MQRankSum=-1.785;QD=27.34;ReadPosRankSum=-0.301;SOR=0.195;set=variant27	GT:AD:DP:GQ:PL	./.:.:.:.:.	./.:.:.:.:.	0/0:2,0:2:6:0,6,80	0/0:4,0:4:12:0,12,160	0/0:5,0:5:15:0,15,200	./.:.:.:.:.	0/0:2,0:2:6:0,6,80	1/1:0,6:6:18:240,18,0	0/0:1,0:1:3:0,3,40	0/0:1,0:1:3:0,3,40	./.:.:.:.:.	./.:.:.:.:.	./.:.:.:.:.	./.:.:.:.:.	./.:.:.:.:.	0/0:2,0:2:6:0,6,80	1/1:0,1:1:3:40,3,0	./.:.:.:.:.	./.:.:.:.:.	0/0:2,0:2:6:0,6,80	./.:.:.:.:.	./.:.:.:.:.	./.:.:.:.:.	./.:.:.:.:.	./.:.:.:.:.	./.:.:.:.:.	0/0:2,0:2:6:0,6,80	./.:.:.:.:.	./.:.:.:.:.	./.:.:.:.:.	./.:.:.:.:.	./.:.:.:.:.	1/1:0,2:2:6:80,6,0	./.:.:.:.:.	./.:.:.:.:.	0/1:1,2:3:31:71,0,31	./.:.:.:.:.	./.:.:.:.:.	./.:.:.:.:.	./.:.:.:.:.	./.:.:.:.:.
NC_019464.2	46086035	.	T	C	181.06	.	AC=10;AF=0.294;AN=34;BaseQRankSum=-0.410;DP=47;Dels=0.00;ExcessHet=0.0001;FS=0.000;HaplotypeScore=0.8845;InbreedingCoeff=0.4838;MLEAC=7;MLEAF=0.206;MQ=60.00;MQ0=0;MQRankSum=0.014;QD=30.18;ReadPosRankSum=-0.354;SOR=0.278;set=variant27	GT:AD:DP:GQ:PL	0/0:4,0:4:6:0,6,90	./.:.:.:.:.	0/0:2,0:2:6:0,6,80	0/0:4,0:4:12:0,12,150	0/0:3,0:3:9:0,9,120	./.:.:.:.:.	1/1:0,2:2:6:80,6,0	0/0:6,0:6:18:0,18,230	./.:.:.:.:.	0/0:1,0:1:3:0,3,40	0/0:2,0:2:3:0,3,45	./.:.:.:.:.	./.:.:.:.:.	./.:.:.:.:.	./.:.:.:.:.	1/1:0,1:1:3:40,3,0	./.:.:.:.:.	./.:.:.:.:.	./.:.:.:.:.	./.:.:.:.:.	./.:.:.:.:.	./.:.:.:.:.	0/0:2,0:2:3:0,3,45	./.:.:.:.:.	./.:.:.:.:.	./.:.:.:.:.	0/0:4,0:4:9:0,9,125	./.:.:.:.:.	./.:.:.:.:.	./.:.:.:.:.	1/1:0,2:2:3:45,3,0	./.:.:.:.:.	0/0:2,0:2:3:0,3,45	./.:.:.:.:.	./.:.:.:.:.	./.:.:.:.:.	./.:.:.:.:.	./.:.:.:.:.	./.:.:.:.:.	./.:.:.:.:.	./.:.:.:.:.
NC_019464.2	46086068	.	T	C	112.35	.	AC=1;AF=0.029;AN=34;BaseQRankSum=1.849;DP=47;Dels=0.00;ExcessHet=3.0103;FS=0.000;HaplotypeScore=0.2104;InbreedingCoeff=-0.1692;MLEAC=1;MLEAF=0.029;MQ=60.00;MQ0=0;MQRankSum=0.743;QD=18.72;ReadPosRankSum=-2.383;SOR=1.112;set=variant27	GT:AD:DP:GQ:PL	0/0:4,0:4:6:0,6,90	./.:.:.:.:.	0/0:2,0:2:6:0,6,70	0/0:4,0:4:9:0,9,110	0/0:3,0:3:9:0,9,120	./.:.:.:.:.	0/0:2,0:2:6:0,6,70	0/1:2,4:6:25:145,0,25	./.:.:.:.:.	0/0:1,0:1:3:0,3,40	0/0:2,0:2:3:0,3,45	./.:.:.:.:.	./.:.:.:.:.	./.:.:.:.:.	./.:.:.:.:.	0/0:1,0:1:3:0,3,40	./.:.:.:.:.	./.:.:.:.:.	./.:.:.:.:.	./.:.:.:.:.	./.:.:.:.:.	./.:.:.:.:.	0/0:2,0:2:3:0,3,45	./.:.:.:.:.	./.:.:.:.:.	./.:.:.:.:.	0/0:4,0:4:9:0,9,125	./.:.:.:.:.	./.:.:.:.:.	./.:.:.:.:.	0/0:2,0:2:3:0,3,45	./.:.:.:.:.	0/0:2,0:2:3:0,3,45	./.:.:.:.:.	./.:.:.:.:.	./.:.:.:.:.	./.:.:.:.:.	./.:.:.:.:.	./.:.:.:.:.	./.:.:.:.:.	./.:.:.:.:.
NC_019464.2	46086680	.	T	C	74.37	.	AC=2;AF=0.025;AN=80;BaseQRankSum=0.601;DP=149;Dels=0.00;ExcessHet=0.0276;FS=0.000;HaplotypeScore=0.0947;InbreedingCoeff=0.1522;MLEAC=1;MLEAF=0.013;MQ=60.07;MQ0=0;MQRankSum=-0.642;QD=24.79;ReadPosRankSum=1.547;SOR=0.001;set=variant27	GT:AD:DP:GQ:PL	./.:.:.:.:.	0/0:2,0:2:6:0,6,80	0/0:6,0:6:18:0,18,240	0/0:4,0:4:12:0,12,160	./.:.:.:.:.	0/0:1,0:1:3:0,3,40	./.:.:.:.:.	./.:.:.:.:.	./.:.:.:.:.	0/0:15,0:15:45:0,45,600	0/0:10,0:10:27:0,27,350	0/0:1,0:1:3:0,3,40	0/0:4,0:4:12:0,12,160	0/0:3,0:3:9:0,9,120	0/0:12,0:12:36:0,36,470	0/0:3,0:3:9:0,9,120	0/0:4,0:4:12:0,12,160	0/0:2,0:2:6:0,6,80	./.:.:.:.:.	./.:.:.:.:.	0/0:5,0:5:15:0,15,190	0/0:1,0:1:3:0,3,40	./.:.:.:.:.	./.:.:.:.:.	./.:.:.:.:.	0/0:1,0:1:3:0,3,40	./.:.:.:.:.	0/0:4,0:4:12:0,12,160	0/0:1,0:1:3:0,3,40	./.:.:.:.:.	./.:.:.:.:.	0/0:2,0:2:6:0,6,80	0/0:1,0:1:3:0,3,40	./.:.:.:.:.	0/0:1,0:1:3:0,3,40	0/0:2,0:2:6:0,6,80	0/0:4,0:4:12:0,12,160	./.:.:.:.:.	./.:.:.:.:.	./.:.:.:.:.	./.:.:.:.:.
NC_019464.2	46086725	.	T	C	74.37	.	AC=2;AF=0.025;AN=80;BaseQRankSum=-0.264;DP=149;Dels=0.00;ExcessHet=0.0276;FS=0.000;HaplotypeScore=0.1894;InbreedingCoeff=0.1519;MLEAC=1;MLEAF=0.013;MQ=60.07;MQ0=0;MQRankSum=0.115;QD=24.79;ReadPosRankSum=0.142;SOR=0.001;set=variant27	GT:AD:DP:GQ:PL	./.:.:.:.:.	0/0:2,0:2:6:0,6,70	0/0:6,0:6:18:0,18,230	0/0:4,0:4:12:0,12,160	./.:.:.:.:.	0/0:1,0:1:3:0,3,40	./.:.:.:.:.	./.:.:.:.:.	./.:.:.:.:.	0/0:15,0:15:45:0,45,600	0/0:10,0:10:30:0,30,390	0/0:1,0:1:3:0,3,40	0/0:4,0:4:12:0,12,160	0/0:3,0:3:9:0,9,120	0/0:12,0:12:36:0,36,470	0/0:3,0:3:9:0,9,120	0/0:4,0:4:12:0,12,160	0/0:2,0:2:6:0,6,80	./.:.:.:.:.	./.:.:.:.:.	0/0:5,0:5:15:0,15,190	0/0:1,0:1:3:0,3,40	./.:.:.:.:.	./.:.:.:.:.	./.:.:.:.:.	0/0:1,0:1:3:0,3,40	./.:.:.:.:.	0/0:4,0:4:12:0,12,160	0/0:1,0:1:3:0,3,40	./.:.:.:.:.	./.:.:.:.:.	0/0:2,0:2:6:0,6,80	0/0:1,0:1:3:0,3,40	./.:.:.:.:.	0/0:1,0:1:3:0,3,40	0/0:2,0:2:6:0,6,80	0/0:4,0:4:12:0,12,160	./.:.:.:.:.	./.:.:.:.:.	./.:.:.:.:.	./.:.:.:.:.
NC_019464.2	46087274	.	A	G	30.96	.	AC=2;AF=0.013;AN=150;BaseQRankSum=-1.055;DP=1804;Dels=0.00;ExcessHet=3.0395;FS=0.000;HaplotypeScore=0.5400;InbreedingCoeff=-0.0266;MLEAC=2;MLEAF=0.013;MQ=60.00;MQ0=0;MQRankSum=0.754;QD=5.16;ReadPosRankSum=0.509;SOR=0.000;set=variant27	GT:AD:DP:GQ:PL	0/0:66,0:66:99:0,199,2640	0/0:20,0:20:60:0,60,800	0/0:7,0:7:21:0,21,280	./.:.:.:.:.	0/0:3,0:3:9:0,9,120	0/0:30,0:30:90:0,90,1200	0/0:29,0:29:87:0,87,1160	0/0:28,0:28:84:0,84,1110	0/0:49,0:49:99:0,147,1919	./.:.:.:.:.	0/0:4,0:4:12:0,12,160	0/0:69,0:69:99:0,208,2708	0/0:3,0:3:9:0,9,120	0/0:81,0:82:99:0,244,3220	0/0:5,0:5:15:0,15,200	0/0:1,0:1:3:0,3,40	0/1:4,2:6:62:62,0,142	0/0:28,0:28:84:0,84,1120	0/0:25,0:25:75:0,75,1000	0/0:31,0:31:90:0,90,1200	0/0:17,0:17:51:0,51,680	0/0:12,0:12:36:0,36,480	0/0:16,0:16:48:0,48,640	0/0:27,0:27:78:0,78,1040	0/0:9,0:9:27:0,27,360	0/0:7,0:7:21:0,21,280	0/0:8,0:8:24:0,24,310	0/0:12,0:12:36:0,36,480	0/0:11,0:11:33:0,33,440	0/0:6,0:6:18:0,18,240	0/0:11,0:11:33:0,33,440	0/0:8,0:8:24:0,24,320	0/0:17,0:17:51:0,51,680	0/0:47,0:47:99:0,141,1860	0/0:7,0:7:21:0,21,280	0/0:15,0:15:45:0,45,600	0/0:10,0:10:30:0,30,390	0/0:66,0:66:99:0,199,2630	0/0:54,1:55:99:0,126,2110	0/0:42,0:42:99:0,126,1659	0/0:62,0:62:99:0,187,2480
NC_019464.2	46088641	.	C	T	882.8	.	AC=10;AF=0.082;AN=122;BaseQRankSum=-0.670;DP=319;Dels=0.00;ExcessHet=0.0919;FS=0.000;HaplotypeScore=0.2138;InbreedingCoeff=0.0945;MLEAC=10;MLEAF=0.082;MQ=60.00;MQ0=0;MQRankSum=1.914;QD=22.07;ReadPosRankSum=0.178;SOR=0.011;set=variant27	GT:AD:DP:GQ:PL	0/0:3,0:3:9:0,9,120	0/0:4,0:4:12:0,12,160	./.:.:.:.:.	0/0:1,0:1:3:0,3,40	0/0:4,0:4:12:0,12,160	0/0:13,0:13:39:0,39,520	0/0:3,0:3:9:0,9,120	0/0:4,0:4:12:0,12,160	0/0:2,0:2:6:0,6,80	1/1:0,9:9:27:360,27,0	./.:.:.:.:.	0/0:12,0:12:36:0,36,480	0/0:1,0:1:3:0,3,40	0/0:16,0:16:48:0,48,640	0/1:5,3:8:86:86,0,176	./.:.:.:.:.	./.:.:.:.:.	0/0:6,0:6:18:0,18,240	./.:.:.:.:.	0/0:2,0:2:6:0,6,80	0/0:2,0:2:6:0,6,80	0/0:1,0:1:3:0,3,40	0/0:1,0:1:3:0,3,40	0/0:5,0:5:15:0,15,200	0/1:4,5:9:99:173,0,133	0/0:7,0:7:21:0,21,280	0/0:2,0:2:6:0,6,80	0/0:2,0:2:6:0,6,80	0/0:1,0:1:3:0,3,40	0/0:2,0:2:6:0,6,80	0/0:5,0:5:15:0,15,200	./.:.:.:.:.	0/0:3,0:3:9:0,9,120	0/1:2,3:5:55:105,0,55	0/0:6,0:6:18:0,18,240	./.:.:.:.:.	1/1:0,1:1:3:40,3,0	0/0:10,0:10:30:0,30,400	0/0:9,0:9:27:0,27,360	0/0:8,0:8:24:0,24,310	0/0:4,0:4:12:0,12,160
NC_019464.2	46088654	.	G	A	5961.15	.	AC=66;AF=0.541;AN=122;BaseQRankSum=1.099;DP=319;Dels=0.00;ExcessHet=0.0031;FS=0.000;HaplotypeScore=0.1516;InbreedingCoeff=0.2109;MLEAC=67;MLEAF=0.549;MQ=60.00;MQ0=0;MQRankSum=2.271;QD=28.52;ReadPosRankSum=0.849;SOR=0.861;set=variant27	GT:AD:DP:GQ:PL	1/1:0,3:3:9:120,9,0	1/1:1,3:4:9:120,9,0	./.:.:.:.:.	1/1:0,1:1:3:40,3,0	1/1:0,4:4:12:160,12,0	1/1:0,13:13:39:499,39,0	0/1:1,2:3:31:71,0,31	0/0:4,0:4:12:0,12,160	1/1:0,2:2:6:80,6,0	0/0:9,0:9:27:0,27,360	./.:.:.:.:.	0/1:3,9:12:84:314,0,84	0/0:1,0:1:3:0,3,40	1/1:0,16:16:48:630,48,0	0/0:8,0:8:24:0,24,310	./.:.:.:.:.	./.:.:.:.:.	1/1:0,6:6:18:240,18,0	./.:.:.:.:.	0/0:2,0:2:6:0,6,80	0/0:2,0:2:6:0,6,80	1/1:0,1:1:3:40,3,0	0/0:1,0:1:3:0,3,40	0/0:5,0:5:15:0,15,200	0/1:5,4:9:99:123,0,173	1/1:0,7:7:21:270,21,0	0/0:2,0:2:6:0,6,80	0/1:1,1:2:24:34,0,24	1/1:0,1:1:3:30,3,0	1/1:0,2:2:6:70,6,0	0/0:5,0:5:15:0,15,200	./.:.:.:.:.	1/1:0,3:3:9:110,9,0	0/1:3,2:5:65:65,0,105	0/1:1,5:6:22:182,0,22	./.:.:.:.:.	0/0:1,0:1:3:0,3,40	0/1:7,3:10:80:80,0,240	0/1:5,4:9:99:133,0,173	0/1:4,4:8:99:126,0,126	1/1:0,4:4:12:160,12,0
NC_019464.2	46088968	.	T	C	52.43	.	AC=3;AF=0.025;AN=122;BaseQRankSum=2.228;DP=321;Dels=0.00;ExcessHet=0.0542;FS=0.000;HaplotypeScore=0.1740;InbreedingCoeff=0.0792;MLEAC=2;MLEAF=0.016;MQ=60.00;MQ0=0;MQRankSum=-0.403;QD=17.48;ReadPosRankSum=0.516;SOR=0.000;set=variant27	GT:AD:DP:GQ:PL	0/1:2,1:3:31:31,0,61	0/0:4,0:4:12:0,12,150	./.:.:.:.:.	0/0:1,0:1:3:0,3,30	0/0:4,0:4:12:0,12,139	0/0:13,0:13:33:0,33,388	0/0:3,0:3:9:0,9,99	0/0:4,0:4:12:0,12,150	0/0:2,0:2:3:0,3,40	0/0:9,0:9:24:0,24,299	./.:.:.:.:.	0/0:12,0:12:30:0,30,369	0/0:1,0:1:3:0,3,40	0/0:16,0:16:42:0,42,529	0/0:8,0:8:21:0,21,249	./.:.:.:.:.	./.:.:.:.:.	0/0:6,0:6:12:0,12,129	./.:.:.:.:.	0/0:2,0:2:3:0,3,30	0/0:2,0:2:6:0,6,70	0/0:1,0:1:3:0,3,40	0/0:1,0:1:3:0,3,40	0/0:5,0:5:15:0,15,190	0/0:9,0:9:21:0,21,249	0/0:7,0:7:18:0,18,209	0/0:2,0:2:6:0,6,70	0/0:2,0:2:3:0,3,40	0/0:1,0:1:3:0,3,40	1/1:1,2:3:6:80,6,0	0/0:5,0:5:12:0,12,150	./.:.:.:.:.	0/0:3,0:3:6:0,6,70	0/0:5,0:5:12:0,12,150	0/0:6,0:6:18:0,18,209	./.:.:.:.:.	0/0:1,0:1:3:0,3,40	0/0:10,0:10:30:0,30,379	0/0:9,0:9:24:0,24,310	0/0:8,0:8:24:0,24,289	0/0:4,0:4:12:0,12,150
NC_019464.2	46091187	.	A	G	37.62	.	AC=1;AF=0.023;AN=44;BaseQRankSum=-0.590;DP=40;Dels=0.00;ExcessHet=3.0103;FS=0.000;HaplotypeScore=0.0454;InbreedingCoeff=-0.1655;MLEAC=1;MLEAF=0.023;MQ=60.00;MQ0=0;MQRankSum=0.962;QD=12.54;ReadPosRankSum=-0.403;SOR=0.006;set=variant27	GT:AD:DP:GQ:PL	./.:.:.:.:.	0/0:1,0:1:3:0,3,40	./.:.:.:.:.	./.:.:.:.:.	0/0:1,0:1:3:0,3,40	./.:.:.:.:.	./.:.:.:.:.	./.:.:.:.:.	./.:.:.:.:.	./.:.:.:.:.	./.:.:.:.:.	./.:.:.:.:.	0/0:3,0:3:9:0,9,120	./.:.:.:.:.	./.:.:.:.:.	./.:.:.:.:.	./.:.:.:.:.	./.:.:.:.:.	./.:.:.:.:.	./.:.:.:.:.	./.:.:.:.:.	./.:.:.:.:.	./.:.:.:.:.	./.:.:.:.:.	./.:.:.:.:.	./.:.:.:.:.	0/0:2,0:2:6:0,6,80	0/0:1,0:1:3:0,3,40	./.:.:.:.:.	0/0:1,0:1:3:0,3,40	./.:.:.:.:.	0/0:1,0:1:3:0,3,40	0/0:1,0:1:3:0,3,40	./.:.:.:.:.	./.:.:.:.:.	0/0:3,0:3:9:0,9,120	0/1:1,2:3:31:71,0,31	./.:.:.:.:.	./.:.:.:.:.	./.:.:.:.:.	0/0:1,0:1:3:0,3,40
NC_019464.2	46091219	.	C	T	116.8	.	AC=2;AF=0.045;AN=44;BaseQRankSum=0.068;DP=40;Dels=0.00;ExcessHet=0.0508;FS=0.000;HaplotypeScore=0.0454;InbreedingCoeff=0.1044;MLEAC=2;MLEAF=0.045;MQ=60.00;MQ0=0;MQRankSum=-1.014;QD=29.20;ReadPosRankSum=-0.789;SOR=0.018;set=variant27	GT:AD:DP:GQ:PL	./.:.:.:.:.	0/0:1,0:1:3:0,3,40	./.:.:.:.:.	./.:.:.:.:.	0/0:1,0:1:3:0,3,40	./.:.:.:.:.	./.:.:.:.:.	./.:.:.:.:.	./.:.:.:.:.	./.:.:.:.:.	./.:.:.:.:.	./.:.:.:.:.	0/0:3,0:3:9:0,9,120	./.:.:.:.:.	./.:.:.:.:.	./.:.:.:.:.	./.:.:.:.:.	./.:.:.:.:.	./.:.:.:.:.	./.:.:.:.:.	./.:.:.:.:.	./.:.:.:.:.	./.:.:.:.:.	./.:.:.:.:.	./.:.:.:.:.	./.:.:.:.:.	0/0:2,0:2:3:0,3,40	0/0:1,0:1:3:0,3,40	./.:.:.:.:.	0/0:1,0:1:3:0,3,40	./.:.:.:.:.	0/0:1,0:1:3:0,3,40	0/0:1,0:1:3:0,3,40	./.:.:.:.:.	./.:.:.:.:.	0/0:3,0:3:9:0,9,120	0/0:3,0:3:9:0,9,120	./.:.:.:.:.	./.:.:.:.:.	./.:.:.:.:.	0/0:1,0:1:3:0,3,40
NC_019464.2	46091518	.	T	A	37.74	.	AC=1;AF=0.024;AN=42;BaseQRankSum=-0.202;DP=44;Dels=0.00;ExcessHet=3.0103;FS=0.000;HaplotypeScore=0.0000;InbreedingCoeff=-0.1649;MLEAC=1;MLEAF=0.024;MQ=60.00;MQ0=0;MQRankSum=-0.606;QD=9.44;ReadPosRankSum=-0.433;SOR=0.086;set=variant27	GT:AD:DP:GQ:PL	./.:.:.:.:.	0/0:1,0:1:3:0,3,40	./.:.:.:.:.	./.:.:.:.:.	0/0:1,0:1:3:0,3,40	./.:.:.:.:.	./.:.:.:.:.	./.:.:.:.:.	./.:.:.:.:.	./.:.:.:.:.	./.:.:.:.:.	./.:.:.:.:.	0/0:3,0:3:9:0,9,120	0/0:4,0:4:6:0,6,90	./.:.:.:.:.	./.:.:.:.:.	./.:.:.:.:.	./.:.:.:.:.	./.:.:.:.:.	./.:.:.:.:.	./.:.:.:.:.	./.:.:.:.:.	./.:.:.:.:.	./.:.:.:.:.	./.:.:.:.:.	./.:.:.:.:.	0/1:2,2:4:36:71,0,36	0/0:1,0:1:3:0,3,30	./.:.:.:.:.	0/0:1,0:1:3:0,3,40	./.:.:.:.:.	0/0:1,0:1:3:0,3,30	./.:.:.:.:.	./.:.:.:.:.	./.:.:.:.:.	0/0:3,0:3:9:0,9,110	0/0:3,0:3:9:0,9,110	./.:.:.:.:.	./.:.:.:.:.	./.:.:.:.:.	0/0:1,0:1:3:0,3,40
NC_019464.2	46091625	.	A	C	314.03	.	AC=4;AF=0.250;AN=16;BaseQRankSum=-0.241;DP=17;Dels=0.00;ExcessHet=0.0335;FS=0.000;HaplotypeScore=0.1250;MLEAC=5;MLEAF=0.313;MQ=60.00;MQ0=0;MQRankSum=-1.973;QD=34.89;ReadPosRankSum=0.433;SOR=0.804;set=variant27	GT:AD:DP:GQ:PL	./.:.:.:.:.	./.:.:.:.:.	./.:.:.:.:.	./.:.:.:.:.	./.:.:.:.:.	./.:.:.:.:.	./.:.:.:.:.	./.:.:.:.:.	./.:.:.:.:.	./.:.:.:.:.	0/0:1,0:1:3:0,3,40	./.:.:.:.:.	./.:.:.:.:.	./.:.:.:.:.	./.:.:.:.:.	./.:.:.:.:.	./.:.:.:.:.	./.:.:.:.:.	./.:.:.:.:.	./.:.:.:.:.	./.:.:.:.:.	./.:.:.:.:.	./.:.:.:.:.	./.:.:.:.:.	./.:.:.:.:.	./.:.:.:.:.	./.:.:.:.:.	./.:.:.:.:.	./.:.:.:.:.	./.:.:.:.:.	./.:.:.:.:.	0/0:1,0:1:3:0,3,40	./.:.:.:.:.	./.:.:.:.:.	./.:.:.:.:.	0/0:2,0:2:6:0,6,80	./.:.:.:.:.	./.:.:.:.:.	./.:.:.:.:.	./.:.:.:.:.	./.:.:.:.:.
NC_019464.2	46091633	.	T	G	352.21	.	AC=6;AF=0.375;AN=16;BaseQRankSum=-1.415;DP=17;Dels=0.00;ExcessHet=0.0152;FS=0.000;HaplotypeScore=0.1250;MLEAC=7;MLEAF=0.438;MQ=60.00;MQ0=0;MQRankSum=-0.049;QD=32.39;ReadPosRankSum=-0.634;SOR=1.061;set=variant27	GT:AD:DP:GQ:PL	./.:.:.:.:.	./.:.:.:.:.	./.:.:.:.:.	./.:.:.:.:.	./.:.:.:.:.	./.:.:.:.:.	./.:.:.:.:.	./.:.:.:.:.	./.:.:.:.:.	./.:.:.:.:.	1/1:0,1:1:3:40,3,0	./.:.:.:.:.	./.:.:.:.:.	./.:.:.:.:.	./.:.:.:.:.	./.:.:.:.:.	./.:.:.:.:.	./.:.:.:.:.	./.:.:.:.:.	./.:.:.:.:.	./.:.:.:.:.	./.:.:.:.:.	./.:.:.:.:.	./.:.:.:.:.	./.:.:.:.:.	./.:.:.:.:.	./.:.:.:.:.	./.:.:.:.:.	./.:.:.:.:.	./.:.:.:.:.	./.:.:.:.:.	0/0:1,0:1:3:0,3,40	./.:.:.:.:.	./.:.:.:.:.	./.:.:.:.:.	0/0:2,0:2:6:0,6,80	./.:.:.:.:.	./.:.:.:.:.	./.:.:.:.:.	./.:.:.:.:.	./.:.:.:.:.
NC_019464.2	46091679	.	G	T	304.03	.	AC=4;AF=0.250;AN=16;BaseQRankSum=-0.048;DP=17;Dels=0.00;ExcessHet=0.0335;FS=0.000;HaplotypeScore=0.1250;MLEAC=5;MLEAF=0.313;MQ=60.00;MQ0=0;MQRankSum=-0.529;QD=33.78;ReadPosRankSum=-0.433;SOR=0.804;set=variant27	GT:AD:DP:GQ:PL	./.:.:.:.:.	./.:.:.:.:.	./.:.:.:.:.	./.:.:.:.:.	./.:.:.:.:.	./.:.:.:.:.	./.:.:.:.:.	./.:.:.:.:.	./.:.:.:.:.	./.:.:.:.:.	0/0:1,0:1:3:0,3,40	./.:.:.:.:.	./.:.:.:.:.	./.:.:.:.:.	./.:.:.:.:.	./.:.:.:.:.	./.:.:.:.:.	./.:.:.:.:.	./.:.:.:.:.	./.:.:.:.:.	./.:.:.:.:.	./.:.:.:.:.	./.:.:.:.:.	./.:.:.:.:.	./.:.:.:.:.	./.:.:.:.:.	./.:.:.:.:.	./.:.:.:.:.	./.:.:.:.:.	./.:.:.:.:.	./.:.:.:.:.	0/0:1,0:1:3:0,3,40	./.:.:.:.:.	./.:.:.:.:.	./.:.:.:.:.	0/0:2,0:2:6:0,6,80	./.:.:.:.:.	./.:.:.:.:.	./.:.:.:.:.	./.:.:.:.:.	./.:.:.:.:.
NC_019464.2	46091732	.	G	A	112.87	.	AC=8;AF=0.500;AN=16;BaseQRankSum=0.170;DP=17;Dels=0.00;ExcessHet=0.0118;FS=0.000;HaplotypeScore=0.0000;MLEAC=6;MLEAF=0.375;MQ=60.00;MQ0=0;MQRankSum=-0.283;QD=28.22;ReadPosRankSum=0.849;SOR=0.120;set=variant27	GT:AD:DP:GQ:PL	./.:.:.:.:.	./.:.:.:.:.	./.:.:.:.:.	./.:.:.:.:.	./.:.:.:.:.	./.:.:.:.:.	./.:.:.:.:.	./.:.:.:.:.	./.:.:.:.:.	./.:.:.:.:.	1/1:0,1:1:3:40,3,0	./.:.:.:.:.	./.:.:.:.:.	./.:.:.:.:.	./.:.:.:.:.	./.:.:.:.:.	./.:.:.:.:.	./.:.:.:.:.	./.:.:.:.:.	./.:.:.:.:.	./.:.:.:.:.	./.:.:.:.:.	./.:.:.:.:.	./.:.:.:.:.	./.:.:.:.:.	./.:.:.:.:.	./.:.:.:.:.	./.:.:.:.:.	./.:.:.:.:.	./.:.:.:.:.	./.:.:.:.:.	1/1:0,1:1:3:40,3,0	./.:.:.:.:.	./.:.:.:.:.	./.:.:.:.:.	0/0:2,0:2:6:0,6,80	./.:.:.:.:.	./.:.:.:.:.	./.:.:.:.:.	./.:.:.:.:.	./.:.:.:.:.
NC_019464.2	46092012	.	A	G	44.75	.	AC=2;AF=0.125;AN=16;BaseQRankSum=1.267;DP=17;Dels=0.00;ExcessHet=0.1472;FS=0.000;HaplotypeScore=0.1118;MLEAC=1;MLEAF=0.063;MQ=60.00;MQ0=0;MQRankSum=1.118;QD=22.38;ReadPosRankSum=0.075;SOR=0.035;set=variant27	GT:AD:DP:GQ:PL	./.:.:.:.:.	./.:.:.:.:.	./.:.:.:.:.	./.:.:.:.:.	./.:.:.:.:.	./.:.:.:.:.	./.:.:.:.:.	./.:.:.:.:.	./.:.:.:.:.	./.:.:.:.:.	0/0:1,0:1:3:0,3,40	./.:.:.:.:.	./.:.:.:.:.	./.:.:.:.:.	./.:.:.:.:.	./.:.:.:.:.	./.:.:.:.:.	./.:.:.:.:.	./.:.:.:.:.	./.:.:.:.:.	./.:.:.:.:.	./.:.:.:.:.	./.:.:.:.:.	./.:.:.:.:.	./.:.:.:.:.	./.:.:.:.:.	./.:.:.:.:.	./.:.:.:.:.	./.:.:.:.:.	./.:.:.:.:.	./.:.:.:.:.	0/0:1,0:1:3:0,3,40	./.:.:.:.:.	./.:.:.:.:.	./.:.:.:.:.	0/0:2,0:2:6:0,6,70	./.:.:.:.:.	./.:.:.:.:.	./.:.:.:.:.	./.:.:.:.:.	./.:.:.:.:.
NC_019464.2	46093576	.	T	C	181.84	.	AC=2;AF=0.013;AN=158;BaseQRankSum=0.673;DP=2158;Dels=0.00;ExcessHet=3.0381;FS=0.000;HaplotypeScore=1.0127;InbreedingCoeff=-0.0167;MLEAC=2;MLEAF=0.013;MQ=60.00;MQ0=0;MQRankSum=-0.181;QD=8.66;ReadPosRankSum=-0.305;SOR=0.000;set=variant27	GT:AD:DP:GQ:PL	0/0:30,0:30:90:0,90,1200	0/0:21,0:21:63:0,63,840	0/0:14,0:14:42:0,42,560	0/0:15,0:15:45:0,45,590	0/0:12,0:12:36:0,36,480	0/0:37,0:37:99:0,111,1480	0/0:23,0:23:69:0,69,920	0/0:12,0:12:36:0,36,480	0/0:63,0:63:99:0,181,2380	0/0:22,0:22:66:0,66,870	0/0:45,0:45:99:0,129,1699	0/0:39,0:39:99:0,114,1520	0/0:28,0:29:84:0,84,1110	0/0:73,0:73:99:0,220,2920	0/0:23,0:23:69:0,69,910	0/0:32,0:32:96:0,96,1280	0/0:36,0:36:99:0,108,1430	0/0:16,0:16:48:0,48,640	0/0:23,0:23:66:0,66,880	0/0:19,0:19:57:0,57,760	0/0:59,0:59:99:0,175,2310	0/0:45,0:45:99:0,129,1720	0/0:5,0:5:12:0,12,160	0/0:24,0:24:72:0,72,960	0/0:10,0:10:30:0,30,400	0/0:10,0:10:27:0,27,360	0/0:17,0:17:51:0,51,680	0/0:44,0:44:99:0,132,1760	0/0:18,0:18:54:0,54,710	0/0:18,0:18:54:0,54,710	0/0:23,0:23:69:0,69,920	0/0:30,0:30:90:0,90,1169	0/0:18,0:18:54:0,54,720	0/0:54,0:54:99:0,160,2110	0/0:25,0:28:75:0,75,1000	0/0:13,0:13:39:0,39,520	0/0:33,0:33:99:0,99,1310	0/0:46,0:46:99:0,138,1830	0/0:50,0:50:99:0,147,1950	0/0:33,0:33:99:0,99,1310	0/0:67,0:67:99:0,199,2620
NC_019464.2	46093585	.	G	A	5388.33	.	AC=13;AF=0.082;AN=158;BaseQRankSum=1.389;DP=2158;Dels=0.00;ExcessHet=5.3413;FS=0.000;HaplotypeScore=0.9708;InbreedingCoeff=-0.0929;MLEAC=13;MLEAF=0.082;MQ=60.00;MQ0=0;MQRankSum=-0.116;QD=15.94;ReadPosRankSum=0.462;SOR=0.007;set=variant27	GT:AD:DP:GQ:PL	0/0:30,0:30:90:0,90,1200	0/0:21,0:21:63:0,63,840	0/0:14,0:14:42:0,42,550	0/0:15,0:15:45:0,45,590	0/0:12,0:12:33:0,33,440	0/0:37,0:37:99:0,111,1480	0/0:23,0:23:69:0,69,910	0/0:12,0:12:36:0,36,480	0/0:63,0:63:99:0,181,2359	0/1:7,15:22:99:486,0,217	0/1:16,29:45:99:977,0,477	0/0:39,0:39:99:0,117,1550	0/0:29,0:29:87:0,87,1139	0/0:73,0:73:99:0,220,2900	0/1:16,7:23:99:180,0,561	0/0:32,0:32:96:0,96,1270	0/0:36,0:36:99:0,108,1419	0/0:16,0:16:48:0,48,619	0/0:23,0:23:69:0,69,920	0/0:19,0:19:57:0,57,760	0/0:59,0:59:99:0,178,2360	0/0:45,0:45:99:0,135,1800	0/0:5,0:5:15:0,15,190	0/0:24,0:24:72:0,72,960	0/1:2,8:10:50:290,0,50	0/0:10,0:10:30:0,30,400	0/0:17,0:17:51:0,51,670	0/0:44,0:44:99:0,132,1739	0/0:18,0:18:54:0,54,720	0/0:18,0:18:54:0,54,720	0/0:23,0:23:69:0,69,920	0/0:30,0:30:90:0,90,1200	0/0:18,0:18:54:0,54,710	0/1:29,25:54:99:827,0,998	0/0:28,0:28:84:0,84,1120	0/0:13,0:13:39:0,39,510	0/1:18,15:33:99:501,0,621	0/0:46,0:46:99:0,138,1830	0/0:50,0:50:99:0,150,2000	0/0:33,0:33:99:0,99,1310	0/0:67,0:67:99:0,202,2660
NC_019464.2	46093668	.	G	A	25696	.	AC=53;AF=0.335;AN=158;BaseQRankSum=0.393;DP=2161;Dels=0.00;ExcessHet=4.5057;FS=0.000;HaplotypeScore=0.7050;InbreedingCoeff=-0.0548;MLEAC=53;MLEAF=0.335;MQ=60.00;MQ0=0;MQRankSum=0.523;QD=18.89;ReadPosRankSum=-1.348;SOR=0.240;set=variant27	GT:AD:DP:GQ:PL	0/1:15,15:30:99:510,0,510	0/0:21,0:21:63:0,63,840	1/1:0,14:14:42:560,42,0	1/1:0,15:15:45:600,45,0	0/1:7,5:12:99:164,0,244	1/1:0,37:37:99:1470,111,0	0/0:23,0:23:69:0,69,920	0/0:12,0:12:36:0,36,480	0/1:24,39:63:99:1360,0,771	0/1:15,7:22:99:214,0,534	0/1:29,16:45:99:484,0,1014	0/0:39,0:39:99:0,117,1560	0/0:29,0:29:84:0,84,1110	0/1:22,51:73:99:1821,0,660	0/0:23,0:23:69:0,69,910	0/0:32,0:32:96:0,96,1280	0/1:26,10:36:99:292,0,932	0/0:17,0:17:51:0,51,680	0/0:22,1:23:29:0,29,840	0/0:19,0:19:57:0,57,760	0/0:59,0:59:99:0,178,2360	0/1:28,17:45:99:545,0,985	0/1:2,3:5:65:105,0,65	0/0:24,0:24:72:0,72,950	0/1:8,2:10:50:50,0,290	0/1:4,6:10:99:210,0,130	0/0:17,0:17:51:0,51,680	0/1:27,17:44:99:548,0,948	0/1:8,10:18:99:309,0,269	0/0:18,0:18:54:0,54,720	0/1:20,3:23:51:51,0,731	0/1:16,14:30:99:470,0,550	0/0:18,0:18:54:0,54,720	0/1:25,29:54:99:998,0,838	0/1:24,4:28:76:76,0,876	0/1:8,5:13:99:161,0,281	0/0:33,0:33:99:0,99,1320	0/0:46,0:46:99:0,132,1760	0/0:50,0:50:99:0,144,1920	0/1:19,14:33:99:461,0,661	1/1:0,67:67:99:2670,202,0
NC_019464.2	46097074	.	T	C	78.91	.	AC=2;AF=0.056;AN=36;BaseQRankSum=-0.458;DP=36;Dels=0.00;ExcessHet=0.0625;FS=0.000;HaplotypeScore=0.2163;InbreedingCoeff=0.1825;MLEAC=1;MLEAF=0.028;MQ=60.00;MQ0=0;MQRankSum=0.859;QD=26.30;ReadPosRankSum=-0.286;SOR=0.014;set=variant27	GT:AD:DP:GQ:PL	./.:.:.:.:.	./.:.:.:.:.	./.:.:.:.:.	./.:.:.:.:.	./.:.:.:.:.	./.:.:.:.:.	./.:.:.:.:.	./.:.:.:.:.	./.:.:.:.:.	./.:.:.:.:.	./.:.:.:.:.	./.:.:.:.:.	0/0:2,0:2:6:0,6,80	./.:.:.:.:.	./.:.:.:.:.	./.:.:.:.:.	./.:.:.:.:.	0/0:3,0:3:9:0,9,120	./.:.:.:.:.	0/0:3,0:3:9:0,9,120	./.:.:.:.:.	./.:.:.:.:.	0/0:2,0:2:6:0,6,80	./.:.:.:.:.	./.:.:.:.:.	./.:.:.:.:.	./.:.:.:.:.	./.:.:.:.:.	./.:.:.:.:.	./.:.:.:.:.	0/0:3,0:3:9:0,9,120	./.:.:.:.:.	./.:.:.:.:.	./.:.:.:.:.	./.:.:.:.:.	./.:.:.:.:.	./.:.:.:.:.	./.:.:.:.:.	0/0:1,0:1:3:0,3,40	0/0:1,0:1:3:0,3,40	./.:.:.:.:.
NC_019465.2	43328799	.	G	A	388.54	.	AC=7;AF=0.175;AN=40;BaseQRankSum=-0.366;DP=44;Dels=0.00;ExcessHet=0.0045;FS=0.000;HaplotypeScore=0.0500;InbreedingCoeff=0.2888;MLEAC=7;MLEAF=0.175;MQ=60.00;MQ0=0;MQRankSum=-0.257;QD=29.89;ReadPosRankSum=0.095;SOR=0.144;set=variant2	GT:AD:DP:GQ:PL	./.:.:.:.:.	./.:.:.:.:.	0/0:4,0:4:12:0,12,160	./.:.:.:.:.	./.:.:.:.:.	0/0:1,0:1:3:0,3,40	./.:.:.:.:.	0/0:1,0:1:3:0,3,40	0/0:3,0:3:6:0,6,80	./.:.:.:.:.	./.:.:.:.:.	./.:.:.:.:.	./.:.:.:.:.	./.:.:.:.:.	./.:.:.:.:.	./.:.:.:.:.	./.:.:.:.:.	./.:.:.:.:.	1/1:0,6:6:18:230,18,0	0/0:3,0:3:9:0,9,120	1/1:0,1:1:3:40,3,0	./.:.:.:.:.	0/0:1,0:1:3:0,3,40	./.:.:.:.:.	./.:.:.:.:.	./.:.:.:.:.	./.:.:.:.:.	./.:.:.:.:.	./.:.:.:.:.	./.:.:.:.:.	0/0:2,0:2:6:0,6,80	./.:.:.:.:.	./.:.:.:.:.	./.:.:.:.:.	./.:.:.:.:.	./.:.:.:.:.	./.:.:.:.:.	./.:.:.:.:.	./.:.:.:.:.	0/0:1,0:1:3:0,3,40	./.:.:.:.:.
NC_019465.2	43328890	.	T	A	418.73	.	AC=9;AF=0.214;AN=42;BaseQRankSum=-0.051;DP=44;Dels=0.00;ExcessHet=0.0010;FS=0.000;HaplotypeScore=0.0426;InbreedingCoeff=0.3320;MLEAC=9;MLEAF=0.214;MQ=60.00;MQ0=0;MQRankSum=-0.232;QD=32.21;ReadPosRankSum=-0.077;SOR=0.175;set=variant2	GT:AD:DP:GQ:PL	./.:.:.:.:.	./.:.:.:.:.	0/0:4,0:4:12:0,12,160	./.:.:.:.:.	./.:.:.:.:.	1/1:0,1:1:3:40,3,0	./.:.:.:.:.	0/0:1,0:1:3:0,3,40	0/0:3,0:3:9:0,9,120	./.:.:.:.:.	./.:.:.:.:.	./.:.:.:.:.	./.:.:.:.:.	./.:.:.:.:.	./.:.:.:.:.	./.:.:.:.:.	./.:.:.:.:.	./.:.:.:.:.	1/1:0,6:6:18:230,18,0	0/0:3,0:3:9:0,9,110	1/1:0,1:1:3:40,3,0	./.:.:.:.:.	0/0:1,0:1:3:0,3,40	./.:.:.:.:.	./.:.:.:.:.	./.:.:.:.:.	./.:.:.:.:.	./.:.:.:.:.	./.:.:.:.:.	./.:.:.:.:.	0/0:2,0:2:6:0,6,80	./.:.:.:.:.	./.:.:.:.:.	./.:.:.:.:.	./.:.:.:.:.	./.:.:.:.:.	./.:.:.:.:.	./.:.:.:.:.	./.:.:.:.:.	0/0:1,0:1:3:0,3,40	./.:.:.:.:.
NC_019465.2	43331244	.	G	A	110.05	.	AC=2;AF=0.018;AN=114;BaseQRankSum=0.164;DP=248;Dels=0.00;ExcessHet=0.0193;FS=0.000;HaplotypeScore=0.1716;InbreedingCoeff=0.1294;MLEAC=1;MLEAF=8.772e-03;MQ=60.00;MQ0=0;MQRankSum=0.737;QD=22.01;ReadPosRankSum=-1.612;SOR=0.001;set=variant2	GT:AD:DP:GQ:PL	0/0:3,0:3:9:0,9,120	0/0:8,0:8:21:0,21,280	0/0:1,0:1:3:0,3,40	0/0:2,0:2:6:0,6,80	0/0:3,0:3:9:0,9,120	0/0:1,0:1:3:0,3,40	0/0:2,0:2:6:0,6,80	./.:.:.:.:.	./.:.:.:.:.	0/0:2,0:2:6:0,6,80	0/0:9,0:9:27:0,27,350	0/0:2,0:2:6:0,6,80	0/0:5,0:5:15:0,15,200	0/0:2,0:2:6:0,6,80	0/0:4,0:4:12:0,12,139	1/1:0,5:5:12:160,12,0	./.:.:.:.:.	./.:.:.:.:.	0/0:5,0:5:15:0,15,200	./.:.:.:.:.	0/0:8,0:8:24:0,24,299	0/0:6,0:6:18:0,18,240	./.:.:.:.:.	./.:.:.:.:.	0/0:2,0:2:6:0,6,80	./.:.:.:.:.	0/0:3,0:3:9:0,9,120	0/0:1,0:1:3:0,3,40	0/0:8,0:8:24:0,24,310	0/0:3,0:3:9:0,9,120	0/0:12,0:12:36:0,36,480	0/0:5,0:5:15:0,15,200	./.:.:.:.:.	./.:.:.:.:.	0/0:3,0:3:9:0,9,120	0/0:7,0:7:21:0,21,280	0/0:8,0:8:21:0,21,280	./.:.:.:.:.	0/0:1,0:1:3:0,3,40	./.:.:.:.:.	0/0:1,0:1:3:0,3,40
NC_019465.2	43331250	.	G	A	147.64	.	AC=2;AF=0.018;AN=114;BaseQRankSum=1.090;DP=248;Dels=0.00;ExcessHet=0.0193;FS=0.000;HaplotypeScore=0.1855;InbreedingCoeff=0.1353;MLEAC=1;MLEAF=8.772e-03;MQ=60.00;MQ0=0;MQRankSum=-0.057;QD=29.53;ReadPosRankSum=0.806;SOR=0.001;set=variant2	GT:AD:DP:GQ:PL	0/0:3,0:3:9:0,9,120	0/0:8,0:8:21:0,21,280	0/0:1,0:1:3:0,3,40	0/0:2,0:2:6:0,6,80	0/0:3,0:3:9:0,9,120	0/0:1,0:1:3:0,3,40	0/0:2,0:2:6:0,6,80	./.:.:.:.:.	./.:.:.:.:.	0/0:2,0:2:6:0,6,80	0/0:9,0:9:27:0,27,360	0/0:2,0:2:6:0,6,80	0/0:5,0:5:15:0,15,200	0/0:2,0:2:6:0,6,80	0/0:4,0:4:12:0,12,150	1/1:0,5:5:15:200,15,0	./.:.:.:.:.	./.:.:.:.:.	0/0:5,0:5:15:0,15,200	./.:.:.:.:.	0/0:8,0:8:24:0,24,310	0/0:6,0:6:18:0,18,240	./.:.:.:.:.	./.:.:.:.:.	0/0:2,0:2:6:0,6,80	./.:.:.:.:.	0/0:3,0:3:9:0,9,120	0/0:1,0:1:3:0,3,40	0/0:8,0:8:24:0,24,320	0/0:3,0:3:9:0,9,120	0/0:12,0:12:36:0,36,480	0/0:5,0:5:15:0,15,200	./.:.:.:.:.	./.:.:.:.:.	0/0:3,0:3:9:0,9,120	0/0:7,0:7:21:0,21,280	0/0:8,0:8:24:0,24,310	./.:.:.:.:.	0/0:1,0:1:3:0,3,40	./.:.:.:.:.	0/0:1,0:1:3:0,3,40
NC_019465.2	43331272	.	A	G	5065.95	.	AC=73;AF=0.640;AN=114;BaseQRankSum=0.579;DP=248;Dels=0.00;ExcessHet=0.0184;FS=0.000;HaplotypeScore=0.0960;InbreedingCoeff=0.1286;MLEAC=73;MLEAF=0.640;MQ=60.00;MQ0=0;MQRankSum=1.580;QD=27.24;ReadPosRankSum=0.087;SOR=1.067;set=variant2	GT:AD:DP:GQ:PL	1/1:0,3:3:9:120,9,0	1/1:0,8:8:24:320,24,0	0/0:1,0:1:3:0,3,40	1/1:0,2:2:6:80,6,0	0/0:3,0:3:9:0,9,120	1/1:0,1:1:3:40,3,0	1/1:0,2:2:6:80,6,0	./.:.:.:.:.	./.:.:.:.:.	0/0:2,0:2:6:0,6,70	0/0:9,0:9:24:0,24,320	1/1:0,2:2:6:80,6,0	1/1:0,5:5:15:200,15,0	1/1:0,2:2:6:80,6,0	0/1:1,3:4:28:98,0,28	1/1:0,5:5:15:200,15,0	./.:.:.:.:.	./.:.:.:.:.	0/1:2,3:5:65:105,0,65	./.:.:.:.:.	0/1:1,7:8:16:246,0,16	1/1:0,6:6:18:240,18,0	./.:.:.:.:.	./.:.:.:.:.	1/1:0,2:2:6:80,6,0	./.:.:.:.:.	0/1:1,2:3:31:71,0,31	0/0:1,0:1:3:0,3,40	1/1:0,8:8:24:320,24,0	1/1:0,3:3:9:120,9,0	0/1:9,3:12:74:74,0,324	1/1:0,5:5:15:200,15,0	./.:.:.:.:.	./.:.:.:.:.	0/1:1,2:3:34:34,0,34	0/1:5,2:7:59:59,0,179	1/1:0,8:8:24:310,24,0	./.:.:.:.:.	1/1:0,1:1:3:40,3,0	./.:.:.:.:.	0/0:1,0:1:3:0,3,40
NC_019465.2	43331339	.	A	C	62.75	.	AC=2;AF=0.018;AN=114;BaseQRankSum=-0.097;DP=248;Dels=0.00;ExcessHet=0.0193;FS=0.000;HaplotypeScore=0.2897;InbreedingCoeff=0.1174;MLEAC=1;MLEAF=8.772e-03;MQ=60.00;MQ0=0;MQRankSum=-0.818;QD=20.92;ReadPosRankSum=0.704;SOR=0.000;set=variant2	GT:AD:DP:GQ:PL	1/1:0,3:3:9:110,9,0	0/0:8,0:8:24:0,24,320	0/0:1,0:1:3:0,3,40	0/0:2,0:2:6:0,6,70	0/0:3,0:3:9:0,9,120	0/0:1,0:1:3:0,3,30	0/0:2,0:2:6:0,6,80	./.:.:.:.:.	./.:.:.:.:.	0/0:2,0:2:6:0,6,80	0/0:9,0:9:27:0,27,350	0/0:2,0:2:6:0,6,80	0/0:5,0:5:15:0,15,190	0/0:2,0:2:6:0,6,80	0/0:4,0:4:12:0,12,160	0/0:5,0:5:15:0,15,190	./.:.:.:.:.	./.:.:.:.:.	0/0:5,0:5:15:0,15,200	./.:.:.:.:.	0/0:8,0:8:24:0,24,320	0/0:6,0:6:18:0,18,240	./.:.:.:.:.	./.:.:.:.:.	0/0:2,0:2:6:0,6,80	./.:.:.:.:.	0/0:3,0:3:9:0,9,120	0/0:1,0:1:3:0,3,40	0/0:8,0:8:21:0,21,280	0/0:3,0:3:9:0,9,120	0/0:12,0:12:36:0,36,459	0/0:5,0:5:15:0,15,200	./.:.:.:.:.	./.:.:.:.:.	0/0:3,0:3:9:0,9,120	0/0:7,0:7:21:0,21,280	0/0:8,0:8:24:0,24,320	./.:.:.:.:.	0/0:1,0:1:3:0,3,40	./.:.:.:.:.	0/0:1,0:1:3:0,3,40
NC_019465.2	43331349	.	G	A	1943.71	.	AC=25;AF=0.223;AN=112;BaseQRankSum=0.647;DP=248;Dels=0.00;ExcessHet=0.0059;FS=0.000;HaplotypeScore=0.2610;InbreedingCoeff=0.1918;MLEAC=24;MLEAF=0.214;MQ=60.00;MQ0=0;MQRankSum=-0.245;QD=26.27;ReadPosRankSum=-0.369;SOR=0.109;set=variant2	GT:AD:DP:GQ:PL	0/0:3,0:3:9:0,9,120	0/0:8,0:8:24:0,24,289	0/0:1,0:1:3:0,3,40	0/0:2,0:2:6:0,6,80	1/1:0,3:3:9:120,9,0	0/0:1,0:1:3:0,3,40	0/0:2,0:2:6:0,6,80	./.:.:.:.:.	./.:.:.:.:.	1/1:0,2:2:6:80,6,0	1/1:0,9:9:24:310,24,0	0/0:2,0:2:6:0,6,80	0/0:5,0:5:15:0,15,200	0/0:2,0:2:6:0,6,80	0/1:3,1:4:28:28,0,98	0/0:5,0:5:15:0,15,200	./.:.:.:.:.	./.:.:.:.:.	0/1:3,2:5:65:65,0,105	./.:.:.:.:.	0/0:8,0:8:24:0,24,289	0/0:6,0:6:18:0,18,240	./.:.:.:.:.	./.:.:.:.:.	0/0:2,0:2:6:0,6,80	./.:.:.:.:.	0/0:3,0:3:9:0,9,120	./.:.:.:.:.	0/0:7,0:8:21:0,21,280	0/0:3,0:3:9:0,9,120	0/1:3,9:12:87:266,0,87	0/0:5,0:5:15:0,15,200	./.:.:.:.:.	./.:.:.:.:.	0/0:3,0:3:9:0,9,110	0/1:2,5:7:59:179,0,59	0/0:8,0:8:21:0,21,270	./.:.:.:.:.	0/0:1,0:1:3:0,3,40	./.:.:.:.:.	1/1:0,1:1:3:40,3,0
NC_019465.2	43331607	.	T	G	3312.12	.	AC=39;AF=0.342;AN=114;BaseQRankSum=1.347;DP=249;Dels=0.00;ExcessHet=0.0044;FS=0.000;HaplotypeScore=0.1273;InbreedingCoeff=0.1708;MLEAC=39;MLEAF=0.342;MQ=60.00;MQ0=0;MQRankSum=0.039;QD=28.31;ReadPosRankSum=-12.819;SOR=0.384;set=variant2	GT:AD:DP:GQ:PL	0/0:3,0:3:9:0,9,120	0/0:8,0:8:24:0,24,320	1/1:0,1:1:3:40,3,0	0/0:2,0:2:6:0,6,80	1/1:0,3:3:9:120,9,0	0/0:1,0:1:3:0,3,40	0/0:2,0:2:6:0,6,80	./.:.:.:.:.	./.:.:.:.:.	1/1:0,2:2:3:30,3,0	1/1:0,10:10:30:390,30,0	0/0:2,0:2:6:0,6,80	0/0:5,0:5:15:0,15,200	0/0:2,0:2:6:0,6,80	0/1:3,1:4:28:28,0,108	0/0:5,0:5:12:0,12,150	./.:.:.:.:.	./.:.:.:.:.	0/1:3,2:5:65:65,0,105	./.:.:.:.:.	0/1:7,1:8:16:16,0,256	0/0:6,0:6:18:0,18,230	./.:.:.:.:.	./.:.:.:.:.	0/0:2,0:2:6:0,6,80	./.:.:.:.:.	0/1:2,1:3:34:34,0,34	1/1:0,1:1:3:40,3,0	0/0:8,0:8:21:0,21,280	0/0:3,0:3:9:0,9,110	0/1:3,9:12:47:327,0,47	0/0:5,0:5:15:0,15,190	./.:.:.:.:.	./.:.:.:.:.	0/0:2,1:3:6:0,6,70	0/1:2,5:7:59:179,0,59	0/0:8,0:8:24:0,24,310	./.:.:.:.:.	0/0:1,0:1:3:0,3,40	./.:.:.:.:.	1/1:0,1:1:3:40,3,0
NC_019465.2	43331617	.	A	G	3329.09	.	AC=40;AF=0.357;AN=112;BaseQRankSum=3.463;DP=249;Dels=0.00;ExcessHet=0.0569;FS=0.000;HaplotypeScore=0.1729;InbreedingCoeff=0.0929;MLEAC=40;MLEAF=0.357;MQ=60.00;MQ0=0;MQRankSum=-0.761;QD=28.45;ReadPosRankSum=-12.584;SOR=0.364;set=variant2	GT:AD:DP:GQ:PL	0/0:3,0:3:9:0,9,120	0/0:8,0:8:21:0,21,259	1/1:0,1:1:3:40,3,0	0/0:2,0:2:6:0,6,80	0/1:1,2:3:31:71,0,31	0/0:1,0:1:3:0,3,40	0/0:2,0:2:6:0,6,80	./.:.:.:.:.	./.:.:.:.:.	1/1:0,2:2:6:80,6,0	1/1:0,10:10:30:400,30,0	0/0:2,0:2:6:0,6,80	0/0:5,0:5:15:0,15,200	0/0:2,0:2:6:0,6,80	0/1:3,1:4:28:28,0,108	0/0:5,0:5:15:0,15,200	./.:.:.:.:.	./.:.:.:.:.	0/1:3,2:5:65:65,0,84	./.:.:.:.:.	0/1:7,1:8:16:16,0,225	0/0:6,0:6:12:0,12,160	./.:.:.:.:.	./.:.:.:.:.	0/0:2,0:2:6:0,6,80	./.:.:.:.:.	0/1:2,1:3:31:31,0,71	1/1:0,1:1:3:40,3,0	0/0:8,0:8:24:0,24,320	0/0:3,0:3:9:0,9,120	0/1:3,9:12:87:287,0,87	0/0:5,0:5:15:0,15,179	./.:.:.:.:.	./.:.:.:.:.	0/1:2,1:3:31:31,0,71	0/1:2,5:7:22:182,0,22	0/0:8,0:8:18:0,18,230	./.:.:.:.:.	0/0:1,0:1:3:0,3,40	./.:.:.:.:.	1/1:0,1:1:3:40,3,0
NC_019465.2	43331649	.	A	G	85.92	.	AC=2;AF=0.018;AN=114;BaseQRankSum=-0.618;DP=249;Dels=0.00;ExcessHet=3.0489;FS=0.000;HaplotypeScore=0.0978;InbreedingCoeff=-0.0893;MLEAC=1;MLEAF=8.772e-03;MQ=60.00;MQ0=0;MQRankSum=0.329;QD=8.59;ReadPosRankSum=3.428;SOR=0.001;set=variant2	GT:AD:DP:GQ:PL	0/0:3,0:3:9:0,9,120	0/0:8,0:8:21:0,21,280	0/0:1,0:1:3:0,3,40	0/0:2,0:2:6:0,6,80	0/0:3,0:3:9:0,9,120	0/0:1,0:1:3:0,3,40	0/0:2,0:2:6:0,6,80	./.:.:.:.:.	./.:.:.:.:.	0/0:2,0:2:6:0,6,80	0/1:6,4:10:99:123,0,173	0/0:2,0:2:6:0,6,80	0/0:5,0:5:15:0,15,200	0/0:2,0:2:6:0,6,80	0/0:4,0:4:12:0,12,160	0/0:5,0:5:15:0,15,190	./.:.:.:.:.	./.:.:.:.:.	0/0:5,0:5:15:0,15,200	./.:.:.:.:.	0/0:8,0:8:24:0,24,310	0/0:6,0:6:18:0,18,240	./.:.:.:.:.	./.:.:.:.:.	0/0:2,0:2:6:0,6,80	./.:.:.:.:.	0/0:3,0:3:9:0,9,120	0/0:1,0:1:3:0,3,40	0/0:8,0:8:24:0,24,320	0/0:3,0:3:9:0,9,120	0/0:12,0:12:33:0,33,440	0/0:5,0:5:15:0,15,190	./.:.:.:.:.	./.:.:.:.:.	0/0:3,0:3:9:0,9,120	0/0:7,0:7:21:0,21,280	0/0:8,0:8:24:0,24,320	./.:.:.:.:.	0/0:1,0:1:3:0,3,40	./.:.:.:.:.	0/0:1,0:1:3:0,3,40
NC_019465.2	43331665	.	T	C	2122.52	.	AC=27;AF=0.237;AN=114;BaseQRankSum=-0.683;DP=249;Dels=0.00;ExcessHet=0.0022;FS=0.000;HaplotypeScore=3.2286;InbreedingCoeff=0.2051;MLEAC=26;MLEAF=0.228;MQ=60.00;MQ0=0;MQRankSum=0.181;QD=28.30;ReadPosRankSum=10.299;SOR=0.111;set=variant2	GT:AD:DP:GQ:PL	0/0:3,0:3:9:0,9,120	0/0:8,0:8:24:0,24,310	0/0:1,0:1:3:0,3,40	0/0:2,0:2:6:0,6,80	1/1:0,3:3:9:120,9,0	0/0:1,0:1:3:0,3,40	0/0:2,0:2:6:0,6,80	./.:.:.:.:.	./.:.:.:.:.	1/1:0,2:2:6:80,6,0	1/1:0,10:10:30:400,30,0	0/0:2,0:2:6:0,6,80	0/0:5,0:5:15:0,15,200	0/0:2,0:2:6:0,6,80	0/1:3,1:4:28:28,0,98	0/0:5,0:5:15:0,15,200	./.:.:.:.:.	./.:.:.:.:.	0/1:3,2:5:65:65,0,105	./.:.:.:.:.	0/0:8,0:8:24:0,24,320	0/0:6,0:6:18:0,18,240	./.:.:.:.:.	./.:.:.:.:.	0/0:2,0:2:6:0,6,80	./.:.:.:.:.	0/0:3,0:3:9:0,9,120	1/1:0,1:1:3:40,3,0	0/0:8,0:8:24:0,24,320	0/0:3,0:3:9:0,9,120	0/1:3,9:12:84:324,0,84	0/0:5,0:5:15:0,15,200	./.:.:.:.:.	./.:.:.:.:.	0/0:3,0:3:9:0,9,120	0/1:2,5:7:59:179,0,59	0/0:8,0:8:24:0,24,320	./.:.:.:.:.	0/0:1,0:1:3:0,3,40	./.:.:.:.:.	1/1:0,1:1:3:40,3,0
NC_019465.2	43331667	.	C	T	5251.76	.	AC=73;AF=0.640;AN=114;BaseQRankSum=-0.255;DP=249;Dels=0.01;ExcessHet=0.0184;FS=0.000;HaplotypeScore=3.4723;InbreedingCoeff=0.1283;MLEAC=73;MLEAF=0.640;MQ=60.00;MQ0=0;MQRankSum=0.535;QD=28.39;ReadPosRankSum=-11.686;SOR=1.115;set=variant2	GT:AD:DP:GQ:PL	1/1:0,3:3:9:120,9,0	1/1:0,8:8:24:320,24,0	0/0:1,0:1:3:0,3,40	1/1:0,2:2:6:80,6,0	0/0:3,0:3:9:0,9,120	1/1:0,1:1:3:40,3,0	1/1:0,2:2:6:80,6,0	./.:.:.:.:.	./.:.:.:.:.	0/0:2,0:2:6:0,6,80	0/0:10,0:10:27:0,27,360	1/1:0,2:2:6:80,6,0	1/1:0,5:5:15:200,15,0	1/1:0,2:2:6:80,6,0	0/1:1,3:4:28:108,0,28	1/1:0,5:5:15:200,15,0	./.:.:.:.:.	./.:.:.:.:.	0/1:2,1:3:31:31,0,71	./.:.:.:.:.	0/1:1,7:8:16:256,0,16	1/1:0,5:5:15:200,15,0	./.:.:.:.:.	./.:.:.:.:.	1/1:0,2:2:6:80,6,0	./.:.:.:.:.	0/1:1,2:3:31:71,0,31	0/0:1,0:1:3:0,3,40	1/1:0,8:8:24:320,24,0	1/1:0,3:3:9:120,9,0	0/1:9,3:12:84:84,0,324	1/1:0,5:5:15:200,15,0	./.:.:.:.:.	./.:.:.:.:.	0/1:1,2:3:31:71,0,31	0/1:5,2:7:59:59,0,179	1/1:0,8:8:24:320,24,0	./.:.:.:.:.	1/1:0,1:1:3:40,3,0	./.:.:.:.:.	0/0:1,0:1:3:0,3,40
NC_019465.2	43331673	.	T	A	35.52	.	AC=2;AF=0.018;AN=114;BaseQRankSum=1.173;DP=249;Dels=0.00;ExcessHet=0.0193;FS=0.000;HaplotypeScore=3.3865;InbreedingCoeff=0.1038;MLEAC=1;MLEAF=8.772e-03;MQ=60.00;MQ0=0;MQRankSum=-0.500;QD=17.76;ReadPosRankSum=-1.371;SOR=0.000;set=variant2	GT:AD:DP:GQ:PL	0/0:3,0:3:9:0,9,120	0/0:8,0:8:24:0,24,310	0/0:1,0:1:3:0,3,40	0/0:2,0:2:6:0,6,80	0/0:3,0:3:9:0,9,110	0/0:1,0:1:3:0,3,40	1/1:0,2:2:6:80,6,0	./.:.:.:.:.	./.:.:.:.:.	0/0:2,0:2:6:0,6,80	0/0:10,0:10:30:0,30,390	0/0:2,0:2:6:0,6,80	0/0:5,0:5:15:0,15,200	0/0:2,0:2:6:0,6,80	0/0:4,0:4:12:0,12,160	0/0:5,0:5:12:0,12,160	./.:.:.:.:.	./.:.:.:.:.	0/0:4,0:4:12:0,12,150	./.:.:.:.:.	0/0:8,0:8:24:0,24,310	0/0:6,0:6:18:0,18,230	./.:.:.:.:.	./.:.:.:.:.	0/0:2,0:2:6:0,6,80	./.:.:.:.:.	0/0:3,0:3:9:0,9,120	0/0:1,0:1:3:0,3,40	0/0:8,0:8:24:0,24,320	0/0:3,0:3:9:0,9,120	0/0:12,0:12:36:0,36,470	0/0:5,0:5:15:0,15,200	./.:.:.:.:.	./.:.:.:.:.	0/0:3,0:3:9:0,9,120	0/0:7,0:7:21:0,21,280	0/0:8,0:8:24:0,24,320	./.:.:.:.:.	0/0:1,0:1:3:0,3,40	./.:.:.:.:.	0/0:1,0:1:3:0,3,40
NC_019465.2	43336171	.	A	G	603.63	.	AC=3;AF=0.021;AN=146;BaseQRankSum=0.615;DP=701;Dels=0.00;ExcessHet=3.1011;FS=0.000;HaplotypeScore=0.5362;InbreedingCoeff=-0.0478;MLEAC=3;MLEAF=0.021;MQ=60.00;MQ0=0;MQRankSum=-0.222;QD=20.81;ReadPosRankSum=-0.602;SOR=0.001;set=variant2	GT:AD:DP:GQ:PL	0/0:4,0:4:12:0,12,160	0/0:14,0:14:42:0,42,560	0/0:9,0:9:27:0,27,360	0/0:6,0:6:18:0,18,240	0/0:9,0:9:27:0,27,360	0/0:27,0:27:81:0,81,1070	0/0:19,0:19:57:0,57,739	0/0:38,0:38:99:0,114,1510	0/0:18,0:18:54:0,54,720	0/0:3,0:3:9:0,9,120	0/0:2,0:2:6:0,6,80	0/0:6,0:6:18:0,18,240	0/0:10,0:10:30:0,30,400	0/1:7,12:19:99:423,0,223	0/0:11,0:11:33:0,33,440	./.:.:.:.:.	0/0:20,0:20:60:0,60,779	0/0:12,0:12:36:0,36,480	0/0:13,0:13:39:0,39,520	0/0:8,0:8:21:0,21,280	0/0:2,0:2:6:0,6,70	0/0:6,0:6:18:0,18,240	0/0:10,0:10:30:0,30,390	0/0:2,0:2:6:0,6,80	0/0:8,0:8:24:0,24,320	0/0:24,0:24:72:0,72,960	0/0:3,0:3:9:0,9,120	0/0:1,0:1:3:0,3,40	0/0:8,0:8:24:0,24,320	0/0:10,0:10:30:0,30,400	0/0:23,0:23:69:0,69,920	./.:.:.:.:.	0/0:3,0:3:9:0,9,120	0/0:13,0:13:39:0,39,520	./.:.:.:.:.	0/0:1,0:1:3:0,3,40	0/0:7,0:7:21:0,21,280	0/0:2,0:2:6:0,6,80	0/0:8,0:8:24:0,24,320	./.:.:.:.:.	0/0:20,0:20:60:0,60,800
NC_019465.2	43336178	.	T	C	11667.1	.	AC=63;AF=0.432;AN=146;BaseQRankSum=-0.396;DP=701;Dels=0.00;ExcessHet=0.0210;FS=0.000;HaplotypeScore=0.4721;InbreedingCoeff=0.2108;MLEAC=64;MLEAF=0.438;MQ=60.00;MQ0=0;MQRankSum=0.545;QD=25.64;ReadPosRankSum=-1.509;SOR=0.553;set=variant2	GT:AD:DP:GQ:PL	1/1:0,4:4:12:160,12,0	0/1:7,7:14:99:238,0,238	1/1:0,9:9:27:360,27,0	0/1:2,4:6:52:142,0,52	1/1:0,9:9:27:360,27,0	0/1:9,18:27:99:639,0,279	0/1:10,9:19:99:303,0,343	0/0:38,0:38:99:0,114,1520	0/1:6,12:18:99:426,0,186	1/1:0,3:3:9:120,9,0	1/1:0,2:2:6:80,6,0	0/0:6,0:6:18:0,18,240	0/1:5,5:10:99:170,0,170	0/1:12,7:19:99:223,0,423	0/1:4,7:11:99:247,0,127	./.:.:.:.:.	1/1:0,20:20:60:800,60,0	0/1:4,8:12:99:284,0,124	0/1:7,6:13:99:201,0,241	0/1:2,6:8:59:179,0,59	0/0:2,0:2:3:0,3,40	0/0:6,0:6:18:0,18,240	0/0:10,0:10:30:0,30,400	0/0:2,0:2:6:0,6,80	0/1:3,5:8:96:176,0,96	0/0:24,0:24:72:0,72,939	0/0:3,0:3:9:0,9,120	0/0:1,0:1:3:0,3,40	0/0:8,0:8:24:0,24,320	0/0:10,0:10:30:0,30,400	0/1:13,10:23:99:334,0,414	./.:.:.:.:.	1/1:0,3:3:9:120,9,0	1/1:0,13:13:39:520,39,0	./.:.:.:.:.	0/0:1,0:1:3:0,3,40	0/0:7,0:7:21:0,21,280	0/1:1,1:2:34:34,0,34	0/1:1,7:8:16:256,0,16	./.:.:.:.:.	1/1:0,20:20:60:800,60,0
NC_019465.2	43336190	.	A	G	1582.13	.	AC=12;AF=0.082;AN=146;BaseQRankSum=2.479;DP=701;Dels=0.00;ExcessHet=1.1089;FS=0.000;HaplotypeScore=0.2227;InbreedingCoeff=-0.0171;MLEAC=11;MLEAF=0.075;MQ=60.00;MQ0=0;MQRankSum=-0.391;QD=14.51;ReadPosRankSum=-0.426;SOR=0.007;set=variant2	GT:AD:DP:GQ:PL	0/0:4,0:4:12:0,12,160	0/0:14,0:14:42:0,42,550	0/0:9,0:9:27:0,27,350	0/0:6,0:6:15:0,15,190	0/1:7,2:9:53:53,0,253	0/1:9,18:27:99:639,0,268	0/0:18,0:19:51:0,51,649	0/0:38,0:38:99:0,108,1378	0/0:18,0:18:54:0,54,679	0/0:3,0:3:9:0,9,110	0/0:2,0:2:6:0,6,80	0/0:6,0:6:18:0,18,230	0/0:10,0:10:30:0,30,390	0/0:19,0:19:57:0,57,729	0/0:11,0:11:33:0,33,430	./.:.:.:.:.	0/0:20,0:20:57:0,57,729	0/0:12,0:12:36:0,36,470	0/0:13,0:13:36:0,36,480	0/0:8,0:8:24:0,24,299	0/0:2,0:2:6:0,6,80	0/0:6,0:6:18:0,18,230	0/0:10,0:10:30:0,30,390	0/0:2,0:2:6:0,6,80	0/0:8,0:8:24:0,24,320	0/0:23,0:24:66:0,66,828	0/0:3,0:3:9:0,9,120	0/0:1,0:1:3:0,3,30	0/0:8,0:8:18:0,18,219	0/0:10,0:10:30:0,30,379	0/0:23,0:23:69:0,69,868	./.:.:.:.:.	0/0:3,0:3:6:0,6,80	0/0:13,0:13:39:0,39,489	./.:.:.:.:.	0/0:1,0:1:3:0,3,40	0/0:7,0:7:21:0,21,280	0/0:2,0:2:6:0,6,70	0/0:8,0:8:24:0,24,310	./.:.:.:.:.	0/1:16,4:20:99:103,0,522
NC_019465.2	43336237	.	A	G	44.51	.	AC=2;AF=0.014;AN=146;BaseQRankSum=0.253;DP=701;Dels=0.00;ExcessHet=3.0404;FS=0.000;HaplotypeScore=0.4631;InbreedingCoeff=-0.9494;MLEAC=2;MLEAF=0.014;MQ=60.00;MQ0=0;MQRankSum=0.375;QD=1.44;ReadPosRankSum=-0.617;SOR=0.000;set=variant2	GT:AD:DP:GQ:PL	0/0:4,0:4:12:0,12,160	0/0:14,0:14:42:0,42,560	0/0:9,0:9:27:0,27,360	0/0:6,0:6:18:0,18,240	0/0:9,0:9:27:0,27,360	0/0:27,0:27:81:0,81,1059	0/0:19,0:19:54:0,54,710	0/0:38,0:38:99:0,111,1459	0/0:18,0:18:54:0,54,720	0/0:3,0:3:9:0,9,110	0/0:2,0:2:6:0,6,80	0/0:6,0:6:18:0,18,240	0/0:10,0:10:30:0,30,400	0/1:17,2:19:26:26,0,586	0/0:11,0:11:33:0,33,440	./.:.:.:.:.	0/0:20,0:20:60:0,60,769	0/0:12,0:12:36:0,36,470	0/0:13,0:13:39:0,39,499	0/0:8,0:8:24:0,24,320	0/0:2,0:2:6:0,6,80	0/0:6,0:6:18:0,18,240	0/0:10,0:10:30:0,30,400	0/0:2,0:2:6:0,6,80	0/0:8,0:8:24:0,24,320	0/0:23,0:24:69:0,69,910	0/0:3,0:3:9:0,9,120	0/0:1,0:1:3:0,3,40	0/0:8,0:8:24:0,24,320	0/0:10,0:10:30:0,30,400	0/0:23,0:23:69:0,69,920	./.:.:.:.:.	0/0:3,0:3:9:0,9,120	0/0:13,0:13:39:0,39,520	./.:.:.:.:.	0/0:1,0:1:3:0,3,40	0/0:7,0:7:21:0,21,280	0/0:2,0:2:6:0,6,70	0/0:8,0:8:24:0,24,320	./.:.:.:.:.	0/0:20,0:20:60:0,60,800
NC_019465.2	43336245	.	G	A	6747.41	.	AC=37;AF=0.253;AN=146;BaseQRankSum=-0.859;DP=701;Dels=0.00;ExcessHet=0.9662;FS=0.000;HaplotypeScore=0.4019;InbreedingCoeff=0.0189;MLEAC=38;MLEAF=0.260;MQ=60.00;MQ0=0;MQRankSum=0.446;QD=22.34;ReadPosRankSum=0.609;SOR=0.151;set=variant2	GT:AD:DP:GQ:PL	0/0:4,0:4:12:0,12,160	0/1:7,7:14:99:238,0,238	1/1:0,9:9:27:360,27,0	0/1:2,4:6:62:142,0,62	0/1:2,7:9:53:253,0,53	0/0:27,0:27:81:0,81,1070	0/0:19,0:19:54:0,54,699	0/0:38,0:38:99:0,114,1510	0/1:6,12:18:99:379,0,189	1/1:0,3:3:9:120,9,0	1/1:0,2:2:6:80,6,0	0/0:6,0:6:18:0,18,240	0/0:10,0:10:27:0,27,360	0/1:12,7:19:99:223,0,402	0/1:4,7:11:99:237,0,127	./.:.:.:.:.	0/1:4,16:20:99:570,0,100	0/1:4,8:12:99:284,0,124	0/1:7,6:13:99:191,0,231	0/1:2,6:8:56:216,0,56	0/0:2,0:2:3:0,3,40	0/0:6,0:6:18:0,18,240	0/0:10,0:10:30:0,30,379	0/0:2,0:2:6:0,6,80	0/1:3,5:8:86:176,0,86	0/0:24,0:24:72:0,72,960	0/0:3,0:3:9:0,9,110	0/0:1,0:1:3:0,3,40	0/0:8,0:8:24:0,24,310	0/0:10,0:10:24:0,24,320	0/1:13,10:23:99:334,0,414	./.:.:.:.:.	1/1:0,3:3:9:110,9,0	1/1:0,13:13:36:480,36,0	./.:.:.:.:.	0/0:1,0:1:3:0,3,40	0/0:7,0:7:21:0,21,280	0/1:1,1:2:24:24,0,34	0/1:1,7:8:16:256,0,16	./.:.:.:.:.	0/0:20,0:20:54:0,54,710
NC_019465.2	43336502	.	G	A	66.24	.	AC=3;AF=0.021;AN=146;BaseQRankSum=0.519;DP=702;Dels=0.00;ExcessHet=3.1011;FS=0.000;HaplotypeScore=0.2731;InbreedingCoeff=-0.0472;MLEAC=2;MLEAF=0.014;MQ=59.99;MQ0=0;MQRankSum=-0.064;QD=3.15;ReadPosRankSum=-0.341;SOR=0.000;set=variant2	GT:AD:DP:GQ:PL	0/0:4,0:4:12:0,12,150	0/0:14,0:14:42:0,42,560	0/0:9,0:9:27:0,27,360	0/0:6,0:6:18:0,18,240	0/0:9,0:9:27:0,27,360	0/0:27,0:27:81:0,81,1059	0/0:19,0:19:57:0,57,760	0/0:38,0:38:99:0,114,1520	0/0:18,0:18:54:0,54,710	0/0:3,0:3:9:0,9,120	0/0:2,0:2:6:0,6,80	0/0:6,0:6:18:0,18,240	0/0:10,0:10:30:0,30,400	0/0:19,0:19:57:0,57,760	0/0:11,0:11:33:0,33,440	./.:.:.:.:.	0/0:20,0:20:60:0,60,800	0/0:12,0:12:36:0,36,470	0/0:13,0:13:39:0,39,520	0/0:7,0:8:21:0,21,280	0/0:2,0:2:6:0,6,70	0/0:6,0:6:18:0,18,240	0/0:10,0:10:30:0,30,400	0/0:2,0:2:6:0,6,80	0/0:8,0:8:24:0,24,310	0/0:24,0:24:72:0,72,939	0/0:3,0:3:9:0,9,120	0/0:1,0:1:3:0,3,40	0/0:8,0:8:24:0,24,320	0/0:10,0:10:30:0,30,400	0/0:23,0:23:69:0,69,910	./.:.:.:.:.	0/0:3,0:3:9:0,9,120	0/0:13,0:13:39:0,39,520	./.:.:.:.:.	0/0:1,0:1:3:0,3,40	0/0:7,0:7:21:0,21,280	0/0:2,0:2:6:0,6,80	0/0:8,0:8:24:0,24,320	./.:.:.:.:.	0/0:20,0:20:60:0,60,800
NC_019465.2	43349516	.	A	G	29969.2	.	AC=20;AF=0.125;AN=160;BaseQRankSum=0.393;DP=6998;Dels=0.00;ExcessHet=8.9022;FS=0.000;HaplotypeScore=3.1557;InbreedingCoeff=-0.1431;MLEAC=20;MLEAF=0.125;MQ=60.00;MQ0=0;MQRankSum=2.365;QD=15.66;ReadPosRankSum=0.910;SOR=0.023;set=variant2	GT:AD:DP:GQ:PL	0/0:68,0:68:99:0,202,2680	0/0:41,0:41:99:0,123,1619	0/0:214,0:215:99:0,632,8318	0/0:80,0:80:99:0,241,3159	0/0:96,0:96:99:0,286,3759	0/1:37,26:63:99:840,0,1291	0/0:180,0:181:99:0,521,6807	0/0:129,0:129:99:0,385,5048	0/0:221,0:223:99:0,662,8666	0/0:90,0:90:99:0,271,3580	0/0:165,0:166:99:0,491,6428	0/0:60,0:60:99:0,178,2319	0/0:179,0:180:99:0,524,6909	0/1:56,69:125:99:2337,0,1857	0/1:115,69:184:99:2161,0,3808	0/0:80,0:80:99:0,232,3049	0/0:155,0:155:99:0,460,6027	0/0:33,0:33:99:0,99,1299	0/0:58,0:58:99:0,175,2320	0/0:65,0:65:99:0,193,2529	0/0:142,0:142:99:0,412,5439	0/0:149,0:150:99:0,442,5850	0/0:73,0:73:99:0,211,2759	0/0:22,0:22:63:0,63,840	0/1:11,6:17:99:195,0,294	0/0:38,0:38:99:0,114,1510	0/1:37,44:81:99:1522,0,1162	0/0:85,0:85:99:0,253,3329	0/0:67,0:67:99:0,193,2529	0/0:12,0:12:36:0,36,480	0/0:55,0:55:99:0,166,2190	0/0:90,1:91:99:0,231,3469	0/0:26,0:26:75:0,75,979	0/0:91,0:91:99:0,274,3609	0/0:68,0:68:99:0,205,2700	0/0:62,1:63:99:0,150,2388	0/1:59,19:78:99:528,0,2089	0/0:114,0:114:99:0,340,4458	0/0:78,0:78:99:0,229,3020	0/0:58,0:58:99:0,169,2230	0/0:82,3:85:99:0,127,3030
NC_019465.2	43355626	.	T	C	70.88	.	AC=2;AF=0.014;AN=142;BaseQRankSum=1.341;DP=578;Dels=0.00;ExcessHet=0.0154;FS=0.000;HaplotypeScore=0.1801;InbreedingCoeff=0.2658;MLEAC=1;MLEAF=7.042e-03;MQ=60.00;MQ0=0;MQRankSum=1.019;QD=23.63;ReadPosRankSum=-0.340;SOR=0.000;set=variant2	GT:AD:DP:GQ:PL	0/0:5,0:5:15:0,15,200	0/0:11,0:11:33:0,33,440	0/0:12,0:12:36:0,36,480	0/0:5,0:5:15:0,15,200	./.:.:.:.:.	0/0:2,0:2:6:0,6,80	0/0:3,0:3:9:0,9,120	0/0:4,0:4:12:0,12,160	0/0:24,0:24:69:0,69,920	0/0:5,0:5:15:0,15,200	0/0:14,0:14:39:0,39,520	0/0:1,0:1:3:0,3,40	0/0:14,0:14:42:0,42,560	0/0:11,0:11:33:0,33,440	0/0:7,0:7:21:0,21,280	./.:.:.:.:.	0/0:10,0:10:30:0,30,400	0/0:5,0:5:15:0,15,200	0/0:22,0:22:66:0,66,880	0/0:3,0:3:9:0,9,120	0/0:14,0:14:42:0,42,560	./.:.:.:.:.	0/0:2,0:2:6:0,6,80	0/0:5,0:5:15:0,15,200	0/0:8,0:8:24:0,24,320	0/0:4,0:4:12:0,12,160	0/0:6,0:6:18:0,18,240	0/0:13,0:13:39:0,39,520	0/0:11,0:11:33:0,33,440	0/0:7,0:7:21:0,21,280	0/0:19,0:19:57:0,57,760	0/0:4,0:4:12:0,12,150	0/0:3,0:3:9:0,9,120	0/0:13,0:13:39:0,39,520	0/0:13,0:13:39:0,39,520	0/0:10,0:10:30:0,30,400	0/0:6,0:6:18:0,18,240	0/0:6,0:6:18:0,18,240	0/0:22,0:22:66:0,66,880	0/0:9,0:9:27:0,27,360	0/0:3,0:3:9:0,9,120
NC_019465.2	43355675	.	T	C	134.52	.	AC=2;AF=0.014;AN=142;BaseQRankSum=0.306;DP=578;Dels=0.00;ExcessHet=3.0412;FS=0.000;HaplotypeScore=0.2104;InbreedingCoeff=-0.0456;MLEAC=2;MLEAF=0.014;MQ=60.00;MQ0=0;MQRankSum=0.830;QD=5.60;ReadPosRankSum=0.549;SOR=0.000;set=variant2	GT:AD:DP:GQ:PL	0/0:5,0:5:15:0,15,200	0/1:9,2:11:47:47,0,327	0/0:12,0:12:36:0,36,470	0/0:5,0:5:15:0,15,200	./.:.:.:.:.	0/0:2,0:2:6:0,6,80	0/0:3,0:3:9:0,9,120	0/0:4,0:4:12:0,12,160	0/0:24,0:24:72:0,72,950	0/0:5,0:5:15:0,15,200	0/0:14,0:14:39:0,39,520	0/0:1,0:1:3:0,3,40	0/0:14,0:14:42:0,42,560	0/0:11,0:11:33:0,33,440	0/0:7,0:7:21:0,21,280	./.:.:.:.:.	0/0:10,0:10:30:0,30,400	0/0:5,0:5:15:0,15,200	0/0:22,0:22:66:0,66,870	0/0:3,0:3:9:0,9,120	0/0:14,0:14:42:0,42,550	./.:.:.:.:.	0/0:2,0:2:6:0,6,80	0/0:5,0:5:15:0,15,200	0/0:8,0:8:24:0,24,320	0/0:4,0:4:12:0,12,160	0/0:6,0:6:18:0,18,240	0/0:13,0:13:39:0,39,520	0/0:11,0:11:30:0,30,400	0/0:7,0:7:21:0,21,280	0/0:19,0:19:57:0,57,760	0/0:4,0:4:12:0,12,160	0/0:3,0:3:9:0,9,120	0/1:7,6:13:99:143,0,244	0/0:13,0:13:36:0,36,470	0/0:10,0:10:30:0,30,400	0/0:6,0:6:18:0,18,230	0/0:6,0:6:18:0,18,240	0/0:22,0:22:66:0,66,880	0/0:9,0:9:27:0,27,350	0/0:3,0:3:9:0,9,120
NC_019465.2	43355698	.	A	C	8312.97	.	AC=61;AF=0.430;AN=142;BaseQRankSum=-0.409;DP=578;Dels=0.00;ExcessHet=0.0018;FS=0.000;HaplotypeScore=0.3585;InbreedingCoeff=0.2723;MLEAC=59;MLEAF=0.415;MQ=60.00;MQ0=0;MQRankSum=-0.748;QD=26.14;ReadPosRankSum=0.752;SOR=0.409;set=variant2	GT:AD:DP:GQ:PL	0/0:5,0:5:15:0,15,200	0/1:9,2:11:47:47,0,317	0/0:12,0:12:36:0,36,480	0/0:5,0:5:15:0,15,200	./.:.:.:.:.	0/0:2,0:2:6:0,6,80	1/1:0,3:3:9:120,9,0	1/1:0,4:4:12:160,12,0	0/0:24,0:24:69:0,69,910	0/0:5,0:5:15:0,15,200	0/0:14,0:14:42:0,42,560	1/1:0,1:1:3:40,3,0	0/0:13,1:14:2:0,2,480	0/0:11,0:11:33:0,33,440	0/1:5,2:7:59:59,0,179	./.:.:.:.:.	0/1:3,7:10:90:240,0,90	0/1:4,1:5:25:25,0,145	0/1:7,15:22:99:534,0,214	1/1:0,3:3:9:120,9,0	0/1:9,5:14:99:148,0,318	./.:.:.:.:.	1/1:0,2:2:6:80,6,0	0/0:4,1:5:12:0,12,160	0/0:8,0:8:24:0,24,320	1/1:0,4:4:12:160,12,0	0/0:6,0:6:18:0,18,240	0/1:2,11:13:41:401,0,41	0/1:9,2:11:47:47,0,327	0/1:1,6:7:19:219,0,19	1/1:0,19:19:57:750,57,0	1/1:0,4:4:9:120,9,0	0/1:1,2:3:31:71,0,31	0/0:13,0:13:39:0,39,510	0/1:6,7:13:99:231,0,201	1/1:0,10:10:30:390,30,0	0/1:3,3:6:99:102,0,102	0/1:1,5:6:22:182,0,22	1/1:0,22:22:63:809,63,0	0/1:5,4:9:99:133,0,163	0/0:3,0:3:9:0,9,120
NC_019465.2	43355709	.	C	T	9292.6	.	AC=67;AF=0.472;AN=142;BaseQRankSum=1.073;DP=578;Dels=0.00;ExcessHet=0.0002;FS=0.000;HaplotypeScore=0.3223;InbreedingCoeff=0.3350;MLEAC=65;MLEAF=0.458;MQ=60.00;MQ0=0;MQRankSum=-0.818;QD=28.33;ReadPosRankSum=1.602;SOR=0.520;set=variant2	GT:AD:DP:GQ:PL	0/0:5,0:5:15:0,15,200	0/1:9,2:11:37:37,0,327	0/0:12,0:12:33:0,33,440	0/0:5,0:5:15:0,15,200	./.:.:.:.:.	0/0:2,0:2:6:0,6,80	1/1:0,3:3:9:120,9,0	1/1:0,4:4:12:160,12,0	0/0:24,0:24:69:0,69,920	0/0:5,0:5:15:0,15,200	0/0:14,0:14:42:0,42,560	1/1:0,1:1:3:40,3,0	0/0:13,1:14:2:0,2,480	0/0:11,0:11:33:0,33,440	0/1:5,2:7:59:59,0,179	./.:.:.:.:.	1/1:0,10:10:30:400,30,0	1/1:0,5:5:15:179,15,0	0/1:7,15:22:99:534,0,214	1/1:0,3:3:9:120,9,0	0/1:9,5:14:99:158,0,308	./.:.:.:.:.	1/1:0,1:2:3:40,3,0	0/1:4,1:5:25:25,0,145	0/1:5,3:8:96:96,0,176	1/1:0,4:4:12:160,12,0	0/0:6,0:6:18:0,18,240	0/1:2,11:13:41:401,0,41	1/1:0,11:11:33:430,33,0	1/1:0,7:7:21:259,21,0	1/1:0,19:19:57:760,57,0	1/1:0,4:4:9:120,9,0	0/1:1,2:3:31:71,0,31	0/0:13,0:13:36:0,36,480	0/1:6,7:13:99:231,0,191	1/1:0,10:10:27:360,27,0	0/1:3,3:6:99:102,0,102	0/1:1,5:6:22:182,0,22	1/1:0,22:22:66:880,66,0	0/1:5,4:9:99:123,0,173	0/0:3,0:3:9:0,9,120
NC_019465.2	43355954	.	T	A	502.13	.	AC=5;AF=0.035;AN=142;BaseQRankSum=0.460;DP=577;Dels=0.00;ExcessHet=3.3262;FS=0.000;HaplotypeScore=0.3004;InbreedingCoeff=-0.0673;MLEAC=4;MLEAF=0.028;MQ=60.00;MQ0=0;MQRankSum=0.228;QD=19.31;ReadPosRankSum=-1.760;SOR=0.001;set=variant2	GT:AD:DP:GQ:PL	0/0:5,0:5:15:0,15,200	0/0:11,0:11:33:0,33,430	0/0:12,0:12:36:0,36,480	0/0:5,0:5:15:0,15,200	./.:.:.:.:.	0/0:2,0:2:6:0,6,80	0/0:3,0:3:9:0,9,120	0/0:4,0:4:12:0,12,160	0/0:24,0:24:69:0,69,910	0/0:5,0:5:15:0,15,200	0/0:14,0:14:42:0,42,560	0/0:1,0:1:3:0,3,40	0/0:14,0:14:42:0,42,550	0/0:11,0:11:33:0,33,430	0/0:7,0:7:21:0,21,280	./.:.:.:.:.	0/1:7,3:10:90:90,0,250	0/1:1,4:5:25:145,0,25	0/0:22,0:22:66:0,66,870	0/0:3,0:3:6:0,6,70	0/0:14,0:14:42:0,42,560	./.:.:.:.:.	0/0:2,0:2:6:0,6,80	0/0:5,0:5:15:0,15,200	0/1:7,1:8:6:6,0,256	0/0:4,0:4:12:0,12,160	0/0:6,0:6:18:0,18,240	0/0:13,0:13:39:0,39,510	0/1:2,9:11:47:327,0,47	0/1:6,1:7:19:19,0,219	0/0:19,0:19:57:0,57,760	0/0:3,0:3:9:0,9,110	0/0:3,0:3:9:0,9,120	0/0:13,0:13:39:0,39,520	0/0:13,0:13:39:0,39,520	0/0:10,0:10:30:0,30,400	0/0:6,0:6:18:0,18,240	0/0:6,0:6:18:0,18,240	0/0:22,0:22:66:0,66,880	0/0:9,0:9:27:0,27,360	0/0:3,0:3:9:0,9,120
NC_019465.2	43356022	.	T	C	56.53	.	AC=2;AF=0.014;AN=142;BaseQRankSum=1.254;DP=578;Dels=0.00;ExcessHet=3.0412;FS=0.000;HaplotypeScore=0.2169;InbreedingCoeff=-0.0457;MLEAC=2;MLEAF=0.014;MQ=60.00;MQ0=0;MQRankSum=-0.059;QD=3.53;ReadPosRankSum=1.705;SOR=0.000;set=variant2	GT:AD:DP:GQ:PL	0/0:5,0:5:15:0,15,200	0/0:11,0:11:30:0,30,400	0/0:12,0:12:36:0,36,480	0/0:5,0:5:15:0,15,200	./.:.:.:.:.	0/0:2,0:2:6:0,6,80	0/0:3,0:3:9:0,9,120	0/0:4,0:4:9:0,9,120	0/0:24,0:24:72:0,72,960	0/0:5,0:5:15:0,15,200	0/0:14,0:14:42:0,42,560	0/0:1,0:1:3:0,3,40	0/0:14,0:14:42:0,42,539	0/0:11,0:11:33:0,33,440	0/0:7,0:7:21:0,21,270	./.:.:.:.:.	0/0:10,0:10:30:0,30,400	0/0:5,0:5:15:0,15,200	0/0:22,0:22:66:0,66,880	0/0:3,0:3:9:0,9,120	0/0:14,0:14:42:0,42,550	./.:.:.:.:.	0/0:2,0:2:6:0,6,80	0/0:5,0:5:15:0,15,190	0/0:8,0:8:24:0,24,299	0/0:4,0:4:12:0,12,160	0/0:6,0:6:18:0,18,240	0/0:13,0:13:39:0,39,520	0/0:11,0:11:27:0,27,360	0/0:7,0:7:21:0,21,280	0/0:19,0:19:57:0,57,760	0/0:4,0:4:12:0,12,160	0/0:3,0:3:9:0,9,110	0/0:13,0:13:39:0,39,520	0/0:13,0:13:39:0,39,489	0/1:8,2:10:50:50,0,290	0/0:6,0:6:18:0,18,240	0/0:6,0:6:18:0,18,240	0/0:22,0:22:66:0,66,870	0/0:9,0:9:27:0,27,360	0/0:3,0:3:9:0,9,120
NC_019465.2	43356031	.	A	G	69.48	.	AC=2;AF=0.014;AN=142;BaseQRankSum=-0.572;DP=578;Dels=0.00;ExcessHet=3.0412;FS=0.000;HaplotypeScore=0.1636;InbreedingCoeff=-0.0441;MLEAC=2;MLEAF=0.014;MQ=60.00;MQ0=0;MQRankSum=-0.620;QD=2.78;ReadPosRankSum=0.969;SOR=0.000;set=variant2	GT:AD:DP:GQ:PL	0/0:5,0:5:15:0,15,200	0/0:11,0:11:33:0,33,440	0/0:12,0:12:36:0,36,480	0/0:5,0:5:15:0,15,200	./.:.:.:.:.	0/0:2,0:2:6:0,6,80	0/0:3,0:3:9:0,9,120	0/0:4,0:4:12:0,12,160	0/0:24,0:24:72:0,72,950	0/0:5,0:5:15:0,15,200	0/0:14,0:14:42:0,42,560	0/0:1,0:1:3:0,3,40	0/0:14,0:14:42:0,42,560	0/0:11,0:11:33:0,33,440	0/0:7,0:7:21:0,21,280	./.:.:.:.:.	0/0:10,0:10:30:0,30,400	0/0:5,0:5:15:0,15,200	0/0:22,0:22:66:0,66,880	0/0:3,0:3:9:0,9,120	0/0:14,0:14:42:0,42,560	./.:.:.:.:.	0/0:2,0:2:6:0,6,80	0/0:5,0:5:15:0,15,200	0/0:8,0:8:24:0,24,320	0/0:4,0:4:12:0,12,160	0/0:6,0:6:18:0,18,240	0/0:13,0:13:39:0,39,520	0/0:11,0:11:33:0,33,440	0/0:7,0:7:21:0,21,280	0/0:19,0:19:57:0,57,760	0/0:4,0:4:12:0,12,160	0/1:1,2:3:31:71,0,31	0/0:13,0:13:39:0,39,510	0/0:13,0:13:39:0,39,510	0/0:10,0:10:30:0,30,400	0/0:6,0:6:18:0,18,240	0/0:6,0:6:18:0,18,240	0/1:19,3:22:54:54,0,694	0/0:9,0:9:27:0,27,360	0/0:3,0:3:9:0,9,120
NC_019465.2	43356054	.	G	A	491.23	.	AC=6;AF=0.043;AN=140;BaseQRankSum=0.072;DP=510;Dels=0.00;ExcessHet=0.2409;FS=0.000;HaplotypeScore=0.0714;InbreedingCoeff=0.0376;MLEAC=5;MLEAF=0.036;MQ=60.00;MQ0=0;MQRankSum=-0.038;QD=18.89;ReadPosRankSum=0.230;SOR=0.001;set=variant2	GT:AD:DP:GQ:PL	0/0:5,0:5:15:0,15,200	0/0:11,0:11:33:0,33,440	0/0:12,0:12:36:0,36,480	0/0:5,0:5:15:0,15,200	./.:.:.:.:.	0/0:1,0:1:3:0,3,40	0/0:3,0:3:9:0,9,120	0/0:4,0:4:12:0,12,160	0/0:24,0:24:72:0,72,950	0/0:5,0:5:15:0,15,200	0/0:14,0:14:42:0,42,550	0/0:1,0:1:3:0,3,40	0/0:14,0:14:42:0,42,550	0/0:2,0:2:6:0,6,80	0/0:2,0:2:6:0,6,80	./.:.:.:.:.	0/1:7,3:10:90:90,0,250	0/1:1,4:5:28:108,0,28	0/0:22,0:22:66:0,66,880	0/0:3,0:3:9:0,9,120	0/0:14,0:14:42:0,42,560	./.:.:.:.:.	0/0:2,0:2:6:0,6,80	0/0:5,0:5:15:0,15,200	1/1:0,1:1:3:40,3,0	0/0:4,0:4:12:0,12,160	./.:.:.:.:.	0/0:13,0:13:39:0,39,520	0/1:2,9:11:47:327,0,47	0/1:6,1:7:19:19,0,219	0/0:19,0:19:57:0,57,760	0/0:4,0:4:12:0,12,160	0/0:3,0:3:9:0,9,120	0/0:13,0:13:39:0,39,520	0/0:13,0:13:39:0,39,520	0/0:10,0:10:30:0,30,400	0/0:3,0:3:9:0,9,120	0/0:6,0:6:18:0,18,240	0/0:22,0:22:66:0,66,880	0/0:9,0:9:27:0,27,360	0/0:3,0:3:9:0,9,120
NC_019465.2	43356741	.	T	C	22879.8	.	AC=114;AF=0.934;AN=122;BaseQRankSum=-0.168;DP=592;Dels=0.00;ExcessHet=0.0312;FS=0.000;HaplotypeScore=0.3571;InbreedingCoeff=0.1797;MLEAC=116;MLEAF=0.951;MQ=60.04;MQ0=0;MQRankSum=0.241;QD=31.09;ReadPosRankSum=-5.935;SOR=7.600;set=variant2	GT:AD:DP:GQ:PL	1/1:0,6:6:18:230,18,0	1/1:0,9:9:27:360,27,0	1/1:0,1:1:3:40,3,0	1/1:0,5:5:15:200,15,0	1/1:0,2:2:6:80,6,0	1/1:0,12:12:36:480,36,0	1/1:0,12:12:36:480,36,0	1/1:0,1:1:3:40,3,0	1/1:0,8:8:24:320,24,0	./.:.:.:.:.	./.:.:.:.:.	1/1:0,32:32:96:1280,96,0	./.:.:.:.:.	1/1:0,11:11:33:440,33,0	./.:.:.:.:.	1/1:0,2:2:6:80,6,0	0/0:2,0:2:6:0,6,80	1/1:0,3:3:9:120,9,0	1/1:0,28:28:84:1120,84,0	1/1:0,11:11:30:400,30,0	1/1:0,8:8:24:320,24,0	1/1:0,2:2:6:80,6,0	1/1:0,15:15:45:600,45,0	1/1:0,8:8:24:320,24,0	./.:.:.:.:.	1/1:0,18:18:54:720,54,0	1/1:0,1:1:3:40,3,0	0/1:3,1:4:28:28,0,108	0/1:2,1:3:31:31,0,71	1/1:0,4:4:12:160,12,0	1/1:0,7:7:21:280,21,0	./.:.:.:.:.	1/1:0,2:2:6:80,6,0	1/1:0,26:26:78:1040,78,0	1/1:0,6:6:18:240,18,0	1/1:0,11:11:33:440,33,0	0/0:1,0:1:3:0,3,40	1/1:0,12:12:36:480,36,0	1/1:0,29:29:87:1160,87,0	1/1:0,29:29:87:1160,87,0	1/1:0,31:31:93:1240,93,0
NC_019465.2	43356749	.	C	T	9000.01	.	AC=49;AF=0.402;AN=122;BaseQRankSum=0.433;DP=592;Dels=0.00;ExcessHet=0.0003;FS=0.000;HaplotypeScore=0.4209;InbreedingCoeff=0.3466;MLEAC=49;MLEAF=0.402;MQ=60.04;MQ0=0;MQRankSum=1.319;QD=27.69;ReadPosRankSum=-1.208;SOR=0.410;set=variant2	GT:AD:DP:GQ:PL	0/0:6,0:6:15:0,15,200	0/1:2,7:9:53:253,0,53	0/0:1,0:1:3:0,3,40	0/0:5,0:5:15:0,15,200	0/0:2,0:2:6:0,6,80	0/0:12,0:12:36:0,36,480	0/0:12,0:12:33:0,33,440	1/1:0,1:1:3:40,3,0	0/0:8,0:8:24:0,24,320	./.:.:.:.:.	./.:.:.:.:.	1/1:0,32:32:96:1280,96,0	./.:.:.:.:.	0/0:11,0:11:33:0,33,440	./.:.:.:.:.	0/0:2,0:2:6:0,6,80	0/0:2,0:2:6:0,6,80	1/1:0,3:3:9:110,9,0	0/1:19,9:28:99:276,0,676	1/1:0,11:11:33:440,33,0	0/1:6,2:8:56:56,0,216	1/1:0,2:2:6:80,6,0	0/1:10,5:15:99:155,0,355	0/1:7,1:8:16:16,0,256	./.:.:.:.:.	1/1:0,18:18:54:720,54,0	0/0:1,0:1:3:0,3,40	0/1:3,1:4:28:28,0,108	0/1:2,1:3:31:31,0,71	1/1:0,4:4:12:160,12,0	1/1:0,7:7:21:280,21,0	./.:.:.:.:.	1/1:0,2:2:6:80,6,0	0/0:26,0:26:78:0,78,1040	0/1:3,3:6:99:102,0,102	1/1:0,11:11:33:440,33,0	0/0:1,0:1:3:0,3,40	0/1:7,5:12:99:164,0,244	1/1:0,29:29:87:1160,87,0	0/1:18,11:29:99:353,0,633	0/0:31,0:31:93:0,93,1240
NC_019465.2	43356827	.	A	G	67.86	.	AC=3;AF=0.025;AN=122;BaseQRankSum=0.384;DP=593;Dels=0.00;ExcessHet=3.1193;FS=0.000;HaplotypeScore=0.3303;InbreedingCoeff=-0.0640;MLEAC=2;MLEAF=0.016;MQ=60.04;MQ0=0;MQRankSum=0.394;QD=2.00;ReadPosRankSum=0.559;SOR=0.000;set=variant2	GT:AD:DP:GQ:PL	0/0:6,0:6:18:0,18,240	0/0:9,0:9:27:0,27,360	0/0:1,0:1:3:0,3,40	0/0:5,0:5:15:0,15,200	0/0:2,0:2:6:0,6,80	0/0:12,0:12:36:0,36,480	0/0:12,0:12:36:0,36,470	0/0:1,0:1:3:0,3,40	0/0:8,0:8:24:0,24,320	./.:.:.:.:.	./.:.:.:.:.	0/0:32,0:32:93:0,93,1230	./.:.:.:.:.	0/0:11,0:11:33:0,33,440	./.:.:.:.:.	0/0:2,0:2:6:0,6,80	0/0:2,0:2:6:0,6,80	0/0:3,0:3:9:0,9,120	0/0:28,0:28:84:0,84,1110	0/0:11,0:11:33:0,33,440	0/1:5,3:8:96:96,0,176	0/0:2,0:2:6:0,6,80	0/0:15,0:15:45:0,45,600	0/0:8,0:8:24:0,24,310	./.:.:.:.:.	0/0:18,0:18:54:0,54,720	0/0:1,0:1:3:0,3,40	0/0:4,0:4:12:0,12,160	0/0:3,0:3:9:0,9,120	0/0:4,0:4:12:0,12,160	0/0:7,0:7:21:0,21,280	./.:.:.:.:.	0/0:2,0:2:6:0,6,80	0/1:24,2:26:2:2,0,872	0/0:6,0:6:18:0,18,240	0/0:11,0:11:33:0,33,419	0/0:1,0:1:3:0,3,40	0/0:12,0:12:36:0,36,480	0/0:29,0:29:87:0,87,1160	0/0:29,0:29:87:0,87,1129	0/0:31,0:31:93:0,93,1240
NC_019465.2	43357956	.	T	C	49.2	.	AC=2;AF=0.013;AN=154;BaseQRankSum=0.090;DP=2808;Dels=0.00;ExcessHet=3.0388;FS=0.000;HaplotypeScore=1.1401;InbreedingCoeff=-0.0287;MLEAC=2;MLEAF=0.013;MQ=60.00;MQ0=0;MQRankSum=-0.059;QD=4.47;ReadPosRankSum=0.189;SOR=0.000;set=variant2	GT:AD:DP:GQ:PL	0/0:2,0:2:6:0,6,80	0/0:13,0:14:39:0,39,510	0/0:126,0:126:99:0,373,4878	0/0:48,0:48:99:0,138,1778	0/0:54,0:54:99:0,160,2068	0/1:8,1:9:16:16,0,256	0/0:95,0:95:99:0,274,3589	0/0:66,0:66:99:0,196,2507	0/0:124,0:125:99:0,367,4746	0/0:94,0:96:99:0,271,3528	0/0:102,0:103:99:0,301,3959	0/0:1,0:1:3:0,3,40	0/0:109,0:109:99:0,322,4198	0/0:7,0:7:21:0,21,270	0/0:98,0:98:99:0,286,3749	0/0:48,0:48:99:0,138,1820	0/0:94,0:94:99:0,280,3627	0/0:35,0:35:99:0,102,1329	0/0:8,0:8:24:0,24,320	0/0:12,0:12:36:0,36,480	0/0:10,0:10:30:0,30,400	./.:.:.:.:.	0/0:89,0:89:99:0,268,3529	0/0:9,1:10:24:0,24,320	0/0:8,0:8:24:0,24,320	0/0:5,0:5:15:0,15,200	0/0:6,0:6:18:0,18,230	0/1:8,3:11:87:87,0,287	0/0:10,0:10:30:0,30,400	0/0:9,0:9:27:0,27,360	0/0:27,0:27:81:0,81,1070	0/0:8,0:8:24:0,24,320	0/0:16,0:16:45:0,45,590	0/0:8,0:8:21:0,21,270	0/0:2,0:2:6:0,6,80	./.:.:.:.:.	0/0:3,0:3:9:0,9,110	0/0:9,0:9:27:0,27,360	0/0:3,0:3:6:0,6,80	0/0:1,0:1:3:0,3,40	0/0:9,0:9:27:0,27,360
NC_019465.2	43358232	.	A	G	78.54	.	AC=2;AF=0.014;AN=144;BaseQRankSum=1.743;DP=1929;Dels=0.00;ExcessHet=3.0408;FS=0.000;HaplotypeScore=0.6977;InbreedingCoeff=-0.0423;MLEAC=2;MLEAF=0.014;MQ=60.00;MQ0=0;MQRankSum=-0.802;QD=3.27;ReadPosRankSum=0.988;SOR=0.000;set=variant2	GT:AD:DP:GQ:PL	./.:.:.:.:.	0/0:14,0:14:42:0,42,560	0/0:69,0:69:99:0,205,2658	0/1:16,2:18:29:29,0,518	0/0:54,0:54:99:0,160,2089	0/0:3,0:3:9:0,9,120	0/0:42,0:42:99:0,123,1609	./.:.:.:.:.	0/0:124,0:125:99:0,361,4697	./.:.:.:.:.	0/0:102,0:102:99:0,277,3608	0/0:1,0:1:3:0,3,40	0/0:61,0:61:99:0,175,2268	0/0:3,0:3:9:0,9,120	0/0:45,0:45:99:0,129,1710	0/0:48,0:48:99:0,144,1889	0/0:94,0:94:99:0,274,3547	0/0:35,0:35:99:0,105,1379	0/0:8,0:8:24:0,24,320	0/0:12,0:12:36:0,36,470	0/0:10,0:10:27:0,27,360	./.:.:.:.:.	0/0:89,0:89:99:0,265,3489	0/0:9,0:9:27:0,27,350	0/0:3,0:3:6:0,6,80	0/0:5,0:5:15:0,15,190	0/0:1,0:1:3:0,3,40	0/0:2,0:2:6:0,6,80	0/0:10,0:10:30:0,30,390	0/0:9,0:9:21:0,21,280	0/0:27,0:27:75:0,75,979	0/0:8,0:8:24:0,24,320	0/0:16,0:16:48:0,48,630	0/0:8,0:8:21:0,21,270	0/0:2,0:2:6:0,6,70	./.:.:.:.:.	./.:.:.:.:.	0/0:9,0:9:27:0,27,350	0/0:3,0:3:9:0,9,120	0/0:1,0:1:3:0,3,40	0/0:9,0:9:27:0,27,350
NC_019465.2	43358280	.	T	C	54.88	.	AC=2;AF=0.013;AN=154;BaseQRankSum=0.370;DP=2807;Dels=0.00;ExcessHet=3.0388;FS=0.000;HaplotypeScore=8.5869;InbreedingCoeff=-0.0282;MLEAC=1;MLEAF=6.494e-03;MQ=59.99;MQ0=1;MQRankSum=0.203;QD=2.49;ReadPosRankSum=3.207;SOR=0.000;set=variant2	GT:AD:DP:GQ:PL	0/0:2,0:2:6:0,6,80	0/0:14,0:14:42:0,42,560	0/0:125,0:125:99:0,367,4870	0/0:48,0:48:99:0,141,1870	0/0:54,0:54:99:0,163,2160	0/0:9,0:9:27:0,27,360	0/0:95,0:95:99:0,283,3740	0/0:68,0:68:99:0,205,2679	0/0:125,0:125:99:0,376,4980	0/0:96,0:96:99:0,289,3778	0/0:102,0:102:99:0,304,4030	0/0:1,0:1:3:0,3,40	0/0:109,0:109:99:0,328,4350	0/0:7,0:7:21:0,21,280	0/0:98,0:98:99:0,289,3799	0/0:48,0:48:99:0,144,1920	0/0:94,0:94:99:0,283,3750	0/0:35,0:35:99:0,105,1390	0/0:8,0:8:24:0,24,320	0/0:12,0:12:36:0,36,480	0/0:10,0:10:30:0,30,400	./.:.:.:.:.	0/0:88,0:89:99:0,265,3510	0/0:10,0:10:30:0,30,400	0/0:8,0:8:24:0,24,320	0/0:5,0:5:15:0,15,200	0/0:6,0:6:18:0,18,240	0/0:11,0:11:33:0,33,440	0/0:10,0:10:30:0,30,400	0/0:9,0:9:27:0,27,350	0/0:27,0:27:81:0,81,1080	0/0:8,0:8:24:0,24,320	0/0:16,0:16:48:0,48,640	0/0:8,0:8:24:0,24,320	0/0:2,0:2:6:0,6,80	./.:.:.:.:.	0/0:3,0:3:9:0,9,120	0/0:9,0:9:27:0,27,360	0/0:3,0:3:9:0,9,120	0/0:1,0:1:3:0,3,40	0/0:9,0:9:27:0,27,360
NC_019465.2	43358282	.	C	A,G	82130.7	.	AC=39,77;AF=0.253,0.500;AN=154;BaseQRankSum=-1.222;DP=2807;Dels=0.00;ExcessHet=1.1607;FS=0.000;HaplotypeScore=1.0104;InbreedingCoeff=0.0742;MLEAC=38,74;MLEAF=0.247,0.481;MQ=59.99;MQ0=1;MQRankSum=-0.542;QD=32.21;ReadPosRankSum=-11.007;SOR=2.767;set=variant2	GT:AD:DP:GQ:PL	1/1:0,2,0:2:6:80,6,0,80,6,80	0/2:2,0,12:14:38:438,444,518,0,74,38	1/2:0,56,69:125:99:4530,2553,2390,1977,0,1769	1/2:0,30,18:48:99:1776,666,576,1110,0,1056	0/0:52,0,2:54:83:0,156,2039,83,1965,1959	0/1:3,6,0:9:93:213,0,93,222,111,333	0/1:42,53,0:95:99:1676,0,1396,1802,1543,3346	1/1:0,68,0:68:99:2620,199,0,2620,199,2620	2/2:0,0,125:125:99:4950,4950,4950,373,373,0	1/1:0,95,0:96:99:3709,283,0,3709,283,3709	0/0:102,0,0:102:99:0,304,4020,304,4020,4020	2/2:0,0,1:1:3:40,40,40,3,3,0	0/1:61,48,0:109:99:1592,0,2092,1776,2236,4012	0/1:3,4,0:7:99:139,0,99,148,111,259	1/2:0,53,45:98:99:3510,1607,1451,1903,0,1771	0/2:22,0,26:48:99:899,962,1739,0,777,699	0/2:35,0,59:94:99:2067,2172,3457,0,1284,1107	0/2:18,0,15:35:99:490,545,1210,0,666,621	0/2:5,0,3:8:96:96,111,296,0,185,176	2/2:0,0,12:12:36:480,480,480,36,36,0	2/2:0,0,10:10:30:400,400,400,30,30,0	./.:.:.:.:.	2/2:0,0,89:89:99:3550,3550,3550,268,268,0	0/2:4,1,5:10:99:173,148,293,0,111,133	0/1:3,5,0:8:96:176,0,96,185,111,296	2/2:0,0,5:5:15:200,200,200,15,15,0	1/2:0,5,1:6:22:222,37,22,185,0,182	1/2:0,9,2:11:47:407,74,47,333,0,327	0/2:5,0,5:10:99:170,185,360,0,175,160	0/2:3,0,6:9:93:203,212,323,0,111,93	2/2:0,0,27:27:81:1059,1059,1059,81,81,0	2/2:0,0,8:8:24:320,320,320,24,24,0	0/2:13,0,3:16:72:72,111,592,0,481,472	0/0:8,0,0:8:24:0,24,320,24,320,320	2/2:0,0,2:2:6:80,80,80,6,6,0	./.:.:.:.:.	1/1:0,3,0:3:9:120,9,0,120,9,120	0/2:6,0,3:9:93:93,111,333,0,222,213	2/2:0,0,3:3:9:120,120,120,9,9,0	2/2:0,0,1:1:3:40,40,40,3,3,0	0/0:9,0,0:9:27:0,27,350,27,350,350
NC_019465.2	43358305	.	A	G	103714	.	AC=145;AF=0.942;AN=154;BaseQRankSum=0.439;DP=2806;Dels=0.00;ExcessHet=4.0854;FS=0.000;HaplotypeScore=1.0297;InbreedingCoeff=-0.0811;MLEAC=145;MLEAF=0.942;MQ=60.00;MQ0=0;MQRankSum=0.103;QD=27.80;ReadPosRankSum=5.889;SOR=5.551;set=variant2	GT:AD:DP:GQ:PL	1/1:0,2:2:6:80,6,0	1/1:0,14:14:42:560,42,0	1/1:0,126:126:99:4950,373,0	1/1:0,47:47:99:1870,141,0	1/1:0,54:54:99:2120,160,0	1/1:0,9:9:27:350,27,0	0/1:42,53:95:99:1834,0,1394	1/1:0,68:68:99:2670,202,0	1/1:0,125:125:99:4990,376,0	1/1:0,96:96:99:3759,286,0	1/1:0,102:102:99:4070,307,0	1/1:0,1:1:3:40,3,0	0/1:61,48:109:99:1595,0,2065	1/1:0,7:7:21:280,21,0	1/1:0,98:98:99:3910,295,0	0/1:22,26:48:99:896,0,736	1/1:0,94:94:99:3761,283,0	0/1:19,16:35:99:535,0,655	1/1:0,8:8:24:320,24,0	1/1:0,12:12:36:470,36,0	1/1:0,10:10:30:400,30,0	./.:.:.:.:.	1/1:0,89:89:99:3561,268,0	1/1:0,10:10:27:360,27,0	0/1:3,5:8:96:176,0,96	1/1:0,5:5:15:200,15,0	1/1:0,6:6:18:240,18,0	1/1:0,11:11:33:440,33,0	0/1:5,5:10:99:170,0,170	0/1:3,6:9:93:203,0,93	1/1:2,25:27:1:910,1,0	1/1:0,8:8:24:320,24,0	1/1:0,16:16:48:640,48,0	1/1:0,8:8:24:320,24,0	1/1:0,2:2:6:80,6,0	./.:.:.:.:.	1/1:0,3:3:9:120,9,0	1/1:0,9:9:27:350,27,0	1/1:0,3:3:9:120,9,0	1/1:0,1:1:3:40,3,0	0/1:6,3:9:93:93,0,213
NC_019465.2	43358322	.	A	G	29861.8	.	AC=39;AF=0.253;AN=154;BaseQRankSum=1.567;DP=2807;Dels=0.00;ExcessHet=2.6359;FS=0.000;HaplotypeScore=0.8314;InbreedingCoeff=-0.0391;MLEAC=39;MLEAF=0.253;MQ=60.00;MQ0=0;MQRankSum=1.766;QD=19.32;ReadPosRankSum=42.288;SOR=0.189;set=variant2	GT:AD:DP:GQ:PL	1/1:0,2:2:6:80,6,0	0/0:14,0:14:42:0,42,560	0/1:69,56:126:99:1749,0,2390	0/1:18,30:48:99:1019,0,568	0/0:54,0:54:99:0,163,2140	0/1:3,6:9:93:213,0,93	0/1:42,53:95:99:1793,0,1394	1/1:0,68:68:99:2649,202,0	0/0:125,0:125:99:0,373,4940	1/1:0,96:96:99:3689,280,0	0/0:102,0:102:99:0,304,4009	0/0:1,0:1:3:0,3,40	0/1:61,48:109:99:1561,0,2092	0/1:3,4:7:99:139,0,99	0/1:45,53:98:99:1704,0,1514	0/0:48,0:48:99:0,144,1910	0/0:94,0:94:99:0,283,3761	0/0:35,0:35:99:0,102,1360	0/0:8,0:8:24:0,24,320	0/0:12,0:12:36:0,36,470	0/0:10,0:10:30:0,30,400	./.:.:.:.:.	0/0:89,0:89:99:0,268,3540	0/1:9,1:10:13:13,0,293	0/1:3,5:8:96:176,0,96	0/0:5,0:5:15:0,15,200	0/1:1,5:6:22:182,0,22	0/1:2,9:11:47:327,0,47	0/0:10,0:10:30:0,30,400	0/0:9,0:9:27:0,27,360	0/0:27,0:27:78:0,78,1040	0/0:8,0:8:24:0,24,320	0/0:16,0:16:48:0,48,640	0/0:8,0:8:24:0,24,320	0/0:2,0:2:6:0,6,80	./.:.:.:.:.	1/1:0,3:3:9:120,9,0	0/0:9,0:9:27:0,27,350	0/0:3,0:3:9:0,9,120	0/0:1,0:1:3:0,3,40	0/0:9,0:9:27:0,27,360
NC_019465.2	43358343	.	A	G	108.34	.	AC=2;AF=0.013;AN=154;BaseQRankSum=0.494;DP=2807;Dels=0.00;ExcessHet=3.0388;FS=0.000;HaplotypeScore=0.7248;InbreedingCoeff=-0.0282;MLEAC=2;MLEAF=0.013;MQ=60.00;MQ0=0;MQRankSum=-0.618;QD=4.33;ReadPosRankSum=-0.381;SOR=0.000;set=variant2	GT:AD:DP:GQ:PL	0/0:2,0:2:6:0,6,80	0/0:14,0:14:42:0,42,560	0/0:125,1:126:99:0,339,4909	0/0:48,0:48:99:0,144,1910	0/0:53,0:54:99:0,160,2120	0/0:9,0:9:27:0,27,360	0/0:95,0:95:99:0,280,3710	0/0:68,0:68:99:0,205,2710	0/0:125,0:125:99:0,373,4940	0/0:96,0:96:99:0,286,3790	0/0:102,0:102:99:0,295,3910	0/0:1,0:1:3:0,3,40	0/0:109,0:109:99:0,328,4350	0/0:7,0:7:21:0,21,280	0/0:98,0:98:99:0,292,3839	0/0:47,0:48:99:0,141,1870	0/0:94,0:94:99:0,277,3681	0/0:35,0:35:99:0,105,1379	0/0:8,0:8:24:0,24,320	0/0:12,0:12:36:0,36,459	0/0:10,0:10:30:0,30,400	./.:.:.:.:.	0/0:88,0:89:99:0,265,3521	0/0:10,0:10:27:0,27,360	0/0:8,0:8:24:0,24,320	0/0:5,0:5:15:0,15,200	0/0:6,0:6:18:0,18,240	0/0:11,0:11:33:0,33,440	0/0:10,0:10:30:0,30,400	0/0:9,0:9:27:0,27,360	0/0:27,0:27:81:0,81,1059	0/0:8,0:8:24:0,24,320	0/0:16,0:16:48:0,48,640	0/0:8,0:8:24:0,24,320	0/0:2,0:2:6:0,6,80	./.:.:.:.:.	0/0:3,0:3:9:0,9,120	0/0:9,0:9:27:0,27,360	0/0:3,0:3:9:0,9,120	0/0:1,0:1:3:0,3,40	0/0:9,0:9:27:0,27,360
NC_019465.2	43362200	.	T	C	49.6	.	AC=1;AF=0.010;AN=98;BaseQRankSum=-2.006;DP=174;Dels=0.00;ExcessHet=3.0103;FS=0.000;HaplotypeScore=0.0204;InbreedingCoeff=-0.1057;MLEAC=1;MLEAF=0.010;MQ=60.00;MQ0=0;MQRankSum=-0.041;QD=12.40;ReadPosRankSum=-0.076;SOR=0.001;set=variant2	GT:AD:DP:GQ:PL	0/0:1,0:1:3:0,3,40	0/0:7,0:7:21:0,21,280	./.:.:.:.:.	0/0:1,0:1:3:0,3,40	0/0:3,0:3:9:0,9,120	0/0:2,0:2:6:0,6,80	0/1:1,3:4:28:87,0,28	0/0:1,0:1:3:0,3,40	0/0:15,0:15:45:0,45,600	0/0:1,0:1:3:0,3,40	0/0:1,0:1:3:0,3,40	0/0:4,0:4:12:0,12,160	0/0:2,0:2:6:0,6,80	0/0:1,0:1:3:0,3,40	0/0:1,0:1:3:0,3,40	./.:.:.:.:.	0/0:2,0:2:6:0,6,70	0/0:3,0:3:9:0,9,120	0/0:2,0:2:6:0,6,80	./.:.:.:.:.	./.:.:.:.:.	./.:.:.:.:.	0/0:6,0:6:18:0,18,240	0/0:2,0:2:6:0,6,80	0/0:1,0:1:3:0,3,40	./.:.:.:.:.	0/0:2,0:2:6:0,6,80	./.:.:.:.:.	./.:.:.:.:.	./.:.:.:.:.	0/0:2,0:2:6:0,6,80	./.:.:.:.:.	0/0:4,0:4:12:0,12,160	0/0:11,0:11:33:0,33,440	./.:.:.:.:.	0/0:1,0:1:3:0,3,40	./.:.:.:.:.	0/0:3,0:3:6:0,6,80	0/0:2,0:2:6:0,6,80	./.:.:.:.:.	./.:.:.:.:.
NC_019465.2	43362235	.	G	A	36.69	.	AC=2;AF=0.020;AN=100;BaseQRankSum=1.327;DP=175;Dels=0.00;ExcessHet=0.0220;FS=0.000;HaplotypeScore=0.1715;InbreedingCoeff=0.0616;MLEAC=1;MLEAF=0.010;MQ=60.00;MQ0=0;MQRankSum=-0.077;QD=18.34;ReadPosRankSum=-0.919;SOR=0.000;set=variant2	GT:AD:DP:GQ:PL	0/0:1,0:1:3:0,3,40	0/0:7,0:7:21:0,21,280	./.:.:.:.:.	0/0:1,0:1:3:0,3,40	0/0:3,0:3:9:0,9,120	0/0:2,0:2:6:0,6,80	0/0:4,0:4:12:0,12,150	0/0:1,0:1:3:0,3,40	0/0:15,0:15:42:0,42,550	0/0:1,0:1:3:0,3,40	0/0:1,0:1:3:0,3,40	0/0:4,0:4:12:0,12,160	0/0:2,0:2:6:0,6,80	0/0:1,0:1:3:0,3,40	0/0:1,0:1:3:0,3,40	./.:.:.:.:.	0/0:2,0:2:6:0,6,80	0/0:3,0:3:9:0,9,120	0/0:2,0:2:6:0,6,70	./.:.:.:.:.	./.:.:.:.:.	./.:.:.:.:.	0/0:6,0:6:18:0,18,240	1/1:0,2:2:6:80,6,0	0/0:1,0:1:3:0,3,40	./.:.:.:.:.	0/0:2,0:2:6:0,6,80	./.:.:.:.:.	./.:.:.:.:.	./.:.:.:.:.	0/0:2,0:2:6:0,6,80	./.:.:.:.:.	0/0:4,0:4:12:0,12,160	0/0:11,0:11:30:0,30,400	./.:.:.:.:.	0/0:1,0:1:3:0,3,40	./.:.:.:.:.	0/0:3,0:3:9:0,9,120	0/0:2,0:2:6:0,6,80	./.:.:.:.:.	./.:.:.:.:.
NC_019465.2	43362275	.	C	A	2792.18	.	AC=51;AF=0.520;AN=98;BaseQRankSum=1.776;DP=175;Dels=0.00;ExcessHet=0.0000;FS=0.000;HaplotypeScore=0.2830;InbreedingCoeff=0.4064;MLEAC=44;MLEAF=0.449;MQ=60.00;MQ0=0;MQRankSum=-0.227;QD=30.17;ReadPosRankSum=-0.018;SOR=0.491;set=variant2	GT:AD:DP:GQ:PL	0/0:1,0:1:3:0,3,40	0/1:3,4:7:99:139,0,99	./.:.:.:.:.	1/1:0,1:1:3:40,3,0	0/0:3,0:3:9:0,9,120	0/0:2,0:2:6:0,6,70	0/0:4,0:4:12:0,12,150	1/1:0,1:1:3:40,3,0	0/0:15,0:15:45:0,45,600	1/1:0,1:1:3:40,3,0	0/0:1,0:1:3:0,3,40	1/1:0,4:4:12:160,12,0	0/0:2,0:2:6:0,6,80	0/0:1,0:1:3:0,3,40	1/1:0,1:1:3:40,3,0	./.:.:.:.:.	0/1:1,1:2:34:34,0,34	0/1:2,1:3:34:34,0,34	0/1:1,1:2:34:34,0,34	./.:.:.:.:.	./.:.:.:.:.	./.:.:.:.:.	1/1:0,6:6:15:200,15,0	0/0:2,0:2:6:0,6,80	0/0:1,0:1:3:0,3,40	./.:.:.:.:.	1/1:0,2:2:6:80,6,0	./.:.:.:.:.	./.:.:.:.:.	./.:.:.:.:.	1/1:0,2:2:6:80,6,0	./.:.:.:.:.	0/0:4,0:4:12:0,12,160	0/0:11,0:11:33:0,33,440	./.:.:.:.:.	1/1:0,1:1:3:40,3,0	./.:.:.:.:.	0/0:3,0:3:9:0,9,120	1/1:0,2:2:6:80,6,0	./.:.:.:.:.	./.:.:.:.:.
NC_019465.2	43362279	.	C	T	36.69	.	AC=2;AF=0.020;AN=100;BaseQRankSum=0.316;DP=175;Dels=0.00;ExcessHet=0.0220;FS=0.000;HaplotypeScore=0.2830;InbreedingCoeff=0.0617;MLEAC=1;MLEAF=0.010;MQ=60.00;MQ0=0;MQRankSum=-0.442;QD=18.34;ReadPosRankSum=-0.119;SOR=0.000;set=variant2	GT:AD:DP:GQ:PL	0/0:1,0:1:3:0,3,40	0/0:7,0:7:21:0,21,280	./.:.:.:.:.	0/0:1,0:1:3:0,3,40	0/0:3,0:3:9:0,9,120	0/0:2,0:2:6:0,6,80	0/0:4,0:4:12:0,12,160	0/0:1,0:1:3:0,3,40	0/0:15,0:15:45:0,45,590	0/0:1,0:1:3:0,3,40	0/0:1,0:1:3:0,3,30	0/0:4,0:4:12:0,12,160	0/0:2,0:2:6:0,6,80	0/0:1,0:1:3:0,3,40	0/0:1,0:1:3:0,3,40	./.:.:.:.:.	0/0:2,0:2:6:0,6,80	0/0:3,0:3:9:0,9,110	0/0:2,0:2:6:0,6,80	./.:.:.:.:.	./.:.:.:.:.	./.:.:.:.:.	0/0:6,0:6:18:0,18,240	0/0:2,0:2:6:0,6,80	0/0:1,0:1:3:0,3,40	./.:.:.:.:.	0/0:2,0:2:6:0,6,80	./.:.:.:.:.	./.:.:.:.:.	./.:.:.:.:.	0/0:2,0:2:6:0,6,80	./.:.:.:.:.	0/0:4,0:4:12:0,12,150	0/0:11,0:11:33:0,33,440	./.:.:.:.:.	0/0:1,0:1:3:0,3,40	./.:.:.:.:.	0/0:3,0:3:9:0,9,120	1/1:0,2:2:6:80,6,0	./.:.:.:.:.	./.:.:.:.:.
NC_019465.2	43362307	.	T	C	6617.93	.	AC=94;AF=0.979;AN=96;BaseQRankSum=-1.367;DP=174;Dels=0.00;ExcessHet=0.0229;FS=0.000;HaplotypeScore=0.0624;InbreedingCoeff=0.0437;MLEAC=94;MLEAF=0.979;MQ=60.00;MQ0=0;MQRankSum=-0.476;QD=27.02;ReadPosRankSum=0.233;SOR=8.920;set=variant2	GT:AD:DP:GQ:PL	0/0:1,0:1:3:0,3,40	1/1:0,7:7:21:280,21,0	./.:.:.:.:.	1/1:0,1:1:3:40,3,0	1/1:0,3:3:9:120,9,0	1/1:0,2:2:6:80,6,0	1/1:0,4:4:12:150,12,0	1/1:0,1:1:3:40,3,0	1/1:0,15:15:45:590,45,0	1/1:0,1:1:3:40,3,0	./.:.:.:.:.	1/1:0,4:4:12:160,12,0	1/1:0,2:2:6:80,6,0	1/1:0,1:1:3:40,3,0	./.:.:.:.:.	./.:.:.:.:.	1/1:0,2:2:6:80,6,0	1/1:0,3:3:6:80,6,0	1/1:0,2:2:6:80,6,0	./.:.:.:.:.	./.:.:.:.:.	./.:.:.:.:.	1/1:0,6:6:18:230,18,0	1/1:0,2:2:6:80,6,0	1/1:0,1:1:3:40,3,0	./.:.:.:.:.	1/1:0,2:2:6:80,6,0	./.:.:.:.:.	./.:.:.:.:.	./.:.:.:.:.	1/1:0,2:2:6:80,6,0	./.:.:.:.:.	1/1:0,4:4:9:120,9,0	1/1:0,11:11:33:430,33,0	./.:.:.:.:.	1/1:0,1:1:3:40,3,0	./.:.:.:.:.	1/1:0,3:3:9:120,9,0	1/1:0,2:2:6:80,6,0	./.:.:.:.:.	./.:.:.:.:.
NC_019465.2	43362552	.	G	A	1362.04	.	AC=10;AF=0.102;AN=98;BaseQRankSum=-0.051;DP=175;Dels=0.00;ExcessHet=0.0077;FS=0.000;HaplotypeScore=0.0591;InbreedingCoeff=0.1690;MLEAC=11;MLEAF=0.112;MQ=60.00;MQ0=0;MQRankSum=0.087;QD=34.92;ReadPosRankSum=6.767;SOR=0.082;set=variant2	GT:AD:DP:GQ:PL	0/0:1,0:1:3:0,3,40	0/0:7,0:7:21:0,21,280	./.:.:.:.:.	0/0:1,0:1:3:0,3,40	0/0:3,0:3:9:0,9,120	0/0:2,0:2:6:0,6,80	0/0:4,0:4:12:0,12,160	0/0:1,0:1:3:0,3,40	1/1:0,15:15:45:600,45,0	0/0:1,0:1:3:0,3,40	0/0:1,0:1:3:0,3,40	0/0:4,0:4:12:0,12,160	0/0:2,0:2:6:0,6,80	0/0:1,0:1:3:0,3,40	0/0:1,0:1:3:0,3,40	./.:.:.:.:.	0/0:2,0:2:6:0,6,80	0/0:3,0:3:9:0,9,120	0/0:2,0:2:6:0,6,80	./.:.:.:.:.	./.:.:.:.:.	./.:.:.:.:.	0/0:6,0:6:18:0,18,240	0/0:2,0:2:6:0,6,80	0/0:1,0:1:3:0,3,40	./.:.:.:.:.	0/0:2,0:2:6:0,6,80	./.:.:.:.:.	./.:.:.:.:.	./.:.:.:.:.	0/0:2,0:2:6:0,6,80	./.:.:.:.:.	0/0:4,0:4:12:0,12,160	0/0:11,0:11:33:0,33,440	./.:.:.:.:.	0/0:1,0:1:3:0,3,40	./.:.:.:.:.	0/0:3,0:3:9:0,9,110	0/0:2,0:2:6:0,6,80	./.:.:.:.:.	./.:.:.:.:.
NC_019465.2	43365970	.	A	G	148.46	.	AC=3;AF=0.045;AN=66;BaseQRankSum=0.783;DP=119;Dels=0.00;ExcessHet=3.2155;FS=0.000;HaplotypeScore=0.0909;InbreedingCoeff=-0.1558;MLEAC=4;MLEAF=0.061;MQ=60.00;MQ0=0;MQRankSum=-0.443;QD=14.85;ReadPosRankSum=-0.480;SOR=0.004;set=variant2	GT:AD:DP:GQ:PL	0/0:1,0:1:3:0,3,30	0/0:8,0:8:24:0,24,320	./.:.:.:.:.	0/0:2,0:2:6:0,6,80	./.:.:.:.:.	0/1:3,2:5:65:65,0,105	./.:.:.:.:.	./.:.:.:.:.	0/0:5,0:5:15:0,15,200	./.:.:.:.:.	./.:.:.:.:.	./.:.:.:.:.	./.:.:.:.:.	0/0:10,0:10:30:0,30,400	0/0:3,0:3:9:0,9,120	./.:.:.:.:.	./.:.:.:.:.	0/0:4,0:4:12:0,12,160	0/0:1,0:1:3:0,3,40	0/0:1,0:1:3:0,3,40	0/0:1,0:1:3:0,3,40	0/0:2,0:2:6:0,6,80	./.:.:.:.:.	0/0:5,0:5:15:0,15,200	0/0:1,0:1:3:0,3,40	./.:.:.:.:.	./.:.:.:.:.	0/0:1,0:1:3:0,3,40	0/0:1,0:1:3:0,3,40	./.:.:.:.:.	0/0:4,0:4:12:0,12,160	0/0:2,0:2:6:0,6,80	0/0:1,0:1:3:0,3,40	0/0:12,0:12:36:0,36,470	./.:.:.:.:.	./.:.:.:.:.	./.:.:.:.:.	0/0:20,0:20:60:0,60,790	0/0:2,0:2:6:0,6,80	0/0:1,0:1:3:0,3,40	0/1:2,3:5:65:105,0,65
NC_019465.2	43365982	.	T	C	153.7	.	AC=7;AF=0.106;AN=66;BaseQRankSum=2.253;DP=119;Dels=0.00;ExcessHet=0.0009;FS=0.000;HaplotypeScore=0.0000;InbreedingCoeff=0.2459;MLEAC=5;MLEAF=0.076;MQ=60.00;MQ0=0;MQRankSum=-0.285;QD=25.62;ReadPosRankSum=-0.103;SOR=0.004;set=variant2	GT:AD:DP:GQ:PL	0/0:1,0:1:3:0,3,30	0/0:8,0:8:24:0,24,299	./.:.:.:.:.	0/0:2,0:2:6:0,6,80	./.:.:.:.:.	0/0:5,0:5:15:0,15,200	./.:.:.:.:.	./.:.:.:.:.	0/0:5,0:5:15:0,15,200	./.:.:.:.:.	./.:.:.:.:.	./.:.:.:.:.	./.:.:.:.:.	0/0:10,0:10:30:0,30,390	0/0:3,0:3:9:0,9,120	./.:.:.:.:.	./.:.:.:.:.	0/0:4,0:4:12:0,12,160	0/0:1,0:1:3:0,3,40	0/0:1,0:1:3:0,3,40	0/0:1,0:1:3:0,3,40	0/0:2,0:2:6:0,6,80	./.:.:.:.:.	0/0:5,0:5:15:0,15,200	0/0:1,0:1:3:0,3,40	./.:.:.:.:.	./.:.:.:.:.	0/0:1,0:1:3:0,3,40	0/0:1,0:1:3:0,3,40	./.:.:.:.:.	0/1:2,2:4:68:68,0,68	0/0:2,0:2:6:0,6,80	0/0:1,0:1:3:0,3,40	0/0:12,0:12:36:0,36,470	./.:.:.:.:.	./.:.:.:.:.	./.:.:.:.:.	0/0:20,0:20:60:0,60,800	0/0:2,0:2:6:0,6,80	1/1:0,1:1:3:40,3,0	0/0:5,0:5:15:0,15,190
NC_019465.2	43366011	.	A	G	148.46	.	AC=3;AF=0.045;AN=66;BaseQRankSum=-0.178;DP=119;Dels=0.01;ExcessHet=3.2155;FS=0.000;HaplotypeScore=0.2706;InbreedingCoeff=-0.1559;MLEAC=4;MLEAF=0.061;MQ=60.00;MQ0=0;MQRankSum=-0.165;QD=14.85;ReadPosRankSum=-0.263;SOR=0.004;set=variant2	GT:AD:DP:GQ:PL	0/0:1,0:1:3:0,3,40	0/0:8,0:8:24:0,24,320	./.:.:.:.:.	0/0:2,0:2:6:0,6,80	./.:.:.:.:.	0/1:3,2:5:65:65,0,105	./.:.:.:.:.	./.:.:.:.:.	0/0:5,0:5:15:0,15,200	./.:.:.:.:.	./.:.:.:.:.	./.:.:.:.:.	./.:.:.:.:.	0/0:10,0:10:30:0,30,400	0/0:3,0:3:9:0,9,120	./.:.:.:.:.	./.:.:.:.:.	0/0:4,0:4:12:0,12,160	0/0:1,0:1:3:0,3,40	0/0:1,0:1:3:0,3,40	0/0:1,0:1:3:0,3,40	0/0:2,0:2:6:0,6,80	./.:.:.:.:.	0/0:5,0:5:15:0,15,200	0/0:1,0:1:3:0,3,40	./.:.:.:.:.	./.:.:.:.:.	0/0:1,0:1:3:0,3,40	0/0:1,0:1:3:0,3,40	./.:.:.:.:.	0/0:4,0:4:12:0,12,160	0/0:2,0:2:6:0,6,80	0/0:1,0:1:3:0,3,40	0/0:12,0:12:36:0,36,480	./.:.:.:.:.	./.:.:.:.:.	./.:.:.:.:.	0/0:20,0:20:60:0,60,800	0/0:2,0:2:6:0,6,80	0/0:1,0:1:3:0,3,40	0/1:2,3:5:65:105,0,65
NC_019465.2	43366034	.	G	A	32.73	.	AC=1;AF=0.017;AN=60;BaseQRankSum=1.933;DP=81;Dels=0.00;ExcessHet=3.0103;FS=0.000;HaplotypeScore=0.1298;InbreedingCoeff=-0.1285;MLEAC=1;MLEAF=0.017;MQ=60.00;MQ0=0;MQRankSum=-0.441;QD=8.18;ReadPosRankSum=-1.111;SOR=0.001;set=variant2	GT:AD:DP:GQ:PL	0/0:1,0:1:3:0,3,40	0/0:2,0:2:3:0,3,40	./.:.:.:.:.	0/0:2,0:2:6:0,6,80	./.:.:.:.:.	0/0:5,0:5:15:0,15,190	./.:.:.:.:.	./.:.:.:.:.	0/0:5,0:5:15:0,15,179	./.:.:.:.:.	./.:.:.:.:.	./.:.:.:.:.	./.:.:.:.:.	0/0:5,0:5:12:0,12,150	0/0:3,0:3:9:0,9,120	./.:.:.:.:.	./.:.:.:.:.	0/0:4,0:4:12:0,12,160	./.:.:.:.:.	0/0:1,0:1:3:0,3,40	0/0:1,0:1:3:0,3,40	0/0:2,0:2:6:0,6,80	./.:.:.:.:.	./.:.:.:.:.	0/0:1,0:1:3:0,3,40	./.:.:.:.:.	./.:.:.:.:.	0/0:1,0:1:3:0,3,40	0/0:1,0:1:3:0,3,40	./.:.:.:.:.	0/1:2,2:4:68:68,0,68	0/0:2,0:2:6:0,6,80	./.:.:.:.:.	0/0:4,0:4:12:0,12,160	./.:.:.:.:.	./.:.:.:.:.	./.:.:.:.:.	0/0:8,0:8:24:0,24,310	0/0:2,0:2:6:0,6,80	0/0:1,0:1:3:0,3,40	0/0:5,0:5:15:0,15,200
NC_019465.2	43366037	.	T	G	184.73	.	AC=5;AF=0.083;AN=60;BaseQRankSum=1.211;DP=81;Dels=0.00;ExcessHet=0.3846;FS=0.000;HaplotypeScore=0.0965;InbreedingCoeff=0.0047;MLEAC=6;MLEAF=0.100;MQ=60.00;MQ0=0;MQRankSum=-1.037;QD=15.39;ReadPosRankSum=-0.641;SOR=0.015;set=variant2	GT:AD:DP:GQ:PL	0/0:1,0:1:3:0,3,30	0/1:1,1:2:34:34,0,34	./.:.:.:.:.	0/0:2,0:2:6:0,6,80	./.:.:.:.:.	0/0:5,0:5:15:0,15,200	./.:.:.:.:.	./.:.:.:.:.	0/0:5,0:5:15:0,15,200	./.:.:.:.:.	./.:.:.:.:.	./.:.:.:.:.	./.:.:.:.:.	0/1:4,1:5:25:25,0,145	0/0:3,0:3:9:0,9,99	./.:.:.:.:.	./.:.:.:.:.	0/0:4,0:4:9:0,9,120	./.:.:.:.:.	0/0:1,0:1:3:0,3,40	0/0:1,0:1:3:0,3,40	0/0:2,0:2:6:0,6,80	./.:.:.:.:.	./.:.:.:.:.	0/0:1,0:1:3:0,3,40	./.:.:.:.:.	./.:.:.:.:.	0/0:1,0:1:3:0,3,40	0/0:1,0:1:3:0,3,40	./.:.:.:.:.	0/0:4,0:4:9:0,9,120	0/0:2,0:2:6:0,6,80	./.:.:.:.:.	1/1:0,4:4:12:150,12,0	./.:.:.:.:.	./.:.:.:.:.	./.:.:.:.:.	0/1:6,2:8:46:46,0,216	0/0:2,0:2:6:0,6,80	0/0:1,0:1:3:0,3,40	0/0:5,0:5:15:0,15,200
NC_019465.2	43366243	.	T	C	65.92	.	AC=2;AF=0.030;AN=66;BaseQRankSum=-0.331;DP=119;Dels=0.00;ExcessHet=0.0335;FS=0.000;HaplotypeScore=0.0271;InbreedingCoeff=0.1161;MLEAC=1;MLEAF=0.015;MQ=60.00;MQ0=0;MQRankSum=0.076;QD=21.97;ReadPosRankSum=0.551;SOR=0.001;set=variant2	GT:AD:DP:GQ:PL	0/0:1,0:1:3:0,3,40	0/0:8,0:8:21:0,21,280	./.:.:.:.:.	0/0:2,0:2:6:0,6,80	./.:.:.:.:.	0/0:5,0:5:15:0,15,200	./.:.:.:.:.	./.:.:.:.:.	0/0:5,0:5:15:0,15,190	./.:.:.:.:.	./.:.:.:.:.	./.:.:.:.:.	./.:.:.:.:.	0/0:10,0:10:30:0,30,379	1/1:0,3:3:9:110,9,0	./.:.:.:.:.	./.:.:.:.:.	0/0:4,0:4:12:0,12,150	0/0:1,0:1:3:0,3,40	0/0:1,0:1:3:0,3,40	0/0:1,0:1:3:0,3,40	0/0:2,0:2:6:0,6,80	./.:.:.:.:.	0/0:5,0:5:15:0,15,200	0/0:1,0:1:3:0,3,40	./.:.:.:.:.	./.:.:.:.:.	0/0:1,0:1:3:0,3,40	0/0:1,0:1:3:0,3,40	./.:.:.:.:.	0/0:4,0:4:12:0,12,160	0/0:2,0:2:6:0,6,80	0/0:1,0:1:3:0,3,40	0/0:12,0:12:36:0,36,459	./.:.:.:.:.	./.:.:.:.:.	./.:.:.:.:.	0/0:20,0:20:60:0,60,800	0/0:2,0:2:6:0,6,80	0/0:1,0:1:3:0,3,40	0/0:5,0:5:12:0,12,160
NC_019465.2	43366321	.	A	G	109.26	.	AC=1;AF=0.015;AN=66;BaseQRankSum=0.066;DP=119;Dels=0.00;ExcessHet=3.0103;FS=0.000;HaplotypeScore=0.2727;InbreedingCoeff=-0.1197;MLEAC=1;MLEAF=0.015;MQ=60.00;MQ0=0;MQRankSum=-0.582;QD=21.85;ReadPosRankSum=0.332;SOR=0.002;set=variant2	GT:AD:DP:GQ:PL	0/0:1,0:1:3:0,3,40	0/0:8,0:8:24:0,24,310	./.:.:.:.:.	0/0:2,0:2:6:0,6,80	./.:.:.:.:.	0/0:5,0:5:15:0,15,190	./.:.:.:.:.	./.:.:.:.:.	0/0:5,0:5:15:0,15,200	./.:.:.:.:.	./.:.:.:.:.	./.:.:.:.:.	./.:.:.:.:.	0/0:10,0:10:30:0,30,400	0/0:3,0:3:9:0,9,120	./.:.:.:.:.	./.:.:.:.:.	0/0:4,0:4:12:0,12,160	0/0:1,0:1:3:0,3,40	0/0:1,0:1:3:0,3,40	0/0:1,0:1:3:0,3,40	0/0:2,0:2:6:0,6,80	./.:.:.:.:.	0/1:1,4:5:25:145,0,25	0/0:1,0:1:3:0,3,40	./.:.:.:.:.	./.:.:.:.:.	0/0:1,0:1:3:0,3,40	0/0:1,0:1:3:0,3,40	./.:.:.:.:.	0/0:4,0:4:12:0,12,160	0/0:2,0:2:6:0,6,80	0/0:1,0:1:3:0,3,40	0/0:12,0:12:36:0,36,480	./.:.:.:.:.	./.:.:.:.:.	./.:.:.:.:.	0/0:20,0:20:60:0,60,800	0/0:2,0:2:6:0,6,80	0/0:1,0:1:3:0,3,40	0/0:5,0:5:15:0,15,200
NC_019465.2	43366323	.	T	A	148.43	.	AC=3;AF=0.045;AN=66;BaseQRankSum=1.415;DP=119;Dels=0.00;ExcessHet=3.2155;FS=0.000;HaplotypeScore=0.2727;InbreedingCoeff=-0.1553;MLEAC=4;MLEAF=0.061;MQ=60.00;MQ0=0;MQRankSum=0.176;QD=14.84;ReadPosRankSum=1.658;SOR=0.004;set=variant2	GT:AD:DP:GQ:PL	0/0:1,0:1:3:0,3,40	0/0:8,0:8:24:0,24,320	./.:.:.:.:.	0/0:2,0:2:6:0,6,80	./.:.:.:.:.	0/1:3,2:5:65:65,0,105	./.:.:.:.:.	./.:.:.:.:.	0/0:5,0:5:15:0,15,190	./.:.:.:.:.	./.:.:.:.:.	./.:.:.:.:.	./.:.:.:.:.	0/0:10,0:10:30:0,30,400	0/0:3,0:3:9:0,9,120	./.:.:.:.:.	./.:.:.:.:.	0/0:4,0:4:12:0,12,160	0/0:1,0:1:3:0,3,40	0/0:1,0:1:3:0,3,40	0/0:1,0:1:3:0,3,40	0/0:2,0:2:6:0,6,80	./.:.:.:.:.	0/0:5,0:5:15:0,15,200	0/0:1,0:1:3:0,3,40	./.:.:.:.:.	./.:.:.:.:.	0/0:1,0:1:3:0,3,40	0/0:1,0:1:3:0,3,40	./.:.:.:.:.	0/0:4,0:4:12:0,12,160	0/0:2,0:2:6:0,6,80	0/0:1,0:1:3:0,3,40	0/0:12,0:12:36:0,36,480	./.:.:.:.:.	./.:.:.:.:.	./.:.:.:.:.	0/0:20,0:20:60:0,60,790	0/0:2,0:2:6:0,6,80	0/0:1,0:1:3:0,3,40	0/1:2,3:5:65:105,0,65
NC_019465.2	43367288	.	T	C	1305.95	.	AC=22;AF=0.786;AN=28;BaseQRankSum=0.625;DP=39;Dels=0.00;ExcessHet=0.0021;FS=0.000;HaplotypeScore=0.3570;InbreedingCoeff=0.4301;MLEAC=24;MLEAF=0.857;MQ=60.00;MQ0=0;MQRankSum=-1.319;QD=28.49;ReadPosRankSum=-2.199;SOR=3.967;set=variant2	GT:AD:DP:GQ:PL	./.:.:.:.:.	./.:.:.:.:.	1/1:0,5:5:15:200,15,0	./.:.:.:.:.	./.:.:.:.:.	./.:.:.:.:.	0/0:1,0:1:3:0,3,40	1/1:0,10:10:30:400,30,0	./.:.:.:.:.	./.:.:.:.:.	./.:.:.:.:.	./.:.:.:.:.	0/0:1,0:1:3:0,3,40	./.:.:.:.:.	./.:.:.:.:.	./.:.:.:.:.	./.:.:.:.:.	./.:.:.:.:.	./.:.:.:.:.	./.:.:.:.:.	./.:.:.:.:.	./.:.:.:.:.	./.:.:.:.:.	./.:.:.:.:.	./.:.:.:.:.	./.:.:.:.:.	./.:.:.:.:.	./.:.:.:.:.	./.:.:.:.:.	./.:.:.:.:.	./.:.:.:.:.	./.:.:.:.:.	./.:.:.:.:.	./.:.:.:.:.	./.:.:.:.:.	./.:.:.:.:.	./.:.:.:.:.	./.:.:.:.:.	1/1:0,1:1:3:40,3,0	./.:.:.:.:.	0/0:2,0:2:6:0,6,80
NC_019465.2	43367298	.	C	T	143.76	.	AC=1;AF=0.036;AN=28;BaseQRankSum=0.189;DP=39;Dels=0.00;ExcessHet=3.0103;FS=0.000;HaplotypeScore=0.3570;InbreedingCoeff=-0.1705;MLEAC=1;MLEAF=0.036;MQ=60.00;MQ0=0;MQRankSum=-0.861;QD=14.38;ReadPosRankSum=-0.861;SOR=0.029;set=variant2	GT:AD:DP:GQ:PL	./.:.:.:.:.	./.:.:.:.:.	0/0:5,0:5:15:0,15,200	./.:.:.:.:.	./.:.:.:.:.	./.:.:.:.:.	0/0:1,0:1:3:0,3,30	0/1:5,5:10:96:176,0,96	./.:.:.:.:.	./.:.:.:.:.	./.:.:.:.:.	./.:.:.:.:.	0/0:1,0:1:3:0,3,40	./.:.:.:.:.	./.:.:.:.:.	./.:.:.:.:.	./.:.:.:.:.	./.:.:.:.:.	./.:.:.:.:.	./.:.:.:.:.	./.:.:.:.:.	./.:.:.:.:.	./.:.:.:.:.	./.:.:.:.:.	./.:.:.:.:.	./.:.:.:.:.	./.:.:.:.:.	./.:.:.:.:.	./.:.:.:.:.	./.:.:.:.:.	./.:.:.:.:.	./.:.:.:.:.	./.:.:.:.:.	./.:.:.:.:.	./.:.:.:.:.	./.:.:.:.:.	./.:.:.:.:.	./.:.:.:.:.	0/0:1,0:1:3:0,3,40	./.:.:.:.:.	0/0:2,0:2:6:0,6,80
NC_019465.2	43367528	.	G	A	1134.18	.	AC=16;AF=0.667;AN=24;BaseQRankSum=1.555;DP=37;Dels=0.00;ExcessHet=0.0015;FS=0.000;HaplotypeScore=0.0745;InbreedingCoeff=0.5171;MLEAC=18;MLEAF=0.750;MQ=60.00;MQ0=0;MQRankSum=0.091;QD=30.99;ReadPosRankSum=-3.111;SOR=3.442;set=variant2	GT:AD:DP:GQ:PL	./.:.:.:.:.	./.:.:.:.:.	1/1:0,5:5:15:200,15,0	./.:.:.:.:.	./.:.:.:.:.	./.:.:.:.:.	0/0:1,0:1:3:0,3,40	1/1:0,9:9:27:350,27,0	./.:.:.:.:.	./.:.:.:.:.	./.:.:.:.:.	./.:.:.:.:.	0/0:1,0:1:3:0,3,40	./.:.:.:.:.	./.:.:.:.:.	./.:.:.:.:.	./.:.:.:.:.	./.:.:.:.:.	./.:.:.:.:.	./.:.:.:.:.	./.:.:.:.:.	./.:.:.:.:.	./.:.:.:.:.	./.:.:.:.:.	./.:.:.:.:.	./.:.:.:.:.	./.:.:.:.:.	./.:.:.:.:.	./.:.:.:.:.	./.:.:.:.:.	./.:.:.:.:.	./.:.:.:.:.	./.:.:.:.:.	./.:.:.:.:.	./.:.:.:.:.	./.:.:.:.:.	./.:.:.:.:.	./.:.:.:.:.	./.:.:.:.:.	./.:.:.:.:.	0/0:2,0:2:3:0,3,40
NC_019465.2	43367546	.	A	G	928.36	.	AC=17;AF=0.654;AN=26;BaseQRankSum=-0.050;DP=37;Dels=0.00;ExcessHet=0.0090;FS=0.000;HaplotypeScore=2.2248;InbreedingCoeff=0.3945;MLEAC=19;MLEAF=0.731;MQ=60.00;MQ0=0;MQRankSum=-2.343;QD=32.13;ReadPosRankSum=-2.841;SOR=1.802;set=variant2	GT:AD:DP:GQ:PL	./.:.:.:.:.	./.:.:.:.:.	1/1:0,5:5:15:190,15,0	./.:.:.:.:.	./.:.:.:.:.	./.:.:.:.:.	0/0:1,0:1:3:0,3,40	1/1:0,9:9:27:350,27,0	./.:.:.:.:.	./.:.:.:.:.	./.:.:.:.:.	./.:.:.:.:.	0/0:1,0:1:3:0,3,40	./.:.:.:.:.	./.:.:.:.:.	./.:.:.:.:.	./.:.:.:.:.	./.:.:.:.:.	./.:.:.:.:.	./.:.:.:.:.	./.:.:.:.:.	./.:.:.:.:.	./.:.:.:.:.	./.:.:.:.:.	./.:.:.:.:.	./.:.:.:.:.	./.:.:.:.:.	./.:.:.:.:.	./.:.:.:.:.	./.:.:.:.:.	./.:.:.:.:.	./.:.:.:.:.	./.:.:.:.:.	./.:.:.:.:.	./.:.:.:.:.	./.:.:.:.:.	./.:.:.:.:.	./.:.:.:.:.	./.:.:.:.:.	./.:.:.:.:.	0/0:2,0:2:6:0,6,80
NC_019465.2	43367584	.	T	A	42.24	.	AC=2;AF=0.077;AN=26;BaseQRankSum=-0.490;DP=39;Dels=0.00;ExcessHet=0.0877;FS=0.000;HaplotypeScore=0.0000;InbreedingCoeff=0.2582;MLEAC=1;MLEAF=0.038;MQ=60.00;MQ0=0;MQRankSum=-0.752;QD=21.12;ReadPosRankSum=-1.013;SOR=0.006;set=variant2	GT:AD:DP:GQ:PL	./.:.:.:.:.	./.:.:.:.:.	0/0:5,0:5:15:0,15,200	./.:.:.:.:.	./.:.:.:.:.	./.:.:.:.:.	0/0:1,0:1:3:0,3,40	0/0:10,0:10:30:0,30,390	./.:.:.:.:.	./.:.:.:.:.	./.:.:.:.:.	./.:.:.:.:.	0/0:1,0:1:3:0,3,40	./.:.:.:.:.	./.:.:.:.:.	./.:.:.:.:.	./.:.:.:.:.	./.:.:.:.:.	./.:.:.:.:.	./.:.:.:.:.	./.:.:.:.:.	./.:.:.:.:.	./.:.:.:.:.	./.:.:.:.:.	./.:.:.:.:.	./.:.:.:.:.	./.:.:.:.:.	./.:.:.:.:.	./.:.:.:.:.	./.:.:.:.:.	./.:.:.:.:.	./.:.:.:.:.	./.:.:.:.:.	./.:.:.:.:.	./.:.:.:.:.	./.:.:.:.:.	./.:.:.:.:.	./.:.:.:.:.	0/0:1,0:1:3:0,3,40	./.:.:.:.:.	0/0:2,0:2:6:0,6,80
NC_019465.2	43367621	.	A	G	1335.48	.	AC=22;AF=0.786;AN=28;BaseQRankSum=-1.504;DP=39;Dels=0.00;ExcessHet=0.0021;FS=0.000;HaplotypeScore=0.0714;InbreedingCoeff=0.4481;MLEAC=24;MLEAF=0.857;MQ=60.00;MQ0=0;MQRankSum=0.162;QD=30.13;ReadPosRankSum=-1.736;SOR=3.967;set=variant2	GT:AD:DP:GQ:PL	./.:.:.:.:.	./.:.:.:.:.	1/1:0,5:5:15:200,15,0	./.:.:.:.:.	./.:.:.:.:.	./.:.:.:.:.	0/0:1,0:1:3:0,3,40	1/1:0,10:10:30:400,30,0	./.:.:.:.:.	./.:.:.:.:.	./.:.:.:.:.	./.:.:.:.:.	0/0:1,0:1:3:0,3,40	./.:.:.:.:.	./.:.:.:.:.	./.:.:.:.:.	./.:.:.:.:.	./.:.:.:.:.	./.:.:.:.:.	./.:.:.:.:.	./.:.:.:.:.	./.:.:.:.:.	./.:.:.:.:.	./.:.:.:.:.	./.:.:.:.:.	./.:.:.:.:.	./.:.:.:.:.	./.:.:.:.:.	./.:.:.:.:.	./.:.:.:.:.	./.:.:.:.:.	./.:.:.:.:.	./.:.:.:.:.	./.:.:.:.:.	./.:.:.:.:.	./.:.:.:.:.	./.:.:.:.:.	./.:.:.:.:.	1/1:0,1:1:3:40,3,0	./.:.:.:.:.	0/0:2,0:2:6:0,6,80
NC_019465.2	43367635	.	A	G	42.16	.	AC=2;AF=0.071;AN=28;BaseQRankSum=0.860;DP=39;Dels=0.00;ExcessHet=0.0812;FS=0.000;HaplotypeScore=0.0714;InbreedingCoeff=0.2248;MLEAC=1;MLEAF=0.036;MQ=60.00;MQ0=0;MQRankSum=-1.051;QD=21.08;ReadPosRankSum=-1.051;SOR=0.006;set=variant2	GT:AD:DP:GQ:PL	./.:.:.:.:.	./.:.:.:.:.	0/0:5,0:5:15:0,15,200	./.:.:.:.:.	./.:.:.:.:.	./.:.:.:.:.	0/0:1,0:1:3:0,3,40	0/0:10,0:10:30:0,30,400	./.:.:.:.:.	./.:.:.:.:.	./.:.:.:.:.	./.:.:.:.:.	0/0:1,0:1:3:0,3,40	./.:.:.:.:.	./.:.:.:.:.	./.:.:.:.:.	./.:.:.:.:.	./.:.:.:.:.	./.:.:.:.:.	./.:.:.:.:.	./.:.:.:.:.	./.:.:.:.:.	./.:.:.:.:.	./.:.:.:.:.	./.:.:.:.:.	./.:.:.:.:.	./.:.:.:.:.	./.:.:.:.:.	./.:.:.:.:.	./.:.:.:.:.	./.:.:.:.:.	./.:.:.:.:.	./.:.:.:.:.	./.:.:.:.:.	./.:.:.:.:.	./.:.:.:.:.	./.:.:.:.:.	./.:.:.:.:.	0/0:1,0:1:3:0,3,40	./.:.:.:.:.	0/0:2,0:2:6:0,6,80
NC_019465.2	43368904	.	A	G	76.5	.	AC=2;AF=0.014;AN=138;BaseQRankSum=-0.573;DP=623;Dels=0.00;ExcessHet=3.0421;FS=0.000;HaplotypeScore=0.2806;InbreedingCoeff=-0.0606;MLEAC=2;MLEAF=0.014;MQ=60.03;MQ0=0;MQRankSum=-0.140;QD=3.82;ReadPosRankSum=0.386;SOR=0.000;set=variant2	GT:AD:DP:GQ:PL	0/0:18,0:18:54:0,54,720	0/0:21,0:21:63:0,63,830	0/0:4,0:4:12:0,12,160	0/0:2,0:2:6:0,6,80	./.:.:.:.:.	0/0:9,0:9:27:0,27,360	0/0:12,0:12:36:0,36,480	0/0:14,0:14:42:0,42,560	0/0:15,0:15:45:0,45,590	0/0:3,0:3:9:0,9,120	./.:.:.:.:.	0/0:19,0:19:57:0,57,760	0/0:1,0:1:3:0,3,40	0/0:31,0:31:93:0,93,1240	0/0:3,0:3:9:0,9,110	./.:.:.:.:.	0/0:1,0:1:3:0,3,40	0/0:16,0:16:48:0,48,640	0/0:19,0:19:57:0,57,760	0/0:4,0:4:12:0,12,160	0/0:6,0:6:18:0,18,240	0/0:3,0:3:9:0,9,120	0/0:10,0:10:30:0,30,400	0/0:18,0:18:54:0,54,720	0/0:9,0:9:27:0,27,360	0/0:8,0:8:24:0,24,320	./.:.:.:.:.	0/0:3,0:3:9:0,9,120	0/0:1,0:1:3:0,3,40	0/0:6,0:6:18:0,18,240	0/0:20,0:20:60:0,60,800	0/0:4,0:4:12:0,12,160	0/0:9,0:9:27:0,27,350	0/0:15,0:15:45:0,45,600	0/0:1,0:1:3:0,3,40	0/0:2,0:2:6:0,6,80	0/0:2,0:2:6:0,6,80	0/0:10,0:10:30:0,30,400	0/0:38,0:38:99:0,114,1520	0/0:12,0:12:36:0,36,480	0/0:4,0:4:12:0,12,160
NC_019465.2	43368919	.	G	A	22422.9	.	AC=124;AF=0.899;AN=138;BaseQRankSum=0.882;DP=624;Dels=0.00;ExcessHet=0.0000;FS=0.000;HaplotypeScore=0.2724;InbreedingCoeff=0.3917;MLEAC=125;MLEAF=0.906;MQ=60.03;MQ0=0;MQRankSum=-0.110;QD=30.95;ReadPosRankSum=0.537;SOR=3.571;set=variant2	GT:AD:DP:GQ:PL	0/1:8,10:18:99:309,0,269	1/1:0,21:21:63:840,63,0	1/1:0,4:4:12:160,12,0	1/1:0,2:2:6:80,6,0	./.:.:.:.:.	1/1:0,9:9:27:360,27,0	0/0:12,0:12:36:0,36,480	1/1:0,14:14:42:550,42,0	1/1:0,16:16:45:605,45,0	1/1:0,3:3:9:120,9,0	./.:.:.:.:.	1/1:0,19:19:57:750,57,0	0/0:1,0:1:3:0,3,40	1/1:0,31:31:93:1219,93,0	1/1:0,3:3:9:120,9,0	./.:.:.:.:.	1/1:0,1:1:3:40,3,0	0/1:10,6:16:99:192,0,342	1/1:0,19:19:57:760,57,0	1/1:0,4:4:12:160,12,0	1/1:0,6:6:18:219,18,0	1/1:0,3:3:9:110,9,0	1/1:0,10:10:30:390,30,0	1/1:0,18:18:54:720,54,0	0/1:2,7:9:53:253,0,53	1/1:0,8:8:24:320,24,0	./.:.:.:.:.	1/1:0,3:3:9:120,9,0	1/1:0,1:1:3:40,3,0	0/0:6,0:6:18:0,18,240	1/1:0,20:20:60:800,60,0	1/1:0,4:4:12:150,12,0	1/1:0,9:9:27:360,27,0	1/1:0,15:15:45:600,45,0	1/1:0,1:1:3:40,3,0	1/1:0,2:2:6:80,6,0	1/1:0,2:2:6:80,6,0	1/1:0,10:10:30:400,30,0	1/1:0,38:38:99:1470,111,0	1/1:0,12:12:36:459,36,0	0/0:4,0:4:12:0,12,160
NC_019465.2	43368969	.	C	A	71.38	.	AC=2;AF=0.014;AN=138;BaseQRankSum=-1.657;DP=625;Dels=0.00;ExcessHet=0.0159;FS=0.000;HaplotypeScore=8.5718;InbreedingCoeff=0.1817;MLEAC=1;MLEAF=7.246e-03;MQ=60.03;MQ0=0;MQRankSum=-0.091;QD=23.79;ReadPosRankSum=-0.894;SOR=0.000;set=variant2	GT:AD:DP:GQ:PL	0/0:18,0:18:54:0,54,720	0/0:21,0:21:63:0,63,840	0/0:4,0:4:12:0,12,160	0/0:2,0:2:6:0,6,70	./.:.:.:.:.	0/0:9,0:9:27:0,27,360	0/0:12,0:12:36:0,36,480	0/0:14,0:14:39:0,39,520	0/0:16,0:16:45:0,45,605	0/0:3,0:3:9:0,9,120	./.:.:.:.:.	0/0:19,0:19:57:0,57,760	0/0:1,0:1:3:0,3,40	0/0:31,0:31:93:0,93,1240	0/0:3,0:3:9:0,9,120	./.:.:.:.:.	0/0:1,0:1:3:0,3,40	0/0:16,0:16:48:0,48,640	0/0:19,0:19:57:0,57,750	0/0:4,0:4:12:0,12,160	0/0:6,0:6:18:0,18,240	0/0:3,0:3:9:0,9,120	0/0:11,0:11:33:0,33,440	0/0:18,0:18:51:0,51,680	0/0:9,0:9:27:0,27,360	0/0:8,0:8:24:0,24,320	./.:.:.:.:.	0/0:3,0:3:9:0,9,120	0/0:1,0:1:3:0,3,40	0/0:6,0:6:18:0,18,240	0/0:20,0:20:60:0,60,800	0/0:4,0:4:12:0,12,160	0/0:9,0:9:27:0,27,360	0/0:15,0:15:45:0,45,600	0/0:1,0:1:3:0,3,40	0/0:2,0:2:6:0,6,80	0/0:2,0:2:6:0,6,80	0/0:10,0:10:30:0,30,400	0/0:38,0:38:99:0,114,1520	0/0:12,0:12:36:0,36,480	0/0:4,0:4:12:0,12,160
NC_019466.2	16950638	.	C	T	29327.8	.	AC=70;AF=0.449;AN=156;BaseQRankSum=0.885;DP=1980;Dels=0.00;ExcessHet=1.3235;FS=0.000;HaplotypeScore=1.6476;InbreedingCoeff=0.0432;MLEAC=70;MLEAF=0.449;MQ=60.00;MQ0=0;MQRankSum=-0.616;QD=21.71;ReadPosRankSum=-0.784;SOR=0.420;set=variant28	GT:AD:DP:GQ:PL	1/1:0,38:38:99:1480,111,0	0/0:19,0:19:57:0,57,750	1/1:0,34:34:99:1350,102,0	0/1:9,7:16:99:232,0,312	0/1:15,4:19:99:103,0,533	0/1:24,15:39:99:483,0,843	0/1:3,6:9:93:203,0,93	0/1:5,4:9:99:133,0,173	0/1:15,5:20:99:140,0,540	0/1:4,3:7:99:99,0,139	0/1:14,7:21:99:217,0,497	0/1:10,10:20:99:340,0,340	0/0:11,0:11:33:0,33,440	0/0:36,0:36:99:0,108,1440	1/1:0,24:24:72:950,72,0	0/0:2,0:2:6:0,6,80	0/1:21,6:27:99:148,0,759	0/1:21,6:27:99:159,0,759	1/1:0,36:36:99:1440,108,0	0/1:15,15:30:99:510,0,510	0/1:38,37:76:99:1217,0,1297	0/1:28,15:43:99:471,0,991	0/0:3,0:3:9:0,9,120	0/0:25,0:25:75:0,75,1000	0/1:5,3:8:96:96,0,176	0/1:20,5:25:99:125,0,725	0/1:22,17:39:99:563,0,763	0/1:38,27:65:99:848,0,1328	0/1:21,14:35:99:455,0,735	1/1:0,23:23:69:920,69,0	0/1:5,4:9:99:133,0,173	0/0:74,0:74:99:0,223,2960	0/0:24,0:24:72:0,72,960	0/0:30,0:30:90:0,90,1200	0/0:39,0:39:99:0,117,1560	0/1:20,20:40:99:669,0,680	0/0:33,0:33:99:0,99,1299	0/0:24,0:24:72:0,72,960	1/1:0,27:27:81:1080,81,0	0/1:7,3:10:90:90,0,250	0/0:33,0:33:96:0,96,1280
NC_019466.2	16950643	.	G	A	2287.5	.	AC=6;AF=0.038;AN=156;BaseQRankSum=2.354;DP=1981;Dels=0.00;ExcessHet=3.4432;FS=0.000;HaplotypeScore=1.9821;InbreedingCoeff=-0.0472;MLEAC=6;MLEAF=0.038;MQ=60.00;MQ0=0;MQRankSum=1.784;QD=15.67;ReadPosRankSum=4.127;SOR=0.002;set=variant28	GT:AD:DP:GQ:PL	0/0:38,0:38:99:0,114,1479	0/0:19,0:19:57:0,57,750	0/0:34,0:34:99:0,102,1339	0/0:16,0:16:48:0,48,640	0/1:15,4:19:99:103,0,522	0/0:39,0:39:99:0,117,1560	0/0:10,0:10:24:0,24,320	0/0:9,0:9:27:0,27,360	0/1:15,5:20:99:140,0,540	0/0:7,0:7:21:0,21,280	0/1:14,7:21:99:217,0,486	0/0:20,0:20:60:0,60,800	0/0:11,0:11:33:0,33,440	0/0:36,0:36:99:0,108,1440	0/0:24,0:24:72:0,72,939	0/0:2,0:2:6:0,6,80	0/0:27,0:27:81:0,81,1080	0/0:27,0:27:81:0,81,1080	0/0:36,0:36:99:0,108,1419	0/0:30,0:30:87:0,87,1139	0/0:76,0:76:99:0,226,2969	0/0:43,0:43:99:0,129,1710	0/0:3,0:3:9:0,9,120	0/0:25,0:25:75:0,75,979	0/0:8,0:8:24:0,24,320	0/0:25,0:25:75:0,75,1000	0/0:39,0:39:99:0,117,1539	0/0:65,0:65:99:0,196,2590	0/0:35,0:35:99:0,105,1400	0/0:23,0:23:69:0,69,910	0/0:9,0:9:27:0,27,360	0/0:74,0:74:99:0,223,2898	0/0:24,0:24:69:0,69,910	0/0:30,0:30:90:0,90,1200	0/0:39,0:39:99:0,117,1560	0/0:40,0:40:99:0,120,1590	0/0:33,0:33:99:0,99,1320	0/0:24,0:24:72:0,72,950	0/0:27,0:27:81:0,81,1070	0/0:10,0:10:30:0,30,400	0/0:33,0:33:99:0,99,1310
NC_019466.2	16950962	.	G	A	68.14	.	AC=2;AF=0.013;AN=156;BaseQRankSum=0.580;DP=1987;Dels=0.00;ExcessHet=3.0941;FS=0.000;HaplotypeScore=0.7635;InbreedingCoeff=-0.0238;MLEAC=2;MLEAF=0.013;MQ=60.00;MQ0=0;MQRankSum=-0.018;QD=1.03;ReadPosRankSum=0.635;SOR=0.000;set=variant28	GT:AD:DP:GQ:PL	0/0:38,0:38:99:0,114,1520	0/0:19,0:19:57:0,57,760	0/0:34,1:35:65:0,65,1299	0/0:16,0:16:48:0,48,640	0/0:19,0:19:57:0,57,750	0/0:39,0:39:99:0,117,1560	0/0:10,0:10:27:0,27,360	0/0:9,0:9:27:0,27,360	0/0:19,0:19:57:0,57,739	0/0:7,0:7:21:0,21,270	0/0:21,0:21:63:0,63,840	0/0:21,0:21:63:0,63,830	0/0:11,0:11:33:0,33,430	0/0:36,0:36:99:0,108,1440	0/0:24,0:24:72:0,72,960	0/0:2,0:2:6:0,6,80	0/0:28,0:28:81:0,81,1059	0/0:27,0:27:81:0,81,1080	0/0:36,0:36:99:0,105,1400	0/0:30,0:30:90:0,90,1190	0/0:76,0:76:99:0,226,2969	0/0:43,0:43:99:0,129,1720	0/0:3,0:3:9:0,9,120	0/1:22,4:26:85:85,0,765	0/0:8,0:8:24:0,24,320	0/0:25,0:25:75:0,75,979	0/0:39,0:39:99:0,117,1560	0/0:65,0:65:99:0,196,2590	0/0:35,0:35:99:0,105,1369	0/0:23,0:23:69:0,69,920	0/0:9,0:9:27:0,27,360	0/0:74,0:74:99:0,217,2880	0/0:22,2:24:0:0,0,771	0/0:30,0:30:90:0,90,1200	0/0:39,0:39:99:0,117,1550	0/1:36,4:40:40:40,0,1320	0/0:33,0:33:99:0,99,1320	0/0:24,0:24:72:0,72,960	0/0:27,0:27:81:0,81,1059	0/0:10,0:10:30:0,30,400	0/0:33,0:33:99:0,99,1320
NC_019466.2	16959252	.	C	G	108.52	.	AC=2;AF=0.016;AN=126;BaseQRankSum=-0.326;DP=537;Dels=0.00;ExcessHet=0.0174;FS=0.000;HaplotypeScore=0.2279;InbreedingCoeff=0.3321;MLEAC=1;MLEAF=7.937e-03;MQ=59.96;MQ0=0;MQRankSum=-1.170;QD=27.13;ReadPosRankSum=-0.570;SOR=0.000;set=variant28	GT:AD:DP:GQ:PL	0/0:14,0:14:42:0,42,560	0/0:9,0:9:27:0,27,360	./.:.:.:.:.	./.:.:.:.:.	0/0:4,0:4:12:0,12,160	0/0:11,0:11:33:0,33,440	0/0:13,0:13:39:0,39,520	0/0:12,0:12:36:0,36,480	0/0:24,0:24:72:0,72,960	0/0:2,0:2:6:0,6,80	0/0:10,0:10:30:0,30,400	0/0:3,0:3:9:0,9,120	./.:.:.:.:.	0/0:10,0:10:30:0,30,400	0/0:4,0:4:12:0,12,160	1/1:0,4:4:12:160,12,0	./.:.:.:.:.	0/0:13,0:13:39:0,39,520	0/0:11,0:11:30:0,30,400	0/0:7,0:7:21:0,21,280	0/0:5,0:5:15:0,15,200	./.:.:.:.:.	0/0:2,0:2:6:0,6,80	0/0:6,0:6:18:0,18,240	0/0:10,0:10:30:0,30,400	0/0:7,0:7:21:0,21,280	0/0:1,0:1:3:0,3,40	./.:.:.:.:.	0/0:2,0:2:6:0,6,80	0/0:12,0:12:36:0,36,480	0/0:15,0:15:45:0,45,600	0/0:2,0:2:6:0,6,80	0/0:7,0:7:21:0,21,280	0/0:4,0:4:12:0,12,160	0/0:7,0:7:21:0,21,280	./.:.:.:.:.	./.:.:.:.:.	0/0:18,0:19:54:0,54,720	0/0:9,0:9:27:0,27,360	0/0:4,0:4:12:0,12,160	0/0:19,0:19:57:0,57,750
NC_019466.2	16959253	.	C	T	108.52	.	AC=2;AF=0.016;AN=126;BaseQRankSum=0.940;DP=537;Dels=0.00;ExcessHet=0.0174;FS=0.000;HaplotypeScore=0.2421;InbreedingCoeff=0.3332;MLEAC=1;MLEAF=7.937e-03;MQ=59.96;MQ0=0;MQRankSum=-1.072;QD=27.13;ReadPosRankSum=-0.794;SOR=0.000;set=variant28	GT:AD:DP:GQ:PL	0/0:14,0:14:42:0,42,560	0/0:9,0:9:27:0,27,360	./.:.:.:.:.	./.:.:.:.:.	0/0:4,0:4:12:0,12,160	0/0:11,0:11:33:0,33,440	0/0:13,0:13:39:0,39,520	0/0:12,0:12:36:0,36,480	0/0:24,0:24:72:0,72,950	0/0:2,0:2:6:0,6,80	0/0:10,0:10:27:0,27,360	0/0:3,0:3:9:0,9,120	./.:.:.:.:.	0/0:10,0:10:30:0,30,400	0/0:4,0:4:12:0,12,160	1/1:0,4:4:12:160,12,0	./.:.:.:.:.	0/0:13,0:13:39:0,39,520	0/0:11,0:11:33:0,33,440	0/0:7,0:7:21:0,21,280	0/0:5,0:5:15:0,15,190	./.:.:.:.:.	0/0:2,0:2:6:0,6,80	0/0:6,0:6:18:0,18,230	0/0:10,0:10:30:0,30,390	0/0:7,0:7:21:0,21,280	0/0:1,0:1:3:0,3,40	./.:.:.:.:.	0/0:2,0:2:6:0,6,80	0/0:12,0:12:33:0,33,440	0/0:15,0:15:45:0,45,600	0/0:2,0:2:6:0,6,80	0/0:7,0:7:21:0,21,280	0/0:4,0:4:12:0,12,160	0/0:7,0:7:21:0,21,280	./.:.:.:.:.	./.:.:.:.:.	0/0:19,0:19:57:0,57,760	0/0:9,0:9:27:0,27,360	0/0:4,0:4:12:0,12,160	0/0:19,0:19:57:0,57,750
NC_019466.2	16959310	.	G	A	41.51	.	AC=2;AF=0.016;AN=126;BaseQRankSum=0.194;DP=537;Dels=0.00;ExcessHet=3.0452;FS=0.000;HaplotypeScore=0.3572;InbreedingCoeff=-0.0435;MLEAC=2;MLEAF=0.016;MQ=59.96;MQ0=0;MQRankSum=-0.269;QD=10.38;ReadPosRankSum=-0.239;SOR=0.000;set=variant28	GT:AD:DP:GQ:PL	0/0:14,0:14:42:0,42,560	0/0:9,0:9:27:0,27,360	./.:.:.:.:.	./.:.:.:.:.	0/0:4,0:4:12:0,12,160	0/0:11,0:11:33:0,33,430	0/0:13,0:13:39:0,39,520	0/0:12,0:12:36:0,36,470	0/0:23,0:24:69:0,69,920	0/0:2,0:2:6:0,6,80	0/0:10,0:10:30:0,30,390	0/0:3,0:3:9:0,9,120	./.:.:.:.:.	0/0:10,0:10:30:0,30,400	0/0:4,0:4:12:0,12,160	0/1:2,2:4:68:68,0,68	./.:.:.:.:.	0/0:13,0:13:39:0,39,510	0/0:11,0:11:33:0,33,440	0/0:7,0:7:21:0,21,280	0/0:5,0:5:15:0,15,200	./.:.:.:.:.	0/0:2,0:2:6:0,6,80	0/0:6,0:6:15:0,15,190	0/0:10,0:10:30:0,30,400	0/0:7,0:7:21:0,21,270	0/0:1,0:1:3:0,3,40	./.:.:.:.:.	0/0:2,0:2:6:0,6,80	0/0:12,0:12:36:0,36,470	0/0:15,0:15:45:0,45,600	0/0:2,0:2:6:0,6,80	0/0:7,0:7:21:0,21,280	0/0:4,0:4:12:0,12,160	0/0:7,0:7:21:0,21,280	./.:.:.:.:.	./.:.:.:.:.	0/0:19,0:19:57:0,57,750	0/0:9,0:9:27:0,27,360	0/0:4,0:4:12:0,12,160	0/0:19,0:19:57:0,57,739
NC_019466.2	16959609	.	A	G	34.09	.	AC=2;AF=0.016;AN=126;BaseQRankSum=-0.336;DP=537;Dels=0.00;ExcessHet=0.0174;FS=0.000;HaplotypeScore=0.2614;InbreedingCoeff=0.2964;MLEAC=1;MLEAF=7.937e-03;MQ=60.00;MQ0=0;MQRankSum=-0.815;QD=17.04;ReadPosRankSum=-0.112;SOR=0.000;set=variant28	GT:AD:DP:GQ:PL	0/0:14,0:14:42:0,42,560	0/0:9,0:9:27:0,27,360	./.:.:.:.:.	./.:.:.:.:.	0/0:4,0:4:12:0,12,160	0/0:11,0:11:33:0,33,440	0/0:13,0:13:39:0,39,510	0/0:12,0:12:36:0,36,480	0/0:24,0:24:72:0,72,960	0/0:2,0:2:6:0,6,80	0/0:10,0:10:30:0,30,400	0/0:3,0:3:9:0,9,120	./.:.:.:.:.	0/0:10,0:10:30:0,30,400	0/0:4,0:4:12:0,12,160	0/0:4,0:4:12:0,12,160	./.:.:.:.:.	0/0:13,0:13:39:0,39,520	0/0:11,0:11:33:0,33,440	0/0:7,0:7:21:0,21,280	0/0:5,0:5:15:0,15,200	./.:.:.:.:.	0/0:2,0:2:6:0,6,80	0/0:6,0:6:18:0,18,240	0/0:10,0:10:30:0,30,400	0/0:7,0:7:21:0,21,280	0/0:1,0:1:3:0,3,40	./.:.:.:.:.	1/1:0,2:2:6:80,6,0	0/0:12,0:12:36:0,36,480	0/0:15,0:15:45:0,45,600	0/0:2,0:2:6:0,6,80	0/0:7,0:7:21:0,21,280	0/0:4,0:4:12:0,12,150	0/0:7,0:7:21:0,21,280	./.:.:.:.:.	./.:.:.:.:.	0/0:19,0:19:57:0,57,760	0/0:9,0:9:27:0,27,360	0/0:4,0:4:12:0,12,160	0/0:19,0:19:57:0,57,760
NC_019466.2	16962037	.	A	G	1556	.	AC=7;AF=0.055;AN=128;BaseQRankSum=0.277;DP=426;Dels=0.00;ExcessHet=0.3747;FS=0.000;HaplotypeScore=0.2490;InbreedingCoeff=0.0240;MLEAC=6;MLEAF=0.047;MQ=60.00;MQ0=0;MQRankSum=0.763;QD=25.51;ReadPosRankSum=-0.973;SOR=0.015;set=variant28	GT:AD:DP:GQ:PL	0/1:1,5:6:22:182,0,22	0/0:12,0:12:36:0,36,470	0/0:1,0:1:3:0,3,40	./.:.:.:.:.	0/0:1,0:1:3:0,3,40	0/0:10,0:10:30:0,30,400	./.:.:.:.:.	0/0:2,0:2:6:0,6,80	0/0:10,0:10:30:0,30,400	0/0:6,0:6:18:0,18,230	0/0:4,0:4:12:0,12,160	0/0:2,0:2:6:0,6,80	./.:.:.:.:.	0/0:18,0:18:54:0,54,720	0/0:2,0:2:6:0,6,80	0/0:1,0:1:3:0,3,40	0/0:3,0:3:9:0,9,120	0/0:8,0:8:24:0,24,320	0/0:12,0:12:30:0,30,400	0/0:12,0:12:33:0,33,430	0/0:11,0:11:33:0,33,419	0/0:3,0:3:9:0,9,120	0/0:3,0:3:9:0,9,120	0/0:12,0:12:36:0,36,480	0/0:2,0:2:6:0,6,80	0/0:3,0:3:9:0,9,120	0/0:7,0:7:21:0,21,280	0/0:5,0:5:15:0,15,200	0/0:1,0:1:3:0,3,40	0/1:4,16:20:99:580,0,100	0/0:14,0:14:42:0,42,560	0/0:7,0:7:18:0,18,240	0/0:12,0:12:36:0,36,470	0/0:5,0:5:15:0,15,200	0/0:11,0:11:33:0,33,430	0/0:8,0:8:24:0,24,320	0/0:1,0:1:3:0,3,40	0/0:13,0:13:36:0,36,480	0/1:7,15:22:99:534,0,214	./.:.:.:.:.	0/0:5,0:5:15:0,15,200
NC_019466.2	16962059	.	C	T	1646.97	.	AC=9;AF=0.070;AN=128;BaseQRankSum=-0.135;DP=426;Dels=0.00;ExcessHet=0.6622;FS=0.000;HaplotypeScore=0.0871;InbreedingCoeff=-0.0113;MLEAC=9;MLEAF=0.070;MQ=60.00;MQ0=0;MQRankSum=-1.057;QD=21.67;ReadPosRankSum=1.086;SOR=0.019;set=variant28	GT:AD:DP:GQ:PL	0/1:1,5:6:22:182,0,22	0/0:12,0:12:36:0,36,480	0/0:1,0:1:3:0,3,40	./.:.:.:.:.	0/0:1,0:1:3:0,3,40	0/0:10,0:10:30:0,30,400	./.:.:.:.:.	0/0:2,0:2:6:0,6,80	0/0:10,0:10:30:0,30,400	0/0:6,0:6:18:0,18,240	0/0:4,0:4:12:0,12,150	0/0:2,0:2:6:0,6,80	./.:.:.:.:.	0/0:18,0:18:54:0,54,720	0/0:2,0:2:6:0,6,80	0/0:1,0:1:3:0,3,40	0/0:3,0:3:9:0,9,120	0/1:6,2:8:56:56,0,216	0/0:12,0:12:36:0,36,480	0/0:12,0:12:36:0,36,470	0/0:11,0:11:33:0,33,430	0/0:3,0:3:9:0,9,120	0/0:3,0:3:9:0,9,120	0/0:12,0:12:36:0,36,480	0/0:2,0:2:6:0,6,80	0/0:3,0:3:9:0,9,120	0/1:4,3:7:99:99,0,129	0/0:5,0:5:15:0,15,200	0/0:1,0:1:3:0,3,40	0/1:4,16:20:99:580,0,100	0/0:14,0:14:42:0,42,560	0/0:7,0:7:21:0,21,280	0/0:12,0:12:36:0,36,480	0/0:5,0:5:15:0,15,190	0/0:11,0:11:30:0,30,400	0/0:8,0:8:24:0,24,320	0/0:1,0:1:3:0,3,40	0/0:13,0:13:39:0,39,499	0/1:7,15:22:99:497,0,217	./.:.:.:.:.	0/0:5,0:5:15:0,15,200
NC_019466.2	16962072	.	T	C	6475.75	.	AC=52;AF=0.406;AN=128;BaseQRankSum=0.933;DP=426;Dels=0.00;ExcessHet=0.0467;FS=0.000;HaplotypeScore=1.9147;InbreedingCoeff=0.1379;MLEAC=50;MLEAF=0.391;MQ=60.00;MQ0=0;MQRankSum=-0.146;QD=27.91;ReadPosRankSum=0.058;SOR=0.450;set=variant28	GT:AD:DP:GQ:PL	1/1:0,6:6:18:240,18,0	0/0:12,0:12:36:0,36,480	1/1:0,1:1:3:40,3,0	./.:.:.:.:.	0/0:1,0:1:3:0,3,40	0/1:2,8:10:50:259,0,50	./.:.:.:.:.	1/1:0,2:2:6:80,6,0	1/1:0,10:10:30:400,30,0	0/0:6,0:6:18:0,18,240	0/0:4,0:4:12:0,12,160	0/1:1,1:2:34:34,0,34	./.:.:.:.:.	0/0:18,0:18:54:0,54,710	1/1:0,2:2:6:80,6,0	0/0:1,0:1:3:0,3,40	0/1:2,1:3:31:31,0,71	0/1:3,5:8:96:176,0,96	1/1:0,12:12:36:480,36,0	0/1:4,8:12:99:284,0,114	0/1:9,2:11:47:47,0,327	0/1:1,2:3:31:71,0,31	0/0:3,0:3:9:0,9,120	0/0:12,0:12:36:0,36,480	0/1:1,1:2:34:34,0,34	0/1:2,1:3:31:31,0,71	0/1:3,4:7:99:139,0,99	0/1:4,1:5:25:25,0,145	1/1:0,1:1:3:40,3,0	1/1:0,20:20:60:800,60,0	0/1:12,2:14:38:38,0,438	0/0:7,0:7:21:0,21,270	0/0:12,0:12:36:0,36,480	0/0:5,0:5:15:0,15,200	0/0:11,0:11:33:0,33,440	0/1:2,6:8:59:179,0,59	0/0:1,0:1:3:0,3,40	0/0:13,0:13:39:0,39,520	1/1:0,22:22:63:840,63,0	./.:.:.:.:.	0/0:5,0:5:15:0,15,200
NC_019466.2	16962075	.	G	A	1508.1	.	AC=7;AF=0.055;AN=128;BaseQRankSum=0.803;DP=426;Dels=0.00;ExcessHet=0.3747;FS=0.000;HaplotypeScore=1.8991;InbreedingCoeff=0.0215;MLEAC=6;MLEAF=0.047;MQ=60.00;MQ0=0;MQRankSum=-0.145;QD=24.72;ReadPosRankSum=0.661;SOR=0.015;set=variant28	GT:AD:DP:GQ:PL	0/1:1,5:6:22:182,0,22	0/0:12,0:12:36:0,36,480	0/0:1,0:1:3:0,3,40	./.:.:.:.:.	0/0:1,0:1:3:0,3,40	0/0:10,0:10:30:0,30,400	./.:.:.:.:.	0/0:2,0:2:6:0,6,80	0/0:10,0:10:30:0,30,400	0/0:6,0:6:18:0,18,240	0/0:4,0:4:6:0,6,80	0/0:2,0:2:6:0,6,80	./.:.:.:.:.	0/0:18,0:18:54:0,54,720	0/0:2,0:2:6:0,6,80	0/0:1,0:1:3:0,3,40	0/0:3,0:3:9:0,9,120	0/0:8,0:8:24:0,24,320	0/0:12,0:12:36:0,36,480	0/0:12,0:12:36:0,36,480	0/0:11,0:11:33:0,33,440	0/0:3,0:3:9:0,9,120	0/0:3,0:3:9:0,9,120	0/0:12,0:12:36:0,36,480	0/0:2,0:2:6:0,6,70	0/0:3,0:3:9:0,9,120	0/0:7,0:7:21:0,21,280	0/0:5,0:5:15:0,15,200	0/0:1,0:1:3:0,3,40	0/1:4,16:20:99:580,0,100	0/0:14,0:14:42:0,42,560	0/0:7,0:7:21:0,21,280	0/0:12,0:12:36:0,36,480	0/0:5,0:5:15:0,15,200	0/0:11,0:11:33:0,33,440	0/0:8,0:8:24:0,24,320	0/0:1,0:1:3:0,3,40	0/0:13,0:13:36:0,36,470	0/1:7,15:22:99:486,0,217	./.:.:.:.:.	0/0:5,0:5:15:0,15,200
NC_019466.2	16962080	.	G	T	2068.19	.	AC=21;AF=0.164;AN=128;BaseQRankSum=0.358;DP=426;Dels=0.00;ExcessHet=0.6036;FS=0.000;HaplotypeScore=1.9426;InbreedingCoeff=0.0043;MLEAC=21;MLEAF=0.164;MQ=60.00;MQ0=0;MQRankSum=-0.559;QD=14.26;ReadPosRankSum=-1.057;SOR=0.035;set=variant28	GT:AD:DP:GQ:PL	0/0:6,0:6:18:0,18,230	0/0:12,0:12:36:0,36,480	0/0:1,0:1:3:0,3,40	./.:.:.:.:.	0/0:1,0:1:3:0,3,40	0/0:10,0:10:30:0,30,400	./.:.:.:.:.	0/0:2,0:2:6:0,6,80	1/1:0,10:10:30:400,30,0	0/0:6,0:6:18:0,18,240	0/0:4,0:4:12:0,12,160	0/1:1,1:2:34:34,0,34	./.:.:.:.:.	0/0:18,0:18:54:0,54,720	1/1:0,2:2:6:80,6,0	0/0:1,0:1:3:0,3,40	0/1:2,1:3:31:31,0,71	0/1:3,5:8:96:176,0,96	0/1:3,9:12:84:324,0,84	0/0:12,0:12:36:0,36,480	0/1:9,2:11:47:47,0,327	0/1:1,2:3:31:71,0,31	0/0:3,0:3:9:0,9,120	0/0:12,0:12:36:0,36,480	0/0:2,0:2:6:0,6,80	0/1:2,1:3:31:31,0,61	0/1:3,4:7:99:139,0,99	0/0:5,0:5:15:0,15,200	1/1:0,1:1:3:40,3,0	0/1:16,4:20:99:100,0,580	0/1:12,2:14:38:38,0,438	0/0:7,0:7:21:0,21,280	0/0:12,0:12:36:0,36,480	0/0:5,0:5:15:0,15,200	0/0:11,0:11:33:0,33,440	0/1:2,6:8:56:216,0,56	0/0:1,0:1:3:0,3,40	0/0:13,0:13:36:0,36,480	0/1:15,7:22:99:217,0,497	./.:.:.:.:.	0/0:5,0:5:15:0,15,200
NC_019466.2	16962106	.	G	A	1513.23	.	AC=7;AF=0.055;AN=128;BaseQRankSum=-1.033;DP=426;Dels=0.00;ExcessHet=0.3747;FS=0.000;HaplotypeScore=0.2245;InbreedingCoeff=0.0231;MLEAC=6;MLEAF=0.047;MQ=60.00;MQ0=0;MQRankSum=0.965;QD=25.22;ReadPosRankSum=0.351;SOR=0.014;set=variant28	GT:AD:DP:GQ:PL	0/1:1,5:6:22:182,0,22	0/0:12,0:12:36:0,36,480	0/0:1,0:1:3:0,3,40	./.:.:.:.:.	0/0:1,0:1:3:0,3,40	0/0:10,0:10:27:0,27,360	./.:.:.:.:.	0/0:2,0:2:6:0,6,80	0/0:10,0:10:30:0,30,390	0/0:6,0:6:18:0,18,240	0/0:4,0:4:12:0,12,160	0/0:2,0:2:6:0,6,80	./.:.:.:.:.	0/0:18,0:18:54:0,54,720	0/0:2,0:2:6:0,6,80	0/0:1,0:1:3:0,3,40	0/0:3,0:3:9:0,9,120	0/0:8,0:8:24:0,24,320	0/0:12,0:12:36:0,36,480	0/0:12,0:12:36:0,36,480	0/0:11,0:11:33:0,33,430	0/0:3,0:3:9:0,9,120	0/0:3,0:3:9:0,9,120	0/0:12,0:12:36:0,36,480	0/0:2,0:2:6:0,6,80	0/0:3,0:3:9:0,9,120	0/0:7,0:7:21:0,21,280	0/0:5,0:5:15:0,15,200	0/0:1,0:1:3:0,3,40	0/1:4,16:20:99:570,0,100	0/0:14,0:14:42:0,42,560	0/0:7,0:7:21:0,21,280	0/0:12,0:12:36:0,36,480	0/0:5,0:5:15:0,15,200	0/0:11,0:11:33:0,33,430	0/0:8,0:8:24:0,24,310	0/0:1,0:1:3:0,3,40	0/0:13,0:13:39:0,39,520	0/1:7,15:22:99:534,0,214	./.:.:.:.:.	0/0:5,0:5:15:0,15,200
NC_019466.2	16962636	.	A	G	80.99	.	AC=2;AF=0.091;AN=22;BaseQRankSum=0.959;DP=23;Dels=0.00;ExcessHet=0.1047;FS=0.000;HaplotypeScore=0.0000;InbreedingCoeff=0.3020;MLEAC=1;MLEAF=0.045;MQ=60.00;MQ0=0;MQRankSum=-0.502;QD=27.00;ReadPosRankSum=0.320;SOR=0.036;set=variant28	GT:AD:DP:GQ:PL	./.:.:.:.:.	./.:.:.:.:.	./.:.:.:.:.	./.:.:.:.:.	./.:.:.:.:.	./.:.:.:.:.	0/0:4,0:4:12:0,12,160	./.:.:.:.:.	0/0:2,0:2:6:0,6,80	1/1:0,3:3:9:120,9,0	./.:.:.:.:.	./.:.:.:.:.	./.:.:.:.:.	0/0:1,0:1:3:0,3,40	./.:.:.:.:.	./.:.:.:.:.	./.:.:.:.:.	./.:.:.:.:.	./.:.:.:.:.	./.:.:.:.:.	./.:.:.:.:.	./.:.:.:.:.	./.:.:.:.:.	./.:.:.:.:.	./.:.:.:.:.	0/0:2,0:2:6:0,6,80	./.:.:.:.:.	./.:.:.:.:.	./.:.:.:.:.	./.:.:.:.:.	./.:.:.:.:.	./.:.:.:.:.	./.:.:.:.:.	./.:.:.:.:.	./.:.:.:.:.	./.:.:.:.:.	./.:.:.:.:.	./.:.:.:.:.	./.:.:.:.:.	./.:.:.:.:.	./.:.:.:.:.
NC_019466.2	16962690	.	A	T	43	.	AC=2;AF=0.091;AN=22;BaseQRankSum=-0.709;DP=23;Dels=0.00;ExcessHet=0.1047;FS=0.000;HaplotypeScore=0.0813;InbreedingCoeff=0.2776;MLEAC=1;MLEAF=0.045;MQ=60.00;MQ0=0;MQRankSum=-0.709;QD=21.50;ReadPosRankSum=0.600;SOR=0.018;set=variant28	GT:AD:DP:GQ:PL	./.:.:.:.:.	./.:.:.:.:.	./.:.:.:.:.	./.:.:.:.:.	./.:.:.:.:.	./.:.:.:.:.	0/0:4,0:4:12:0,12,160	./.:.:.:.:.	1/1:0,2:2:6:80,6,0	0/0:3,0:3:9:0,9,120	./.:.:.:.:.	./.:.:.:.:.	./.:.:.:.:.	0/0:1,0:1:3:0,3,40	./.:.:.:.:.	./.:.:.:.:.	./.:.:.:.:.	./.:.:.:.:.	./.:.:.:.:.	./.:.:.:.:.	./.:.:.:.:.	./.:.:.:.:.	./.:.:.:.:.	./.:.:.:.:.	./.:.:.:.:.	0/0:2,0:2:6:0,6,80	./.:.:.:.:.	./.:.:.:.:.	./.:.:.:.:.	./.:.:.:.:.	./.:.:.:.:.	./.:.:.:.:.	./.:.:.:.:.	./.:.:.:.:.	./.:.:.:.:.	./.:.:.:.:.	./.:.:.:.:.	./.:.:.:.:.	./.:.:.:.:.	./.:.:.:.:.	./.:.:.:.:.
NC_019466.2	16962935	.	C	T	215	.	AC=9;AF=0.409;AN=22;BaseQRankSum=-0.226;DP=23;Dels=0.00;ExcessHet=0.0202;FS=0.000;HaplotypeScore=0.0000;InbreedingCoeff=0.3722;MLEAC=8;MLEAF=0.364;MQ=60.00;MQ0=0;MQRankSum=-0.871;QD=25.97;ReadPosRankSum=0.678;SOR=0.275;set=variant28	GT:AD:DP:GQ:PL	./.:.:.:.:.	./.:.:.:.:.	./.:.:.:.:.	./.:.:.:.:.	./.:.:.:.:.	./.:.:.:.:.	0/0:4,0:4:12:0,12,160	./.:.:.:.:.	0/0:2,0:2:6:0,6,80	0/0:3,0:3:9:0,9,120	./.:.:.:.:.	./.:.:.:.:.	./.:.:.:.:.	0/0:1,0:1:3:0,3,40	./.:.:.:.:.	./.:.:.:.:.	./.:.:.:.:.	./.:.:.:.:.	./.:.:.:.:.	./.:.:.:.:.	./.:.:.:.:.	./.:.:.:.:.	./.:.:.:.:.	./.:.:.:.:.	./.:.:.:.:.	1/1:0,2:2:3:40,3,0	./.:.:.:.:.	./.:.:.:.:.	./.:.:.:.:.	./.:.:.:.:.	./.:.:.:.:.	./.:.:.:.:.	./.:.:.:.:.	./.:.:.:.:.	./.:.:.:.:.	./.:.:.:.:.	./.:.:.:.:.	./.:.:.:.:.	./.:.:.:.:.	./.:.:.:.:.	./.:.:.:.:.
NC_019466.2	16962952	.	A	G	253.43	.	AC=9;AF=0.409;AN=22;BaseQRankSum=-0.936;DP=23;Dels=0.00;ExcessHet=0.0202;FS=0.000;HaplotypeScore=0.1818;InbreedingCoeff=0.3995;MLEAC=8;MLEAF=0.364;MQ=60.00;MQ0=0;MQRankSum=0.549;QD=28.95;ReadPosRankSum=1.581;SOR=0.275;set=variant28	GT:AD:DP:GQ:PL	./.:.:.:.:.	./.:.:.:.:.	./.:.:.:.:.	./.:.:.:.:.	./.:.:.:.:.	./.:.:.:.:.	0/0:4,0:4:12:0,12,160	./.:.:.:.:.	0/0:2,0:2:6:0,6,80	0/0:3,0:3:9:0,9,120	./.:.:.:.:.	./.:.:.:.:.	./.:.:.:.:.	0/0:1,0:1:3:0,3,40	./.:.:.:.:.	./.:.:.:.:.	./.:.:.:.:.	./.:.:.:.:.	./.:.:.:.:.	./.:.:.:.:.	./.:.:.:.:.	./.:.:.:.:.	./.:.:.:.:.	./.:.:.:.:.	./.:.:.:.:.	1/1:0,2:2:6:80,6,0	./.:.:.:.:.	./.:.:.:.:.	./.:.:.:.:.	./.:.:.:.:.	./.:.:.:.:.	./.:.:.:.:.	./.:.:.:.:.	./.:.:.:.:.	./.:.:.:.:.	./.:.:.:.:.	./.:.:.:.:.	./.:.:.:.:.	./.:.:.:.:.	./.:.:.:.:.	./.:.:.:.:.
NC_019466.2	16962991	.	T	C	36.18	.	AC=1;AF=0.045;AN=22;BaseQRankSum=0.709;DP=23;Dels=0.00;ExcessHet=3.0103;FS=0.000;HaplotypeScore=0.0000;InbreedingCoeff=-0.1746;MLEAC=1;MLEAF=0.045;MQ=60.00;MQ0=0;MQRankSum=1.146;QD=9.05;ReadPosRankSum=-0.709;SOR=0.018;set=variant28	GT:AD:DP:GQ:PL	./.:.:.:.:.	./.:.:.:.:.	./.:.:.:.:.	./.:.:.:.:.	./.:.:.:.:.	./.:.:.:.:.	0/1:2,2:4:68:68,0,68	./.:.:.:.:.	0/0:2,0:2:6:0,6,80	0/0:3,0:3:9:0,9,120	./.:.:.:.:.	./.:.:.:.:.	./.:.:.:.:.	0/0:1,0:1:3:0,3,40	./.:.:.:.:.	./.:.:.:.:.	./.:.:.:.:.	./.:.:.:.:.	./.:.:.:.:.	./.:.:.:.:.	./.:.:.:.:.	./.:.:.:.:.	./.:.:.:.:.	./.:.:.:.:.	./.:.:.:.:.	0/0:2,0:2:6:0,6,80	./.:.:.:.:.	./.:.:.:.:.	./.:.:.:.:.	./.:.:.:.:.	./.:.:.:.:.	./.:.:.:.:.	./.:.:.:.:.	./.:.:.:.:.	./.:.:.:.:.	./.:.:.:.:.	./.:.:.:.:.	./.:.:.:.:.	./.:.:.:.:.	./.:.:.:.:.	./.:.:.:.:.
NC_019466.2	16964450	.	A	G	59.61	.	AC=1;AF=0.033;AN=30;BaseQRankSum=0.834;DP=43;Dels=0.00;ExcessHet=3.0103;FS=0.000;HaplotypeScore=0.0666;InbreedingCoeff=-0.1382;MLEAC=1;MLEAF=0.033;MQ=60.00;MQ0=0;MQRankSum=0.644;QD=6.62;ReadPosRankSum=-0.215;SOR=0.009;set=variant28	GT:AD:DP:GQ:PL	./.:.:.:.:.	./.:.:.:.:.	./.:.:.:.:.	./.:.:.:.:.	./.:.:.:.:.	./.:.:.:.:.	0/0:4,0:4:12:0,12,139	0/0:1,0:1:3:0,3,40	./.:.:.:.:.	./.:.:.:.:.	./.:.:.:.:.	./.:.:.:.:.	./.:.:.:.:.	0/0:4,0:4:12:0,12,160	0/0:2,0:2:6:0,6,80	./.:.:.:.:.	./.:.:.:.:.	./.:.:.:.:.	0/0:2,0:2:6:0,6,80	./.:.:.:.:.	./.:.:.:.:.	0/0:2,0:2:6:0,6,80	0/0:1,0:1:3:0,3,40	./.:.:.:.:.	./.:.:.:.:.	./.:.:.:.:.	./.:.:.:.:.	./.:.:.:.:.	./.:.:.:.:.	./.:.:.:.:.	./.:.:.:.:.	./.:.:.:.:.	./.:.:.:.:.	./.:.:.:.:.	./.:.:.:.:.	./.:.:.:.:.	./.:.:.:.:.	./.:.:.:.:.	./.:.:.:.:.	./.:.:.:.:.	0/0:3,0:3:9:0,9,110
NC_019466.2	16964512	.	G	C	251.63	.	AC=8;AF=0.267;AN=30;BaseQRankSum=-1.233;DP=43;Dels=0.00;ExcessHet=0.0005;FS=0.000;HaplotypeScore=0.0596;InbreedingCoeff=0.5799;MLEAC=6;MLEAF=0.200;MQ=60.00;MQ0=0;MQRankSum=0.484;QD=31.45;ReadPosRankSum=-0.265;SOR=0.061;set=variant28	GT:AD:DP:GQ:PL	./.:.:.:.:.	./.:.:.:.:.	./.:.:.:.:.	./.:.:.:.:.	./.:.:.:.:.	./.:.:.:.:.	0/0:4,0:4:12:0,12,150	0/0:1,0:1:3:0,3,40	./.:.:.:.:.	./.:.:.:.:.	./.:.:.:.:.	./.:.:.:.:.	./.:.:.:.:.	0/0:4,0:4:12:0,12,160	1/1:0,2:2:6:80,6,0	./.:.:.:.:.	./.:.:.:.:.	./.:.:.:.:.	1/1:0,2:2:6:80,6,0	./.:.:.:.:.	./.:.:.:.:.	0/0:2,0:2:6:0,6,80	0/0:1,0:1:3:0,3,40	./.:.:.:.:.	./.:.:.:.:.	./.:.:.:.:.	./.:.:.:.:.	./.:.:.:.:.	./.:.:.:.:.	./.:.:.:.:.	./.:.:.:.:.	./.:.:.:.:.	./.:.:.:.:.	./.:.:.:.:.	./.:.:.:.:.	./.:.:.:.:.	./.:.:.:.:.	./.:.:.:.:.	./.:.:.:.:.	./.:.:.:.:.	0/0:3,0:3:9:0,9,120
NC_019466.2	16964525	.	C	T	79.08	.	AC=2;AF=0.067;AN=30;BaseQRankSum=0.537;DP=43;Dels=0.00;ExcessHet=0.0755;FS=0.000;HaplotypeScore=0.0596;InbreedingCoeff=0.2774;MLEAC=1;MLEAF=0.033;MQ=60.00;MQ0=0;MQRankSum=-0.684;QD=26.36;ReadPosRankSum=0.635;SOR=0.010;set=variant28	GT:AD:DP:GQ:PL	./.:.:.:.:.	./.:.:.:.:.	./.:.:.:.:.	./.:.:.:.:.	./.:.:.:.:.	./.:.:.:.:.	0/0:4,0:4:12:0,12,160	0/0:1,0:1:3:0,3,40	./.:.:.:.:.	./.:.:.:.:.	./.:.:.:.:.	./.:.:.:.:.	./.:.:.:.:.	0/0:4,0:4:12:0,12,160	0/0:2,0:2:6:0,6,70	./.:.:.:.:.	./.:.:.:.:.	./.:.:.:.:.	0/0:2,0:2:6:0,6,80	./.:.:.:.:.	./.:.:.:.:.	0/0:2,0:2:6:0,6,80	0/0:1,0:1:3:0,3,40	./.:.:.:.:.	./.:.:.:.:.	./.:.:.:.:.	./.:.:.:.:.	./.:.:.:.:.	./.:.:.:.:.	./.:.:.:.:.	./.:.:.:.:.	./.:.:.:.:.	./.:.:.:.:.	./.:.:.:.:.	./.:.:.:.:.	./.:.:.:.:.	./.:.:.:.:.	./.:.:.:.:.	./.:.:.:.:.	./.:.:.:.:.	1/1:0,3:3:9:120,9,0
NC_019466.2	16964555	.	C	G	194.52	.	AC=2;AF=0.067;AN=30;BaseQRankSum=-0.859;DP=43;Dels=0.00;ExcessHet=0.0755;FS=0.000;HaplotypeScore=0.1192;InbreedingCoeff=0.3212;MLEAC=2;MLEAF=0.067;MQ=60.00;MQ0=0;MQRankSum=-0.193;QD=32.42;ReadPosRankSum=0.368;SOR=0.033;set=variant28	GT:AD:DP:GQ:PL	./.:.:.:.:.	./.:.:.:.:.	./.:.:.:.:.	./.:.:.:.:.	./.:.:.:.:.	./.:.:.:.:.	0/0:4,0:4:12:0,12,160	0/0:1,0:1:3:0,3,40	./.:.:.:.:.	./.:.:.:.:.	./.:.:.:.:.	./.:.:.:.:.	./.:.:.:.:.	0/0:4,0:4:12:0,12,160	0/0:2,0:2:6:0,6,80	./.:.:.:.:.	./.:.:.:.:.	./.:.:.:.:.	0/0:2,0:2:6:0,6,80	./.:.:.:.:.	./.:.:.:.:.	0/0:2,0:2:6:0,6,80	0/0:1,0:1:3:0,3,40	./.:.:.:.:.	./.:.:.:.:.	./.:.:.:.:.	./.:.:.:.:.	./.:.:.:.:.	./.:.:.:.:.	./.:.:.:.:.	./.:.:.:.:.	./.:.:.:.:.	./.:.:.:.:.	./.:.:.:.:.	./.:.:.:.:.	./.:.:.:.:.	./.:.:.:.:.	./.:.:.:.:.	./.:.:.:.:.	./.:.:.:.:.	0/0:3,0:3:9:0,9,120
NC_019466.2	16965610	.	T	C	209.59	.	AC=6;AF=0.115;AN=52;BaseQRankSum=0.969;DP=72;Dels=0.00;ExcessHet=0.0003;FS=0.000;HaplotypeScore=0.1032;InbreedingCoeff=0.3984;MLEAC=4;MLEAF=0.077;MQ=60.00;MQ0=0;MQRankSum=0.551;QD=34.93;ReadPosRankSum=-0.019;SOR=0.015;set=variant28	GT:AD:DP:GQ:PL	./.:.:.:.:.	./.:.:.:.:.	0/0:5,0:5:15:0,15,190	0/0:2,0:2:6:0,6,80	0/0:4,0:4:12:0,12,150	0/0:1,0:1:3:0,3,40	./.:.:.:.:.	./.:.:.:.:.	./.:.:.:.:.	./.:.:.:.:.	0/0:3,0:3:9:0,9,120	./.:.:.:.:.	0/0:2,0:2:6:0,6,80	./.:.:.:.:.	./.:.:.:.:.	./.:.:.:.:.	./.:.:.:.:.	./.:.:.:.:.	./.:.:.:.:.	./.:.:.:.:.	0/0:2,0:2:6:0,6,80	./.:.:.:.:.	./.:.:.:.:.	./.:.:.:.:.	./.:.:.:.:.	./.:.:.:.:.	./.:.:.:.:.	./.:.:.:.:.	0/0:3,0:3:9:0,9,120	./.:.:.:.:.	0/0:1,0:1:3:0,3,40	./.:.:.:.:.	./.:.:.:.:.	0/0:1,0:1:3:0,3,40	0/0:5,0:5:15:0,15,200	0/0:1,0:1:3:0,3,40	./.:.:.:.:.	./.:.:.:.:.	1/1:0,1:1:3:40,3,0	./.:.:.:.:.	./.:.:.:.:.
NC_019466.2	16965873	.	A	G	109.88	.	AC=1;AF=0.019;AN=54;BaseQRankSum=0.347;DP=74;Dels=0.00;ExcessHet=3.0103;FS=0.000;HaplotypeScore=0.4579;InbreedingCoeff=-0.1237;MLEAC=1;MLEAF=0.019;MQ=60.00;MQ0=0;MQRankSum=0.203;QD=21.98;ReadPosRankSum=-1.040;SOR=0.020;set=variant28	GT:AD:DP:GQ:PL	./.:.:.:.:.	./.:.:.:.:.	0/0:5,0:5:15:0,15,200	0/0:2,0:2:6:0,6,80	0/0:4,0:4:12:0,12,150	0/0:1,0:1:3:0,3,40	./.:.:.:.:.	./.:.:.:.:.	./.:.:.:.:.	./.:.:.:.:.	0/0:3,0:3:6:0,6,80	./.:.:.:.:.	0/0:2,0:2:6:0,6,80	./.:.:.:.:.	./.:.:.:.:.	./.:.:.:.:.	./.:.:.:.:.	./.:.:.:.:.	./.:.:.:.:.	./.:.:.:.:.	0/0:2,0:2:6:0,6,80	./.:.:.:.:.	./.:.:.:.:.	./.:.:.:.:.	./.:.:.:.:.	./.:.:.:.:.	./.:.:.:.:.	./.:.:.:.:.	0/0:3,0:3:9:0,9,110	./.:.:.:.:.	0/0:1,0:1:3:0,3,40	./.:.:.:.:.	./.:.:.:.:.	0/0:1,0:1:3:0,3,40	0/0:5,0:5:15:0,15,200	0/0:1,0:1:3:0,3,40	./.:.:.:.:.	./.:.:.:.:.	0/0:1,0:1:3:0,3,40	./.:.:.:.:.	./.:.:.:.:.
NC_019466.2	16965879	.	T	C	172.41	.	AC=6;AF=0.111;AN=54;BaseQRankSum=-0.684;DP=73;Dels=0.00;ExcessHet=0.0002;FS=0.000;HaplotypeScore=0.4287;InbreedingCoeff=0.3314;MLEAC=4;MLEAF=0.074;MQ=60.00;MQ0=0;MQRankSum=-0.437;QD=28.73;ReadPosRankSum=-0.608;SOR=0.015;set=variant28	GT:AD:DP:GQ:PL	./.:.:.:.:.	./.:.:.:.:.	0/0:5,0:5:15:0,15,190	0/0:2,0:2:3:0,3,40	0/0:4,0:4:12:0,12,160	0/0:1,0:1:3:0,3,40	./.:.:.:.:.	./.:.:.:.:.	./.:.:.:.:.	./.:.:.:.:.	0/0:3,0:3:9:0,9,120	./.:.:.:.:.	0/0:2,0:2:6:0,6,80	./.:.:.:.:.	./.:.:.:.:.	./.:.:.:.:.	./.:.:.:.:.	./.:.:.:.:.	./.:.:.:.:.	./.:.:.:.:.	0/0:2,0:2:6:0,6,70	./.:.:.:.:.	./.:.:.:.:.	./.:.:.:.:.	./.:.:.:.:.	./.:.:.:.:.	./.:.:.:.:.	./.:.:.:.:.	0/0:3,0:3:9:0,9,120	./.:.:.:.:.	0/0:1,0:1:3:0,3,40	./.:.:.:.:.	./.:.:.:.:.	0/0:1,0:1:3:0,3,40	0/0:5,0:5:15:0,15,200	0/0:1,0:1:3:0,3,40	./.:.:.:.:.	./.:.:.:.:.	1/1:0,1:1:3:40,3,0	./.:.:.:.:.	./.:.:.:.:.
NC_019466.2	16965919	.	A	G	35.79	.	AC=1;AF=0.019;AN=54;BaseQRankSum=-0.929;DP=73;Dels=0.00;ExcessHet=3.0103;FS=0.000;HaplotypeScore=0.2688;InbreedingCoeff=-0.1209;MLEAC=1;MLEAF=0.019;MQ=60.00;MQ0=0;MQRankSum=-0.321;QD=11.93;ReadPosRankSum=0.896;SOR=0.002;set=variant28	GT:AD:DP:GQ:PL	./.:.:.:.:.	./.:.:.:.:.	0/0:5,0:5:15:0,15,190	0/0:2,0:2:6:0,6,80	0/0:4,0:4:12:0,12,150	0/0:1,0:1:3:0,3,40	./.:.:.:.:.	./.:.:.:.:.	./.:.:.:.:.	./.:.:.:.:.	0/0:3,0:3:9:0,9,120	./.:.:.:.:.	0/0:2,0:2:6:0,6,80	./.:.:.:.:.	./.:.:.:.:.	./.:.:.:.:.	./.:.:.:.:.	./.:.:.:.:.	./.:.:.:.:.	./.:.:.:.:.	0/0:2,0:2:6:0,6,80	./.:.:.:.:.	./.:.:.:.:.	./.:.:.:.:.	./.:.:.:.:.	./.:.:.:.:.	./.:.:.:.:.	./.:.:.:.:.	0/0:3,0:3:9:0,9,110	./.:.:.:.:.	0/0:1,0:1:3:0,3,40	./.:.:.:.:.	./.:.:.:.:.	0/0:1,0:1:3:0,3,40	0/0:5,0:5:15:0,15,190	0/0:1,0:1:3:0,3,40	./.:.:.:.:.	./.:.:.:.:.	0/0:1,0:1:3:0,3,40	./.:.:.:.:.	./.:.:.:.:.
NC_019466.2	16971062	.	G	A	171.86	.	AC=7;AF=0.206;AN=34;BaseQRankSum=1.427;DP=29;Dels=0.00;ExcessHet=0.0077;FS=0.000;HaplotypeScore=0.0588;InbreedingCoeff=0.2408;MLEAC=6;MLEAF=0.176;MQ=60.00;MQ0=0;MQRankSum=-0.458;QD=34.37;ReadPosRankSum=0.727;SOR=0.082;set=variant28	GT:AD:DP:GQ:PL	./.:.:.:.:.	./.:.:.:.:.	0/0:2,0:2:6:0,6,80	./.:.:.:.:.	./.:.:.:.:.	./.:.:.:.:.	0/0:2,0:2:6:0,6,80	./.:.:.:.:.	./.:.:.:.:.	./.:.:.:.:.	./.:.:.:.:.	0/0:2,0:2:6:0,6,80	./.:.:.:.:.	./.:.:.:.:.	./.:.:.:.:.	./.:.:.:.:.	./.:.:.:.:.	./.:.:.:.:.	0/1:1,2:3:31:71,0,31	./.:.:.:.:.	./.:.:.:.:.	./.:.:.:.:.	./.:.:.:.:.	./.:.:.:.:.	0/0:1,0:1:3:0,3,40	1/1:0,2:2:6:80,6,0	./.:.:.:.:.	./.:.:.:.:.	1/1:0,1:1:3:40,3,0	./.:.:.:.:.	./.:.:.:.:.	./.:.:.:.:.	0/0:3,0:3:9:0,9,120	0/0:1,0:1:3:0,3,40	0/0:2,0:2:6:0,6,80	1/1:0,1:1:3:40,3,0	./.:.:.:.:.	./.:.:.:.:.	./.:.:.:.:.	0/0:1,0:1:3:0,3,40	./.:.:.:.:.
NC_019466.2	16975343	.	G	A	201.78	.	AC=4;AF=0.042;AN=96;BaseQRankSum=-0.112;DP=216;Dels=0.00;ExcessHet=0.1394;FS=0.000;HaplotypeScore=0.1206;InbreedingCoeff=0.4812;MLEAC=3;MLEAF=0.031;MQ=60.00;MQ0=0;MQRankSum=0.487;QD=11.21;ReadPosRankSum=-0.481;SOR=0.002;set=variant28	GT:AD:DP:GQ:PL	1/1:0,1:1:3:40,3,0	./.:.:.:.:.	0/0:2,0:2:6:0,6,80	0/0:1,0:1:3:0,3,40	0/0:5,0:5:15:0,15,190	0/0:4,0:4:12:0,12,160	0/0:6,0:6:18:0,18,240	./.:.:.:.:.	./.:.:.:.:.	0/0:2,0:2:6:0,6,80	0/0:9,0:9:27:0,27,350	./.:.:.:.:.	0/0:7,0:7:21:0,21,270	./.:.:.:.:.	0/0:1,0:1:3:0,3,40	0/0:3,0:3:9:0,9,99	0/0:1,0:1:3:0,3,40	./.:.:.:.:.	0/0:1,0:1:3:0,3,40	0/0:2,0:2:6:0,6,80	0/0:12,0:12:33:0,33,440	0/0:8,0:8:24:0,24,320	./.:.:.:.:.	0/0:2,0:2:6:0,6,80	0/0:1,0:1:3:0,3,40	./.:.:.:.:.	0/0:8,0:8:24:0,24,320	0/0:6,0:6:18:0,18,240	0/0:2,0:2:6:0,6,80	./.:.:.:.:.	0/0:4,0:4:12:0,12,160	0/0:6,0:6:18:0,18,240	./.:.:.:.:.	./.:.:.:.:.	0/0:2,0:2:6:0,6,80	0/0:2,0:2:6:0,6,80	0/0:3,0:3:9:0,9,120	./.:.:.:.:.	./.:.:.:.:.	0/0:2,0:2:6:0,6,80	./.:.:.:.:.
NC_019466.2	16975344	.	T	C	201.78	.	AC=4;AF=0.042;AN=96;BaseQRankSum=1.110;DP=216;Dels=0.00;ExcessHet=0.1394;FS=0.000;HaplotypeScore=0.1206;InbreedingCoeff=0.0163;MLEAC=3;MLEAF=0.031;MQ=60.00;MQ0=0;MQRankSum=-1.115;QD=11.21;ReadPosRankSum=0.533;SOR=0.002;set=variant28	GT:AD:DP:GQ:PL	1/1:0,1:1:3:40,3,0	./.:.:.:.:.	0/0:2,0:2:6:0,6,80	0/0:1,0:1:3:0,3,40	0/0:5,0:5:15:0,15,200	0/0:4,0:4:12:0,12,160	0/0:6,0:6:18:0,18,240	./.:.:.:.:.	./.:.:.:.:.	0/0:2,0:2:6:0,6,80	0/0:9,0:9:27:0,27,339	./.:.:.:.:.	0/0:7,0:7:18:0,18,240	./.:.:.:.:.	0/0:1,0:1:3:0,3,40	0/0:3,0:3:9:0,9,110	0/0:1,0:1:3:0,3,40	./.:.:.:.:.	0/0:1,0:1:3:0,3,40	0/0:2,0:2:6:0,6,80	0/0:12,0:12:36:0,36,459	0/0:8,0:8:24:0,24,320	./.:.:.:.:.	0/0:2,0:2:6:0,6,80	0/0:1,0:1:3:0,3,40	./.:.:.:.:.	0/0:8,0:8:24:0,24,320	0/0:6,0:6:18:0,18,230	0/0:2,0:2:6:0,6,80	./.:.:.:.:.	0/0:4,0:4:12:0,12,160	0/0:6,0:6:18:0,18,240	./.:.:.:.:.	./.:.:.:.:.	0/0:2,0:2:6:0,6,80	0/0:2,0:2:6:0,6,80	0/0:3,0:3:9:0,9,120	./.:.:.:.:.	./.:.:.:.:.	0/0:2,0:2:6:0,6,80	./.:.:.:.:.
NC_019466.2	16975347	.	C	T	111.19	.	AC=2;AF=0.021;AN=96;BaseQRankSum=-1.245;DP=216;Dels=0.00;ExcessHet=0.0229;FS=0.000;HaplotypeScore=0.1019;InbreedingCoeff=0.5462;MLEAC=1;MLEAF=0.010;MQ=60.00;MQ0=0;MQRankSum=0.434;QD=27.80;ReadPosRankSum=0.345;SOR=0.001;set=variant28	GT:AD:DP:GQ:PL	0/0:1,0:1:3:0,3,40	./.:.:.:.:.	0/0:2,0:2:6:0,6,80	0/0:1,0:1:3:0,3,40	0/0:5,0:5:15:0,15,200	0/0:4,0:4:12:0,12,160	0/0:6,0:6:18:0,18,240	./.:.:.:.:.	./.:.:.:.:.	0/0:2,0:2:6:0,6,80	0/0:9,0:9:27:0,27,360	./.:.:.:.:.	0/0:7,0:7:21:0,21,280	./.:.:.:.:.	0/0:1,0:1:3:0,3,40	0/0:3,0:3:9:0,9,120	0/0:1,0:1:3:0,3,40	./.:.:.:.:.	0/0:1,0:1:3:0,3,40	0/0:2,0:2:6:0,6,80	0/0:12,0:12:36:0,36,480	0/0:8,0:8:24:0,24,320	./.:.:.:.:.	0/0:2,0:2:6:0,6,80	0/0:1,0:1:3:0,3,40	./.:.:.:.:.	0/0:8,0:8:24:0,24,320	0/0:6,0:6:18:0,18,240	0/0:2,0:2:6:0,6,80	./.:.:.:.:.	0/0:4,0:4:12:0,12,160	0/0:6,0:6:18:0,18,240	./.:.:.:.:.	./.:.:.:.:.	0/0:2,0:2:6:0,6,80	0/0:2,0:2:6:0,6,80	0/0:3,0:3:9:0,9,120	./.:.:.:.:.	./.:.:.:.:.	0/0:2,0:2:6:0,6,80	./.:.:.:.:.
NC_019466.2	16975370	.	A	T	164.84	.	AC=4;AF=0.042;AN=96;BaseQRankSum=-1.041;DP=216;Dels=0.00;ExcessHet=0.1394;FS=0.000;HaplotypeScore=0.1140;InbreedingCoeff=0.0141;MLEAC=3;MLEAF=0.031;MQ=60.00;MQ0=0;MQRankSum=-0.061;QD=9.16;ReadPosRankSum=0.014;SOR=0.002;set=variant28	GT:AD:DP:GQ:PL	1/1:0,1:1:3:40,3,0	./.:.:.:.:.	0/0:2,0:2:6:0,6,80	0/0:1,0:1:3:0,3,40	0/0:5,0:5:15:0,15,200	0/0:4,0:4:12:0,12,160	0/0:6,0:6:18:0,18,240	./.:.:.:.:.	./.:.:.:.:.	0/0:2,0:2:6:0,6,80	0/0:9,0:9:27:0,27,350	./.:.:.:.:.	0/0:7,0:7:18:0,18,240	./.:.:.:.:.	0/0:1,0:1:3:0,3,40	0/0:3,0:3:9:0,9,120	0/0:1,0:1:3:0,3,40	./.:.:.:.:.	0/0:1,0:1:3:0,3,40	0/0:2,0:2:6:0,6,80	0/0:12,0:12:36:0,36,480	0/0:8,0:8:24:0,24,320	./.:.:.:.:.	0/0:2,0:2:6:0,6,80	0/0:1,0:1:3:0,3,40	./.:.:.:.:.	0/0:8,0:8:24:0,24,320	0/0:6,0:6:18:0,18,240	0/0:2,0:2:6:0,6,80	./.:.:.:.:.	0/0:4,0:4:12:0,12,160	0/0:6,0:6:18:0,18,240	./.:.:.:.:.	./.:.:.:.:.	0/0:2,0:2:6:0,6,80	0/0:2,0:2:6:0,6,80	0/0:3,0:3:9:0,9,120	./.:.:.:.:.	./.:.:.:.:.	0/0:2,0:2:6:0,6,80	./.:.:.:.:.
NC_019466.2	16975376	.	T	G	201.82	.	AC=4;AF=0.042;AN=96;BaseQRankSum=0.391;DP=216;Dels=0.00;ExcessHet=0.1394;FS=0.000;HaplotypeScore=0.0953;InbreedingCoeff=0.0144;MLEAC=3;MLEAF=0.031;MQ=60.00;MQ0=0;MQRankSum=0.061;QD=11.21;ReadPosRankSum=0.657;SOR=0.002;set=variant28	GT:AD:DP:GQ:PL	1/1:0,1:1:3:40,3,0	./.:.:.:.:.	0/0:2,0:2:6:0,6,80	0/0:1,0:1:3:0,3,40	0/0:5,0:5:15:0,15,179	0/0:4,0:4:12:0,12,160	0/0:6,0:6:18:0,18,240	./.:.:.:.:.	./.:.:.:.:.	0/0:2,0:2:6:0,6,70	0/0:9,0:9:27:0,27,350	./.:.:.:.:.	0/0:7,0:7:21:0,21,280	./.:.:.:.:.	0/0:1,0:1:3:0,3,40	0/0:3,0:3:9:0,9,120	0/0:1,0:1:3:0,3,40	./.:.:.:.:.	0/0:1,0:1:3:0,3,40	0/0:2,0:2:6:0,6,80	0/0:12,0:12:36:0,36,470	0/0:8,0:8:24:0,24,320	./.:.:.:.:.	0/0:2,0:2:6:0,6,80	0/0:1,0:1:3:0,3,40	./.:.:.:.:.	0/0:8,0:8:24:0,24,320	0/0:6,0:6:18:0,18,240	0/0:2,0:2:6:0,6,80	./.:.:.:.:.	0/0:3,0:4:9:0,9,120	0/0:6,0:6:18:0,18,240	./.:.:.:.:.	./.:.:.:.:.	0/0:2,0:2:6:0,6,80	0/0:2,0:2:6:0,6,80	0/0:3,0:3:9:0,9,120	./.:.:.:.:.	./.:.:.:.:.	0/0:2,0:2:6:0,6,80	./.:.:.:.:.
NC_019466.2	16975444	.	G	A	165.04	.	AC=4;AF=0.042;AN=96;BaseQRankSum=1.155;DP=216;Dels=0.00;ExcessHet=0.1394;FS=0.000;HaplotypeScore=0.2674;InbreedingCoeff=0.0084;MLEAC=3;MLEAF=0.031;MQ=60.00;MQ0=0;MQRankSum=-0.224;QD=9.17;ReadPosRankSum=0.044;SOR=0.002;set=variant28	GT:AD:DP:GQ:PL	1/1:0,1:1:3:40,3,0	./.:.:.:.:.	0/0:2,0:2:6:0,6,80	0/0:1,0:1:3:0,3,40	0/0:5,0:5:15:0,15,200	0/0:4,0:4:12:0,12,160	0/0:6,0:6:18:0,18,230	./.:.:.:.:.	./.:.:.:.:.	0/0:2,0:2:6:0,6,80	0/0:9,0:9:24:0,24,310	./.:.:.:.:.	0/0:7,0:7:21:0,21,270	./.:.:.:.:.	0/0:1,0:1:3:0,3,40	0/0:3,0:3:9:0,9,110	0/0:1,0:1:3:0,3,40	./.:.:.:.:.	0/0:1,0:1:3:0,3,40	0/0:2,0:2:6:0,6,80	0/0:12,0:12:36:0,36,470	0/0:8,0:8:24:0,24,320	./.:.:.:.:.	0/0:2,0:2:3:0,3,40	0/0:1,0:1:3:0,3,30	./.:.:.:.:.	0/0:8,0:8:24:0,24,320	0/0:6,0:6:18:0,18,230	0/0:2,0:2:6:0,6,80	./.:.:.:.:.	0/0:4,0:4:12:0,12,150	0/0:5,0:6:15:0,15,200	./.:.:.:.:.	./.:.:.:.:.	0/0:2,0:2:6:0,6,80	0/0:2,0:2:3:0,3,40	0/0:3,0:3:9:0,9,120	./.:.:.:.:.	./.:.:.:.:.	0/0:2,0:2:6:0,6,80	./.:.:.:.:.
NC_019466.2	16975767	.	A	G	58.38	.	AC=1;AF=0.010;AN=96;BaseQRankSum=1.023;DP=216;Dels=0.00;ExcessHet=3.0103;FS=0.000;HaplotypeScore=0.1326;InbreedingCoeff=-0.0951;MLEAC=1;MLEAF=0.010;MQ=60.00;MQ0=0;MQRankSum=0.023;QD=7.30;ReadPosRankSum=-0.005;SOR=0.000;set=variant28	GT:AD:DP:GQ:PL	0/0:1,0:1:3:0,3,40	./.:.:.:.:.	0/0:2,0:2:6:0,6,80	0/0:1,0:1:3:0,3,40	0/0:5,0:5:15:0,15,200	0/0:4,0:4:12:0,12,160	0/0:6,0:6:18:0,18,230	./.:.:.:.:.	./.:.:.:.:.	0/0:2,0:2:6:0,6,80	0/0:9,0:9:27:0,27,360	./.:.:.:.:.	0/0:7,0:7:21:0,21,280	./.:.:.:.:.	0/0:1,0:1:3:0,3,40	0/0:3,0:3:9:0,9,120	0/0:1,0:1:3:0,3,40	./.:.:.:.:.	0/0:1,0:1:3:0,3,40	0/0:2,0:2:6:0,6,80	0/0:12,0:12:36:0,36,480	0/1:5,3:8:96:96,0,176	./.:.:.:.:.	0/0:2,0:2:6:0,6,80	0/0:1,0:1:3:0,3,40	./.:.:.:.:.	0/0:8,0:8:24:0,24,320	0/0:6,0:6:18:0,18,240	0/0:2,0:2:6:0,6,80	./.:.:.:.:.	0/0:4,0:4:12:0,12,160	0/0:6,0:6:18:0,18,219	./.:.:.:.:.	./.:.:.:.:.	0/0:2,0:2:6:0,6,80	0/0:2,0:2:6:0,6,80	0/0:3,0:3:9:0,9,120	./.:.:.:.:.	./.:.:.:.:.	0/0:2,0:2:6:0,6,80	./.:.:.:.:.
NC_019466.2	16979548	.	A	C	35.46	.	AC=2;AF=0.019;AN=106;BaseQRankSum=-0.173;DP=277;Dels=0.00;ExcessHet=0.0207;FS=0.000;HaplotypeScore=0.0863;InbreedingCoeff=0.1620;MLEAC=1;MLEAF=9.434e-03;MQ=60.00;MQ0=0;MQRankSum=-0.040;QD=17.73;ReadPosRankSum=-0.128;SOR=0.000;set=variant28	GT:AD:DP:GQ:PL	./.:.:.:.:.	0/0:1,0:1:3:0,3,40	0/0:4,0:4:12:0,12,160	0/0:4,0:4:12:0,12,160	0/0:7,0:7:21:0,21,280	0/0:4,0:4:12:0,12,160	./.:.:.:.:.	./.:.:.:.:.	./.:.:.:.:.	0/0:5,0:5:15:0,15,200	0/0:10,0:10:30:0,30,400	./.:.:.:.:.	0/0:9,0:9:27:0,27,360	0/0:3,0:3:9:0,9,120	./.:.:.:.:.	0/0:1,0:1:3:0,3,40	0/0:8,0:8:21:0,21,280	0/0:1,0:1:3:0,3,40	./.:.:.:.:.	0/0:4,0:4:12:0,12,160	0/0:13,0:13:39:0,39,520	0/0:5,0:5:15:0,15,200	./.:.:.:.:.	0/0:6,0:6:18:0,18,240	0/0:1,0:1:3:0,3,40	./.:.:.:.:.	0/0:14,0:14:42:0,42,560	0/0:1,0:1:3:0,3,40	./.:.:.:.:.	./.:.:.:.:.	./.:.:.:.:.	0/0:12,0:12:36:0,36,480	0/0:4,0:4:12:0,12,160	0/0:4,0:4:12:0,12,160	0/0:20,0:20:60:0,60,800	0/0:10,0:10:30:0,30,390	0/0:5,0:5:15:0,15,200	0/0:1,0:1:3:0,3,40	./.:.:.:.:.	0/0:3,0:3:9:0,9,120	0/0:1,0:1:3:0,3,40
NC_019466.2	16979801	.	A	G	8431.87	.	AC=91;AF=0.892;AN=102;BaseQRankSum=-0.014;DP=257;Dels=0.00;ExcessHet=0.0147;FS=0.000;HaplotypeScore=0.1753;InbreedingCoeff=0.1558;MLEAC=92;MLEAF=0.902;MQ=59.98;MQ0=0;MQRankSum=1.967;QD=34.84;ReadPosRankSum=6.069;SOR=5.695;set=variant28	GT:AD:DP:GQ:PL	./.:.:.:.:.	./.:.:.:.:.	0/0:1,0:1:3:0,3,40	1/1:0,4:4:9:99,9,0	1/1:0,6:6:15:179,15,0	0/1:2,2:4:68:68,0,68	./.:.:.:.:.	./.:.:.:.:.	./.:.:.:.:.	0/1:2,3:5:65:95,0,65	1/1:0,10:10:30:390,30,0	./.:.:.:.:.	1/1:0,9:9:24:320,24,0	1/1:0,3:3:9:110,9,0	./.:.:.:.:.	1/1:0,1:1:3:40,3,0	1/1:0,5:6:12:150,12,0	1/1:0,1:1:3:40,3,0	./.:.:.:.:.	0/1:1,3:4:28:108,0,28	1/1:0,12:12:36:449,36,0	1/1:0,5:5:15:200,15,0	./.:.:.:.:.	1/1:0,6:6:18:240,18,0	./.:.:.:.:.	./.:.:.:.:.	1/1:0,12:12:33:419,33,0	1/1:0,1:1:3:40,3,0	./.:.:.:.:.	./.:.:.:.:.	./.:.:.:.:.	1/1:0,11:12:33:419,33,0	1/1:0,4:4:9:120,9,0	1/1:0,4:4:9:110,9,0	1/1:0,20:20:57:739,57,0	1/1:0,10:10:30:390,30,0	1/1:0,4:4:12:160,12,0	1/1:0,1:1:3:40,3,0	./.:.:.:.:.	1/1:0,3:3:6:80,6,0	1/1:0,1:1:3:40,3,0
NC_019466.2	16979863	.	C	T	35.95	.	AC=2;AF=0.019;AN=104;BaseQRankSum=2.044;DP=275;Dels=0.00;ExcessHet=0.0211;FS=0.000;HaplotypeScore=0.3864;InbreedingCoeff=0.1140;MLEAC=1;MLEAF=9.615e-03;MQ=59.98;MQ0=0;MQRankSum=1.033;QD=8.99;ReadPosRankSum=-2.350;SOR=0.000;set=variant28	GT:AD:DP:GQ:PL	./.:.:.:.:.	0/0:1,0:1:3:0,3,30	0/0:4,0:4:12:0,12,139	0/0:4,0:4:6:0,6,70	0/0:7,0:7:18:0,18,219	0/0:4,0:4:12:0,12,160	./.:.:.:.:.	./.:.:.:.:.	./.:.:.:.:.	0/0:5,0:5:15:0,15,200	0/0:10,0:10:27:0,27,329	./.:.:.:.:.	0/0:9,0:9:21:0,21,270	0/0:3,0:3:9:0,9,120	./.:.:.:.:.	0/0:1,0:1:3:0,3,40	0/0:8,0:8:12:0,12,150	0/0:1,0:1:3:0,3,40	./.:.:.:.:.	0/0:4,0:4:12:0,12,160	0/0:13,0:13:33:0,33,430	0/0:4,0:5:12:0,12,139	./.:.:.:.:.	0/0:6,0:6:15:0,15,200	./.:.:.:.:.	./.:.:.:.:.	0/0:14,0:14:39:0,39,468	0/0:1,0:1:3:0,3,40	./.:.:.:.:.	./.:.:.:.:.	./.:.:.:.:.	0/0:12,0:12:33:0,33,399	0/0:4,0:4:12:0,12,160	0/0:4,0:4:9:0,9,110	0/0:20,0:20:51:0,51,649	0/0:10,0:10:30:0,30,400	0/0:5,0:5:9:0,9,120	0/0:1,0:1:3:0,3,30	./.:.:.:.:.	0/0:3,0:3:9:0,9,110	0/0:1,0:1:3:0,3,40
NC_019466.2	16980231	.	A	G	72.65	.	AC=2;AF=0.018;AN=114;BaseQRankSum=0.574;DP=244;Dels=0.00;ExcessHet=0.0193;FS=0.000;HaplotypeScore=0.0471;InbreedingCoeff=0.1283;MLEAC=1;MLEAF=8.772e-03;MQ=60.00;MQ0=0;MQRankSum=-0.012;QD=24.22;ReadPosRankSum=0.508;SOR=0.000;set=variant28	GT:AD:DP:GQ:PL	0/0:4,0:4:12:0,12,150	0/0:6,0:6:18:0,18,240	1/1:0,3:3:9:120,9,0	./.:.:.:.:.	./.:.:.:.:.	0/0:4,0:4:12:0,12,160	0/0:4,0:4:12:0,12,160	0/0:5,0:5:15:0,15,200	0/0:3,0:3:9:0,9,120	./.:.:.:.:.	./.:.:.:.:.	0/0:3,0:3:9:0,9,120	./.:.:.:.:.	0/0:4,0:4:12:0,12,160	./.:.:.:.:.	0/0:8,0:8:24:0,24,320	./.:.:.:.:.	0/0:1,0:1:3:0,3,30	0/0:2,0:2:6:0,6,80	0/0:1,0:1:3:0,3,40	./.:.:.:.:.	0/0:2,0:2:6:0,6,80	0/0:12,0:12:33:0,33,440	0/0:3,0:3:9:0,9,120	0/0:5,0:5:15:0,15,190	0/0:7,0:7:21:0,21,280	./.:.:.:.:.	0/0:4,0:4:12:0,12,160	0/0:2,0:2:6:0,6,80	0/0:11,0:11:33:0,33,440	0/0:4,0:4:12:0,12,160	0/0:2,0:2:6:0,6,80	0/0:9,0:9:27:0,27,350	0/0:1,0:1:3:0,3,40	0/0:2,0:2:6:0,6,80	./.:.:.:.:.	0/0:1,0:1:3:0,3,40	0/0:1,0:1:3:0,3,40	0/0:3,0:3:9:0,9,120	0/0:5,0:5:15:0,15,200	0/0:4,0:4:12:0,12,160
NC_019466.2	16980281	.	C	T	612.89	.	AC=10;AF=0.091;AN=110;BaseQRankSum=0.533;DP=234;Dels=0.00;ExcessHet=0.0054;FS=0.000;HaplotypeScore=0.1157;InbreedingCoeff=0.1946;MLEAC=9;MLEAF=0.082;MQ=60.00;MQ0=0;MQRankSum=-1.494;QD=25.54;ReadPosRankSum=-0.255;SOR=0.010;set=variant28	GT:AD:DP:GQ:PL	0/0:3,0:3:9:0,9,120	0/0:6,0:6:18:0,18,240	0/0:3,0:3:9:0,9,120	./.:.:.:.:.	./.:.:.:.:.	0/0:4,0:4:12:0,12,160	0/0:4,0:4:12:0,12,160	0/0:5,0:5:15:0,15,200	0/0:3,0:3:9:0,9,120	./.:.:.:.:.	./.:.:.:.:.	0/0:3,0:3:9:0,9,120	./.:.:.:.:.	0/0:4,0:4:12:0,12,160	./.:.:.:.:.	0/0:8,0:8:24:0,24,320	./.:.:.:.:.	1/1:0,1:1:3:40,3,0	0/0:2,0:2:6:0,6,80	0/0:1,0:1:3:0,3,40	./.:.:.:.:.	0/1:1,1:2:34:34,0,34	0/0:11,0:12:33:0,33,440	0/0:3,0:3:9:0,9,120	0/0:5,0:5:15:0,15,200	0/1:1,6:7:19:219,0,19	./.:.:.:.:.	0/0:4,0:4:12:0,12,160	1/1:0,2:2:6:80,6,0	0/1:6,5:11:99:167,0,207	./.:.:.:.:.	0/0:2,0:2:6:0,6,80	0/0:9,0:9:27:0,27,360	0/0:1,0:1:3:0,3,40	0/0:1,0:1:3:0,3,40	./.:.:.:.:.	0/0:1,0:1:3:0,3,40	0/0:1,0:1:3:0,3,40	0/1:2,1:3:31:31,0,71	0/0:5,0:5:15:0,15,200	0/0:4,0:4:12:0,12,160
NC_019466.2	16980486	.	G	A	35.57	.	AC=2;AF=0.018;AN=110;BaseQRankSum=0.928;DP=234;Dels=0.00;ExcessHet=0.0200;FS=0.000;HaplotypeScore=0.0488;InbreedingCoeff=0.1196;MLEAC=1;MLEAF=9.091e-03;MQ=60.00;MQ0=0;MQRankSum=0.645;QD=17.79;ReadPosRankSum=1.757;SOR=0.000;set=variant28	GT:AD:DP:GQ:PL	0/0:4,0:4:12:0,12,160	0/0:6,0:6:18:0,18,240	0/0:3,0:3:9:0,9,120	./.:.:.:.:.	./.:.:.:.:.	0/0:4,0:4:12:0,12,160	0/0:4,0:4:12:0,12,160	0/0:5,0:5:15:0,15,190	0/0:3,0:3:9:0,9,120	./.:.:.:.:.	./.:.:.:.:.	0/0:3,0:3:9:0,9,110	./.:.:.:.:.	0/0:4,0:4:12:0,12,160	./.:.:.:.:.	0/0:4,0:4:12:0,12,160	./.:.:.:.:.	0/0:1,0:1:3:0,3,40	0/0:2,0:2:6:0,6,80	0/0:1,0:1:3:0,3,40	./.:.:.:.:.	0/0:2,0:2:6:0,6,80	0/0:12,0:12:36:0,36,470	0/0:3,0:3:9:0,9,120	0/0:5,0:5:15:0,15,200	0/0:7,0:7:21:0,21,270	./.:.:.:.:.	0/0:4,0:4:12:0,12,160	0/0:2,0:2:6:0,6,80	0/0:11,0:11:33:0,33,430	0/0:4,0:4:12:0,12,160	./.:.:.:.:.	0/0:9,0:9:27:0,27,360	0/0:1,0:1:3:0,3,40	0/0:2,0:2:6:0,6,80	./.:.:.:.:.	0/0:1,0:1:3:0,3,40	0/0:1,0:1:3:0,3,40	0/0:3,0:3:9:0,9,120	0/0:5,0:5:15:0,15,200	0/0:4,0:4:12:0,12,150
NC_019466.2	16980584	.	A	G	667.6	.	AC=9;AF=0.079;AN=114;BaseQRankSum=-1.784;DP=242;Dels=0.00;ExcessHet=0.0020;FS=0.000;HaplotypeScore=0.1661;InbreedingCoeff=0.2282;MLEAC=8;MLEAF=0.070;MQ=60.00;MQ0=0;MQRankSum=0.618;QD=23.02;ReadPosRankSum=-5.257;SOR=0.010;set=variant28	GT:AD:DP:GQ:PL	0/0:4,0:4:12:0,12,160	0/0:6,0:6:18:0,18,240	0/0:3,0:3:9:0,9,120	./.:.:.:.:.	./.:.:.:.:.	0/0:4,0:4:12:0,12,160	0/0:4,0:4:12:0,12,160	0/0:5,0:5:15:0,15,200	0/0:3,0:3:9:0,9,120	./.:.:.:.:.	./.:.:.:.:.	0/0:3,0:3:9:0,9,110	./.:.:.:.:.	0/0:4,0:4:12:0,12,160	./.:.:.:.:.	0/0:8,0:8:24:0,24,320	./.:.:.:.:.	0/0:1,0:1:3:0,3,40	0/0:2,0:2:6:0,6,80	0/0:1,0:1:3:0,3,40	./.:.:.:.:.	0/0:2,0:2:6:0,6,80	0/0:11,0:12:33:0,33,440	0/0:3,0:3:9:0,9,120	0/0:5,0:5:15:0,15,200	0/0:6,0:6:18:0,18,240	./.:.:.:.:.	0/0:4,0:4:12:0,12,160	0/0:2,0:2:6:0,6,80	0/1:5,5:10:99:170,0,170	0/0:4,0:4:12:0,12,160	0/0:2,0:2:6:0,6,70	0/0:9,0:9:27:0,27,360	0/0:1,0:1:3:0,3,40	0/0:2,0:2:6:0,6,80	./.:.:.:.:.	0/0:1,0:1:3:0,3,40	0/0:1,0:1:3:0,3,40	0/1:1,2:3:31:71,0,31	0/0:5,0:5:15:0,15,200	0/0:4,0:4:12:0,12,160
NC_019466.2	16980627	.	C	T	121.3	.	AC=2;AF=0.111;AN=18;BaseQRankSum=-0.927;DP=26;Dels=0.00;ExcessHet=0.1296;FS=3.041;HaplotypeScore=0.0000;MLEAC=2;MLEAF=0.111;MQ=60.00;MQ0=0;MQRankSum=-0.111;QD=30.33;ReadPosRankSum=1.890;SOR=2.303;set=variant28	GT:AD:DP:GQ:PL	./.:.:.:.:.	./.:.:.:.:.	0/0:2,0:2:3:0,3,45	./.:.:.:.:.	./.:.:.:.:.	./.:.:.:.:.	./.:.:.:.:.	./.:.:.:.:.	0/0:6,0:6:9:0,9,134	./.:.:.:.:.	./.:.:.:.:.	./.:.:.:.:.	./.:.:.:.:.	./.:.:.:.:.	0/0:2,0:2:3:0,3,45	1/1:0,4:4:12:160,12,0	./.:.:.:.:.	./.:.:.:.:.	./.:.:.:.:.	./.:.:.:.:.	./.:.:.:.:.	0/0:2,0:2:3:0,3,45	./.:.:.:.:.	./.:.:.:.:.	./.:.:.:.:.	./.:.:.:.:.	./.:.:.:.:.	./.:.:.:.:.	./.:.:.:.:.	./.:.:.:.:.	./.:.:.:.:.	0/0:2,0:2:6:0,6,80	./.:.:.:.:.	./.:.:.:.:.	./.:.:.:.:.	./.:.:.:.:.	0/0:2,0:2:3:0,3,45	./.:.:.:.:.	./.:.:.:.:.	./.:.:.:.:.	./.:.:.:.:.
NC_019466.2	16986035	.	T	C	42.73	.	AC=2;AF=0.019;AN=104;BaseQRankSum=0.040;DP=178;Dels=0.00;ExcessHet=3.0527;FS=0.000;HaplotypeScore=0.1476;InbreedingCoeff=-0.1110;MLEAC=2;MLEAF=0.019;MQ=60.00;MQ0=0;MQRankSum=1.085;QD=14.24;ReadPosRankSum=-0.472;SOR=0.001;set=variant28	GT:AD:DP:GQ:PL	0/0:2,0:2:6:0,6,80	./.:.:.:.:.	0/0:2,0:2:6:0,6,80	0/0:1,0:1:3:0,3,40	0/0:5,0:5:15:0,15,200	./.:.:.:.:.	0/0:1,0:1:3:0,3,40	0/0:2,0:2:6:0,6,80	0/0:4,0:4:12:0,12,160	0/0:1,0:1:3:0,3,40	0/0:2,0:2:6:0,6,80	0/0:1,0:1:3:0,3,40	0/0:1,0:1:3:0,3,40	0/0:1,0:1:3:0,3,40	0/0:15,0:16:42:0,42,560	./.:.:.:.:.	0/0:3,0:3:9:0,9,120	0/0:4,0:4:12:0,12,160	0/0:8,0:8:24:0,24,320	0/0:2,0:2:6:0,6,80	0/0:1,0:1:3:0,3,40	0/0:4,0:4:12:0,12,160	./.:.:.:.:.	./.:.:.:.:.	./.:.:.:.:.	0/0:6,0:6:18:0,18,240	./.:.:.:.:.	0/0:3,0:3:9:0,9,110	0/0:3,0:3:6:0,6,80	0/0:10,0:10:30:0,30,400	0/0:4,0:4:12:0,12,160	./.:.:.:.:.	0/0:2,0:2:6:0,6,80	./.:.:.:.:.	./.:.:.:.:.	./.:.:.:.:.	./.:.:.:.:.	./.:.:.:.:.	0/0:1,0:1:3:0,3,40	./.:.:.:.:.	./.:.:.:.:.
NC_019466.2	16986044	.	T	C	1270.72	.	AC=29;AF=0.279;AN=104;BaseQRankSum=0.454;DP=178;Dels=0.00;ExcessHet=0.0000;FS=0.000;HaplotypeScore=0.2033;InbreedingCoeff=0.4823;MLEAC=27;MLEAF=0.260;MQ=60.00;MQ0=0;MQRankSum=0.271;QD=30.26;ReadPosRankSum=0.004;SOR=0.078;set=variant28	GT:AD:DP:GQ:PL	0/0:2,0:2:6:0,6,80	./.:.:.:.:.	1/1:0,2:2:6:80,6,0	1/1:0,1:1:3:40,3,0	0/0:5,0:5:15:0,15,200	./.:.:.:.:.	0/0:1,0:1:3:0,3,40	1/1:0,2:2:6:80,6,0	0/0:4,0:4:12:0,12,150	1/1:0,1:1:3:40,3,0	0/0:2,0:2:6:0,6,80	0/0:1,0:1:3:0,3,40	0/0:1,0:1:3:0,3,40	0/0:1,0:1:3:0,3,30	0/0:16,0:16:45:0,45,590	./.:.:.:.:.	0/0:3,0:3:9:0,9,120	0/0:4,0:4:12:0,12,160	0/1:6,2:8:56:56,0,216	1/1:0,2:2:6:80,6,0	0/0:1,0:1:3:0,3,40	0/0:4,0:4:12:0,12,160	./.:.:.:.:.	./.:.:.:.:.	./.:.:.:.:.	0/0:6,0:6:18:0,18,230	./.:.:.:.:.	0/0:3,0:3:9:0,9,120	0/0:3,0:3:9:0,9,120	0/0:10,0:10:30:0,30,400	0/0:4,0:4:12:0,12,160	./.:.:.:.:.	0/0:2,0:2:6:0,6,80	./.:.:.:.:.	./.:.:.:.:.	./.:.:.:.:.	./.:.:.:.:.	./.:.:.:.:.	0/0:1,0:1:3:0,3,40	./.:.:.:.:.	./.:.:.:.:.
NC_019466.2	16986056	.	G	A	4547.32	.	AC=61;AF=0.598;AN=102;BaseQRankSum=0.217;DP=178;Dels=0.00;ExcessHet=0.0000;FS=0.000;HaplotypeScore=0.1304;InbreedingCoeff=0.5583;MLEAC=63;MLEAF=0.618;MQ=60.00;MQ0=0;MQRankSum=-0.328;QD=28.97;ReadPosRankSum=1.701;SOR=1.733;set=variant28	GT:AD:DP:GQ:PL	1/1:0,2:2:6:80,6,0	./.:.:.:.:.	1/1:0,2:2:6:80,6,0	1/1:0,1:1:3:40,3,0	0/0:5,0:5:15:0,15,200	./.:.:.:.:.	0/0:1,0:1:3:0,3,40	1/1:0,2:2:6:80,6,0	0/0:4,0:4:12:0,12,160	1/1:0,1:1:3:40,3,0	0/0:2,0:2:6:0,6,80	./.:.:.:.:.	0/0:1,0:1:3:0,3,40	0/0:1,0:1:3:0,3,40	1/1:0,16:16:48:640,48,0	./.:.:.:.:.	1/1:0,3:3:9:120,9,0	0/0:4,0:4:12:0,12,160	1/1:0,8:8:24:299,24,0	1/1:0,2:2:6:80,6,0	1/1:0,1:1:3:40,3,0	1/1:0,4:4:12:160,12,0	./.:.:.:.:.	./.:.:.:.:.	./.:.:.:.:.	0/1:3,3:6:99:102,0,102	./.:.:.:.:.	0/0:3,0:3:9:0,9,120	1/1:0,3:3:9:120,9,0	1/1:0,10:10:30:400,30,0	0/0:4,0:4:12:0,12,160	./.:.:.:.:.	0/0:2,0:2:6:0,6,80	./.:.:.:.:.	./.:.:.:.:.	./.:.:.:.:.	./.:.:.:.:.	./.:.:.:.:.	1/1:0,1:1:3:40,3,0	./.:.:.:.:.	./.:.:.:.:.
NC_019466.2	16986105	.	T	C	111.04	.	AC=2;AF=0.020;AN=102;BaseQRankSum=1.219;DP=178;Dels=0.00;ExcessHet=0.0216;FS=0.000;HaplotypeScore=0.2032;InbreedingCoeff=0.0970;MLEAC=1;MLEAF=9.804e-03;MQ=60.00;MQ0=0;MQRankSum=-0.232;QD=27.76;ReadPosRankSum=-0.271;SOR=0.001;set=variant28	GT:AD:DP:GQ:PL	0/0:2,0:2:6:0,6,80	./.:.:.:.:.	0/0:2,0:2:6:0,6,80	0/0:1,0:1:3:0,3,40	0/0:5,0:5:15:0,15,200	./.:.:.:.:.	./.:.:.:.:.	0/0:2,0:2:6:0,6,80	0/0:4,0:4:12:0,12,160	0/0:1,0:1:3:0,3,40	0/0:2,0:2:6:0,6,80	0/0:1,0:1:3:0,3,40	0/0:1,0:1:3:0,3,40	0/0:1,0:1:3:0,3,40	0/0:16,0:16:48:0,48,640	./.:.:.:.:.	0/0:3,0:3:9:0,9,120	0/0:4,0:4:12:0,12,160	0/0:8,0:8:24:0,24,320	0/0:2,0:2:6:0,6,80	0/0:1,0:1:3:0,3,40	0/0:4,0:4:12:0,12,160	./.:.:.:.:.	./.:.:.:.:.	./.:.:.:.:.	0/0:6,0:6:18:0,18,240	./.:.:.:.:.	0/0:3,0:3:9:0,9,120	0/0:3,0:3:6:0,6,80	0/0:10,0:10:30:0,30,400	0/0:4,0:4:12:0,12,160	./.:.:.:.:.	0/0:2,0:2:6:0,6,80	./.:.:.:.:.	./.:.:.:.:.	./.:.:.:.:.	./.:.:.:.:.	./.:.:.:.:.	0/0:1,0:1:3:0,3,40	./.:.:.:.:.	./.:.:.:.:.
NC_019466.2	16986127	.	G	A,T	4195.01	.	AC=46,15;AF=0.442,0.144;AN=104;BaseQRankSum=0.277;DP=178;Dels=0.00;ExcessHet=0.0000;FS=0.000;HaplotypeScore=0.1264;InbreedingCoeff=0.6048;MLEAC=38,13;MLEAF=0.365,0.125;MQ=60.00;MQ0=0;MQRankSum=-0.044;QD=34.96;ReadPosRankSum=1.353;SOR=1.691;set=variant28	GT:AD:DP:GQ:PL	1/1:0,2,0:2:6:80,6,0,80,6,80	./.:.:.:.:.	1/1:0,2,0:2:3:40,3,0,40,3,40	1/1:0,1,0:1:3:40,3,0,40,3,40	0/0:5,0,0:5:15:0,15,200,15,200,200	./.:.:.:.:.	0/0:1,0,0:1:3:0,3,40,3,40,40	1/1:0,2,0:2:6:80,6,0,80,6,80	0/0:4,0,0:4:12:0,12,160,12,160,160	1/1:0,1,0:1:3:40,3,0,40,3,40	0/0:2,0,0:2:6:0,6,70,6,70,70	0/0:1,0,0:1:3:0,3,40,3,40,40	0/0:1,0,0:1:3:0,3,30,3,30,30	0/0:1,0,0:1:3:0,3,40,3,40,40	1/2:0,6,10:16:99:582,370,352,212,0,181	./.:.:.:.:.	2/2:0,0,3:3:9:120,120,120,9,9,0	0/0:4,0,0:4:12:0,12,160,12,160,160	1/2:0,2,6:8:56:286,212,206,74,0,56	1/1:0,2,0:2:6:80,6,0,80,6,80	2/2:0,0,1:1:3:40,40,40,3,3,0	2/2:0,0,4:4:12:160,160,160,12,12,0	./.:.:.:.:.	./.:.:.:.:.	./.:.:.:.:.	0/2:3,0,3:6:99:102,111,222,0,111,102	./.:.:.:.:.	0/0:3,0,0:3:9:0,9,120,9,120,120	2/2:0,0,3:3:9:110,110,110,9,9,0	1/2:0,8,2:10:50:360,74,50,286,0,280	0/0:4,0,0:4:12:0,12,160,12,160,160	./.:.:.:.:.	0/0:2,0,0:2:6:0,6,80,6,80,80	./.:.:.:.:.	./.:.:.:.:.	./.:.:.:.:.	./.:.:.:.:.	./.:.:.:.:.	1/1:0,1,0:1:3:40,3,0,40,3,40	./.:.:.:.:.	./.:.:.:.:.
NC_019466.2	16986393	.	C	G	1188.28	.	AC=15;AF=0.144;AN=104;BaseQRankSum=-0.263;DP=177;Dels=0.00;ExcessHet=0.0006;FS=0.000;HaplotypeScore=0.1993;InbreedingCoeff=0.2270;MLEAC=15;MLEAF=0.144;MQ=60.00;MQ0=0;MQRankSum=0.273;QD=21.61;ReadPosRankSum=1.531;SOR=0.075;set=variant28	GT:AD:DP:GQ:PL	0/0:2,0:2:6:0,6,80	./.:.:.:.:.	0/0:2,0:2:6:0,6,80	0/0:1,0:1:3:0,3,40	0/0:5,0:5:15:0,15,190	./.:.:.:.:.	0/0:1,0:1:3:0,3,40	0/0:2,0:2:6:0,6,80	0/0:4,0:4:12:0,12,160	0/0:1,0:1:3:0,3,40	0/0:2,0:2:6:0,6,80	0/0:1,0:1:3:0,3,40	0/0:1,0:1:3:0,3,40	0/0:1,0:1:3:0,3,40	0/1:6,10:16:99:315,0,195	./.:.:.:.:.	1/1:0,3:3:9:120,9,0	0/0:4,0:4:12:0,12,150	0/1:2,6:8:56:216,0,56	0/0:2,0:2:6:0,6,80	1/1:0,1:1:3:40,3,0	1/1:0,4:4:12:160,12,0	./.:.:.:.:.	./.:.:.:.:.	./.:.:.:.:.	0/1:3,3:6:99:102,0,102	./.:.:.:.:.	0/0:3,0:3:9:0,9,120	1/1:0,2:2:6:80,6,0	0/1:8,2:10:50:50,0,280	0/0:4,0:4:12:0,12,160	./.:.:.:.:.	0/0:2,0:2:6:0,6,80	./.:.:.:.:.	./.:.:.:.:.	./.:.:.:.:.	./.:.:.:.:.	./.:.:.:.:.	0/0:1,0:1:3:0,3,40	./.:.:.:.:.	./.:.:.:.:.
NC_019466.2	16986430	.	G	T	1236.23	.	AC=15;AF=0.144;AN=104;BaseQRankSum=0.330;DP=177;Dels=0.00;ExcessHet=0.0006;FS=0.000;HaplotypeScore=0.1132;InbreedingCoeff=0.2278;MLEAC=15;MLEAF=0.144;MQ=60.00;MQ0=0;MQRankSum=0.366;QD=22.48;ReadPosRankSum=1.288;SOR=0.075;set=variant28	GT:AD:DP:GQ:PL	0/0:2,0:2:6:0,6,80	./.:.:.:.:.	0/0:2,0:2:6:0,6,80	0/0:1,0:1:3:0,3,40	0/0:5,0:5:15:0,15,200	./.:.:.:.:.	0/0:1,0:1:3:0,3,40	0/0:2,0:2:6:0,6,70	0/0:4,0:4:12:0,12,160	0/0:1,0:1:3:0,3,40	0/0:2,0:2:6:0,6,80	0/0:1,0:1:3:0,3,40	0/0:1,0:1:3:0,3,40	0/0:1,0:1:3:0,3,40	0/1:6,10:16:99:342,0,182	./.:.:.:.:.	1/1:0,3:3:9:120,9,0	0/0:4,0:4:12:0,12,160	0/1:2,6:8:56:216,0,56	0/0:2,0:2:6:0,6,80	1/1:0,1:1:3:40,3,0	1/1:0,4:4:12:160,12,0	./.:.:.:.:.	./.:.:.:.:.	./.:.:.:.:.	0/1:3,3:6:99:102,0,102	./.:.:.:.:.	0/0:3,0:3:9:0,9,120	1/1:0,2:2:6:80,6,0	0/1:8,2:10:50:50,0,290	0/0:4,0:4:12:0,12,160	./.:.:.:.:.	0/0:2,0:2:6:0,6,80	./.:.:.:.:.	./.:.:.:.:.	./.:.:.:.:.	./.:.:.:.:.	./.:.:.:.:.	0/0:1,0:1:3:0,3,40	./.:.:.:.:.	./.:.:.:.:.
NC_019466.2	16987354	.	G	A	329.22	.	AC=9;AF=0.066;AN=136;BaseQRankSum=1.088;DP=340;Dels=0.00;ExcessHet=0.0448;FS=0.000;HaplotypeScore=0.0852;InbreedingCoeff=0.0884;MLEAC=8;MLEAF=0.059;MQ=60.00;MQ0=0;MQRankSum=0.607;QD=21.95;ReadPosRankSum=-0.158;SOR=0.002;set=variant28	GT:AD:DP:GQ:PL	0/1:2,1:3:31:31,0,71	0/0:11,0:11:33:0,33,440	./.:.:.:.:.	0/0:6,0:6:18:0,18,240	0/0:3,0:3:9:0,9,120	0/0:1,0:1:3:0,3,40	0/0:4,0:4:12:0,12,160	0/0:5,0:5:15:0,15,200	0/0:4,0:4:12:0,12,160	0/0:13,0:13:39:0,39,499	0/0:13,0:13:39:0,39,510	0/0:8,0:8:24:0,24,320	0/0:10,0:10:27:0,27,360	0/0:3,0:3:9:0,9,120	1/1:0,1:1:3:40,3,0	./.:.:.:.:.	0/0:2,0:2:3:0,3,40	0/0:3,0:3:9:0,9,120	0/0:3,0:3:9:0,9,120	0/0:5,0:5:15:0,15,200	0/0:7,0:7:21:0,21,280	0/0:5,0:5:15:0,15,200	0/0:1,0:1:3:0,3,40	0/0:3,0:3:9:0,9,120	0/0:4,0:4:12:0,12,160	0/0:2,0:2:6:0,6,80	0/0:6,0:6:18:0,18,240	0/0:13,0:13:36:0,36,480	0/0:7,0:7:18:0,18,240	0/1:3,1:4:28:28,0,108	0/0:4,0:4:12:0,12,160	0/0:11,0:11:30:0,30,400	0/0:1,0:1:3:0,3,40	./.:.:.:.:.	0/0:5,0:5:15:0,15,200	0/0:10,0:10:30:0,30,390	0/0:1,0:1:3:0,3,40	0/0:8,0:8:24:0,24,320	1/1:0,2:2:6:80,6,0	./.:.:.:.:.	0/0:1,0:1:3:0,3,40
NC_019466.2	16987372	.	T	C	41.99	.	AC=2;AF=0.015;AN=136;BaseQRankSum=-0.094;DP=340;Dels=0.00;ExcessHet=3.0426;FS=0.000;HaplotypeScore=0.1718;InbreedingCoeff=-0.0742;MLEAC=2;MLEAF=0.015;MQ=60.00;MQ0=0;MQRankSum=-1.463;QD=8.40;ReadPosRankSum=0.201;SOR=0.000;set=variant28	GT:AD:DP:GQ:PL	0/0:3,0:3:9:0,9,120	0/0:11,0:11:33:0,33,440	./.:.:.:.:.	0/0:6,0:6:18:0,18,240	0/0:3,0:3:9:0,9,120	0/0:1,0:1:3:0,3,40	0/0:4,0:4:9:0,9,120	0/0:5,0:5:15:0,15,200	0/0:4,0:4:12:0,12,160	0/0:13,0:13:39:0,39,520	0/0:13,0:13:36:0,36,470	0/0:8,0:8:24:0,24,320	0/0:10,0:10:30:0,30,390	0/0:3,0:3:9:0,9,120	0/0:1,0:1:3:0,3,40	./.:.:.:.:.	0/0:2,0:2:6:0,6,80	0/1:2,1:3:31:31,0,71	0/0:3,0:3:9:0,9,120	0/0:5,0:5:15:0,15,200	0/0:7,0:7:21:0,21,280	0/0:5,0:5:15:0,15,200	0/0:1,0:1:3:0,3,40	0/0:3,0:3:9:0,9,120	0/0:4,0:4:12:0,12,160	0/0:2,0:2:6:0,6,80	0/0:6,0:6:18:0,18,230	0/0:13,0:13:39:0,39,520	0/0:7,0:7:21:0,21,280	0/0:4,0:4:12:0,12,160	0/0:4,0:4:12:0,12,160	0/0:11,0:11:30:0,30,400	0/0:1,0:1:3:0,3,40	./.:.:.:.:.	0/0:5,0:5:15:0,15,200	0/0:10,0:10:30:0,30,400	0/0:1,0:1:3:0,3,40	0/0:8,0:8:24:0,24,320	0/0:2,0:2:6:0,6,80	./.:.:.:.:.	0/0:1,0:1:3:0,3,40
NC_019466.2	16987382	.	A	G	949.28	.	AC=14;AF=0.104;AN=134;BaseQRankSum=-0.009;DP=340;Dels=0.00;ExcessHet=0.0390;FS=0.000;HaplotypeScore=0.1461;InbreedingCoeff=0.1234;MLEAC=13;MLEAF=0.097;MQ=60.00;MQ0=0;MQRankSum=-0.301;QD=23.15;ReadPosRankSum=-0.384;SOR=0.011;set=variant28	GT:AD:DP:GQ:PL	0/0:3,0:3:9:0,9,120	0/0:11,0:11:33:0,33,440	./.:.:.:.:.	0/0:6,0:6:18:0,18,240	0/0:3,0:3:9:0,9,120	0/0:1,0:1:3:0,3,40	0/0:4,0:4:12:0,12,160	0/0:5,0:5:15:0,15,200	0/0:4,0:4:12:0,12,160	0/0:13,0:13:39:0,39,520	0/0:13,0:13:39:0,39,520	0/1:4,4:8:99:136,0,136	0/0:10,0:10:30:0,30,400	0/0:3,0:3:9:0,9,120	0/0:1,0:1:3:0,3,40	./.:.:.:.:.	0/1:1,1:2:34:34,0,34	0/0:3,0:3:9:0,9,120	0/1:1,2:3:31:71,0,31	0/0:5,0:5:15:0,15,200	0/1:2,5:7:59:179,0,59	0/0:5,0:5:15:0,15,200	0/0:1,0:1:3:0,3,40	0/0:3,0:3:9:0,9,120	0/0:4,0:4:12:0,12,150	1/1:0,2:2:6:80,6,0	1/1:0,6:6:18:240,18,0	0/0:13,0:13:39:0,39,510	0/1:3,4:7:99:139,0,99	0/1:1,3:4:28:108,0,28	0/1:2,2:4:68:68,0,68	0/0:11,0:11:33:0,33,440	0/0:1,0:1:3:0,3,40	./.:.:.:.:.	0/0:5,0:5:15:0,15,200	0/1:9,1:10:10:10,0,330	0/0:1,0:1:3:0,3,40	0/0:8,0:8:24:0,24,320	0/0:2,0:2:6:0,6,80	./.:.:.:.:.	0/0:1,0:1:3:0,3,40
NC_019466.2	16987397	.	C	T	345.91	.	AC=10;AF=0.074;AN=136;BaseQRankSum=0.051;DP=340;Dels=0.00;ExcessHet=0.0739;FS=0.000;HaplotypeScore=0.0688;InbreedingCoeff=0.0692;MLEAC=9;MLEAF=0.066;MQ=60.00;MQ0=0;MQRankSum=0.026;QD=23.06;ReadPosRankSum=-0.576;SOR=0.002;set=variant28	GT:AD:DP:GQ:PL	0/1:2,1:3:31:31,0,71	0/0:11,0:11:33:0,33,440	./.:.:.:.:.	0/0:6,0:6:18:0,18,240	0/0:3,0:3:9:0,9,120	0/0:1,0:1:3:0,3,40	0/0:4,0:4:12:0,12,160	0/0:5,0:5:15:0,15,200	0/0:4,0:4:12:0,12,160	0/0:13,0:13:36:0,36,480	0/0:13,0:13:39:0,39,510	0/0:8,0:8:24:0,24,320	0/0:10,0:10:30:0,30,400	0/0:3,0:3:9:0,9,120	1/1:0,1:1:3:40,3,0	./.:.:.:.:.	0/0:2,0:2:6:0,6,80	0/0:3,0:3:9:0,9,120	0/0:3,0:3:9:0,9,120	0/0:5,0:5:15:0,15,200	0/0:7,0:7:21:0,21,280	0/0:5,0:5:15:0,15,200	0/0:1,0:1:3:0,3,40	0/0:3,0:3:9:0,9,120	0/0:4,0:4:12:0,12,160	0/0:2,0:2:6:0,6,80	0/0:6,0:6:18:0,18,240	0/0:13,0:13:39:0,39,520	0/0:7,0:7:21:0,21,280	0/1:3,1:4:28:28,0,108	0/0:4,0:4:12:0,12,160	0/0:11,0:11:33:0,33,440	0/0:1,0:1:3:0,3,40	./.:.:.:.:.	0/0:5,0:5:15:0,15,200	0/0:10,0:10:30:0,30,390	0/0:1,0:1:3:0,3,40	0/0:8,0:8:24:0,24,320	1/1:0,2:2:6:80,6,0	./.:.:.:.:.	0/0:1,0:1:3:0,3,40
NC_019466.2	16987801	.	T	C	1319.69	.	AC=23;AF=0.169;AN=136;BaseQRankSum=0.824;DP=339;Dels=0.00;ExcessHet=0.0045;FS=0.000;HaplotypeScore=0.2522;InbreedingCoeff=0.1753;MLEAC=22;MLEAF=0.162;MQ=59.95;MQ0=0;MQRankSum=0.733;QD=23.57;ReadPosRankSum=-0.256;SOR=0.023;set=variant28	GT:AD:DP:GQ:PL	0/1:2,1:3:31:31,0,71	0/0:11,0:11:33:0,33,430	./.:.:.:.:.	0/0:6,0:6:18:0,18,240	0/0:3,0:3:9:0,9,120	0/0:1,0:1:3:0,3,40	0/0:4,0:4:12:0,12,150	0/0:5,0:5:15:0,15,200	0/0:4,0:4:12:0,12,160	0/0:13,0:13:39:0,39,520	0/0:13,0:13:30:0,30,400	0/1:4,4:8:99:136,0,136	0/0:10,0:10:30:0,30,400	0/0:3,0:3:9:0,9,110	1/1:0,1:1:3:40,3,0	./.:.:.:.:.	0/1:1,1:2:34:34,0,34	0/0:3,0:3:9:0,9,120	0/1:1,2:3:31:71,0,31	0/0:5,0:5:15:0,15,200	0/1:2,5:7:59:169,0,59	0/0:5,0:5:15:0,15,200	0/0:1,0:1:3:0,3,40	0/0:3,0:3:9:0,9,120	0/0:4,0:4:12:0,12,160	1/1:0,2:2:6:80,6,0	1/1:0,6:6:18:240,18,0	0/0:12,0:13:33:0,33,440	0/1:3,4:7:99:102,0,102	1/1:0,4:4:12:160,12,0	0/1:2,2:4:68:68,0,68	0/0:11,0:11:30:0,30,390	0/0:1,0:1:3:0,3,40	./.:.:.:.:.	0/0:5,0:5:12:0,12,160	0/1:9,1:10:13:13,0,293	0/0:1,0:1:3:0,3,40	0/0:8,0:8:24:0,24,310	1/1:0,2:2:6:80,6,0	./.:.:.:.:.	0/0:1,0:1:3:0,3,40
NC_019466.2	16990521	.	T	C	892.94	.	AC=10;AF=0.088;AN=114;BaseQRankSum=-0.279;DP=295;Dels=0.00;ExcessHet=0.1053;FS=0.000;HaplotypeScore=0.0000;InbreedingCoeff=0.1038;MLEAC=9;MLEAF=0.079;MQ=60.00;MQ0=0;MQRankSum=0.721;QD=17.17;ReadPosRankSum=0.505;SOR=0.013;set=variant28	GT:AD:DP:GQ:PL	0/0:4,0:4:12:0,12,160	0/0:8,0:8:24:0,24,310	./.:.:.:.:.	./.:.:.:.:.	0/0:3,0:3:9:0,9,110	0/0:6,0:6:18:0,18,240	0/0:7,0:7:21:0,21,280	./.:.:.:.:.	0/0:11,0:11:33:0,33,440	./.:.:.:.:.	./.:.:.:.:.	0/1:2,6:8:56:216,0,56	./.:.:.:.:.	0/0:5,0:5:12:0,12,160	0/0:2,0:2:6:0,6,80	./.:.:.:.:.	0/1:7,5:12:99:164,0,244	0/0:3,0:3:9:0,9,120	0/0:8,0:8:24:0,24,310	0/0:11,0:11:33:0,33,430	./.:.:.:.:.	./.:.:.:.:.	0/0:8,0:8:21:0,21,280	0/0:6,0:6:18:0,18,240	0/0:4,0:4:12:0,12,160	0/1:4,2:6:62:62,0,142	./.:.:.:.:.	0/0:1,0:1:3:0,3,40	1/1:0,1:1:3:40,3,0	0/1:2,4:6:62:142,0,62	0/1:3,4:7:99:139,0,99	0/0:4,0:4:12:0,12,160	0/0:8,0:8:24:0,24,320	0/0:4,0:4:12:0,12,160	0/0:1,0:1:3:0,3,40	1/1:0,4:4:12:160,12,0	./.:.:.:.:.	0/0:7,0:7:21:0,21,280	0/0:6,0:6:18:0,18,230	0/0:6,0:6:18:0,18,240	0/0:10,0:10:30:0,30,400
NC_019466.2	16990588	.	A	G	6811.85	.	AC=69;AF=0.605;AN=114;BaseQRankSum=-0.157;DP=295;Dels=0.00;ExcessHet=0.0002;FS=0.000;HaplotypeScore=0.1910;InbreedingCoeff=0.3505;MLEAC=70;MLEAF=0.614;MQ=60.00;MQ0=0;MQRankSum=-0.149;QD=30.68;ReadPosRankSum=0.457;SOR=1.316;set=variant28	GT:AD:DP:GQ:PL	0/0:4,0:4:12:0,12,160	1/1:0,8:8:24:320,24,0	./.:.:.:.:.	./.:.:.:.:.	1/1:0,3:3:9:120,9,0	0/1:3,3:6:99:102,0,102	0/0:7,0:7:21:0,21,280	./.:.:.:.:.	1/1:0,11:11:33:440,33,0	./.:.:.:.:.	./.:.:.:.:.	0/1:6,2:8:56:56,0,216	./.:.:.:.:.	1/1:0,5:5:15:200,15,0	0/0:2,0:2:6:0,6,80	./.:.:.:.:.	0/1:5,7:12:99:244,0,164	1/1:0,3:3:9:120,9,0	0/0:8,0:8:21:0,21,280	0/1:3,8:11:87:287,0,87	./.:.:.:.:.	./.:.:.:.:.	1/1:0,8:8:24:320,24,0	1/1:0,6:6:18:240,18,0	0/1:2,2:4:68:68,0,68	0/1:2,4:6:62:142,0,62	./.:.:.:.:.	0/0:1,0:1:3:0,3,40	0/0:1,0:1:3:0,3,40	0/0:6,0:6:18:0,18,240	0/1:4,3:7:99:99,0,139	1/1:0,4:4:12:160,12,0	1/1:0,8:8:24:320,24,0	1/1:0,4:4:12:160,12,0	1/1:0,1:1:3:40,3,0	0/0:4,0:4:12:0,12,160	./.:.:.:.:.	1/1:0,7:7:21:280,21,0	0/0:6,0:6:18:0,18,240	1/1:0,6:6:18:240,18,0	1/1:0,10:10:30:400,30,0
NC_019466.2	16990606	.	T	A	672.61	.	AC=10;AF=0.088;AN=114;BaseQRankSum=-0.312;DP=295;Dels=0.00;ExcessHet=0.0049;FS=0.000;HaplotypeScore=0.1015;InbreedingCoeff=0.2678;MLEAC=9;MLEAF=0.079;MQ=60.00;MQ0=0;MQRankSum=-0.599;QD=19.22;ReadPosRankSum=1.384;SOR=0.008;set=variant28	GT:AD:DP:GQ:PL	0/0:4,0:4:12:0,12,160	0/0:8,0:8:24:0,24,320	./.:.:.:.:.	./.:.:.:.:.	0/0:3,0:3:9:0,9,120	0/0:6,0:6:18:0,18,240	0/0:7,0:7:21:0,21,280	./.:.:.:.:.	0/0:11,0:11:33:0,33,440	./.:.:.:.:.	./.:.:.:.:.	0/0:8,0:8:24:0,24,320	./.:.:.:.:.	0/0:5,0:5:15:0,15,200	1/1:0,2:2:6:80,6,0	./.:.:.:.:.	0/0:12,0:12:33:0,33,440	0/0:3,0:3:9:0,9,120	0/0:8,0:8:24:0,24,310	0/0:11,0:11:33:0,33,440	./.:.:.:.:.	./.:.:.:.:.	0/0:8,0:8:24:0,24,320	0/0:6,0:6:18:0,18,240	0/0:4,0:4:12:0,12,160	0/0:6,0:6:18:0,18,240	./.:.:.:.:.	0/0:1,0:1:3:0,3,40	0/0:1,0:1:3:0,3,40	0/1:4,2:6:62:62,0,142	0/0:7,0:7:21:0,21,270	0/0:4,0:4:12:0,12,160	0/0:8,0:8:24:0,24,310	0/0:4,0:4:12:0,12,160	0/0:1,0:1:3:0,3,40	0/0:4,0:4:12:0,12,160	./.:.:.:.:.	0/0:7,0:7:21:0,21,280	1/1:0,6:6:18:240,18,0	0/0:6,0:6:18:0,18,240	0/0:10,0:10:30:0,30,390
NC_019466.2	16990607	.	A	G	719.62	.	AC=10;AF=0.088;AN=114;BaseQRankSum=1.832;DP=295;Dels=0.00;ExcessHet=0.0049;FS=0.000;HaplotypeScore=0.1015;InbreedingCoeff=0.2673;MLEAC=9;MLEAF=0.079;MQ=60.00;MQ0=0;MQRankSum=0.635;QD=20.56;ReadPosRankSum=-0.335;SOR=0.008;set=variant28	GT:AD:DP:GQ:PL	0/0:4,0:4:12:0,12,160	0/0:8,0:8:24:0,24,320	./.:.:.:.:.	./.:.:.:.:.	0/0:3,0:3:9:0,9,120	0/0:6,0:6:18:0,18,240	0/0:7,0:7:21:0,21,270	./.:.:.:.:.	0/0:11,0:11:33:0,33,440	./.:.:.:.:.	./.:.:.:.:.	0/0:8,0:8:24:0,24,320	./.:.:.:.:.	0/0:5,0:5:15:0,15,200	1/1:0,2:2:6:80,6,0	./.:.:.:.:.	0/0:12,0:12:36:0,36,480	0/0:3,0:3:9:0,9,120	0/0:8,0:8:24:0,24,310	0/0:11,0:11:33:0,33,440	./.:.:.:.:.	./.:.:.:.:.	0/0:8,0:8:24:0,24,320	0/0:6,0:6:15:0,15,200	0/0:4,0:4:12:0,12,160	0/0:6,0:6:18:0,18,240	./.:.:.:.:.	0/0:1,0:1:3:0,3,40	0/0:1,0:1:3:0,3,40	0/1:4,2:6:62:62,0,142	0/0:7,0:7:21:0,21,280	0/0:4,0:4:12:0,12,160	0/0:8,0:8:24:0,24,320	0/0:4,0:4:12:0,12,160	0/0:1,0:1:3:0,3,40	0/0:4,0:4:12:0,12,160	./.:.:.:.:.	0/0:7,0:7:21:0,21,280	1/1:0,6:6:18:240,18,0	0/0:6,0:6:18:0,18,240	0/0:10,0:10:30:0,30,400
NC_019466.2	16990631	.	G	A	320.6	.	AC=7;AF=0.061;AN=114;BaseQRankSum=0.548;DP=295;Dels=0.00;ExcessHet=0.0180;FS=0.000;HaplotypeScore=0.1892;InbreedingCoeff=0.2046;MLEAC=6;MLEAF=0.053;MQ=60.00;MQ0=0;MQRankSum=0.126;QD=15.27;ReadPosRankSum=0.081;SOR=0.002;set=variant28	GT:AD:DP:GQ:PL	0/0:4,0:4:12:0,12,160	0/0:8,0:8:24:0,24,320	./.:.:.:.:.	./.:.:.:.:.	0/0:3,0:3:9:0,9,120	0/0:6,0:6:18:0,18,230	0/0:7,0:7:21:0,21,280	./.:.:.:.:.	0/0:11,0:11:33:0,33,430	./.:.:.:.:.	./.:.:.:.:.	0/0:8,0:8:24:0,24,320	./.:.:.:.:.	0/0:5,0:5:15:0,15,200	0/0:2,0:2:6:0,6,80	./.:.:.:.:.	0/0:12,0:12:36:0,36,480	0/0:3,0:3:9:0,9,120	0/0:8,0:8:24:0,24,310	0/0:11,0:11:33:0,33,440	./.:.:.:.:.	./.:.:.:.:.	0/1:5,3:8:96:96,0,166	0/0:6,0:6:18:0,18,240	0/0:4,0:4:12:0,12,160	0/0:6,0:6:18:0,18,240	./.:.:.:.:.	0/0:1,0:1:3:0,3,40	0/0:1,0:1:3:0,3,40	0/0:6,0:6:18:0,18,240	0/0:7,0:7:21:0,21,280	0/0:4,0:4:12:0,12,139	0/1:5,3:8:96:96,0,176	0/1:3,1:4:28:28,0,108	0/0:1,0:1:3:0,3,30	0/0:4,0:4:12:0,12,160	./.:.:.:.:.	0/0:7,0:7:21:0,21,280	0/0:6,0:6:18:0,18,240	0/0:6,0:6:18:0,18,240	0/0:10,0:10:30:0,30,390
NC_019466.2	16990855	.	T	C	3832.01	.	AC=45;AF=0.395;AN=114;BaseQRankSum=-1.109;DP=294;Dels=0.00;ExcessHet=0.0002;FS=0.000;HaplotypeScore=0.1801;InbreedingCoeff=0.3500;MLEAC=44;MLEAF=0.386;MQ=60.00;MQ0=0;MQRankSum=-0.634;QD=25.72;ReadPosRankSum=1.044;SOR=0.310;set=variant28	GT:AD:DP:GQ:PL	1/1:0,4:4:12:160,12,0	0/0:8,0:8:24:0,24,320	./.:.:.:.:.	./.:.:.:.:.	0/0:3,0:3:9:0,9,120	0/1:3,3:6:99:102,0,102	1/1:0,7:7:21:280,21,0	./.:.:.:.:.	0/0:11,0:11:33:0,33,440	./.:.:.:.:.	./.:.:.:.:.	0/1:2,6:8:56:216,0,56	./.:.:.:.:.	0/0:5,0:5:15:0,15,190	1/1:0,2:2:6:80,6,0	./.:.:.:.:.	0/1:7,5:12:99:164,0,244	0/0:3,0:3:9:0,9,120	1/1:0,8:8:24:320,24,0	0/1:8,3:11:87:87,0,287	./.:.:.:.:.	./.:.:.:.:.	0/0:8,0:8:24:0,24,320	0/0:6,0:6:18:0,18,240	0/1:2,2:4:68:68,0,68	0/1:4,2:6:62:62,0,142	./.:.:.:.:.	1/1:0,1:1:3:40,3,0	1/1:0,1:1:3:40,3,0	1/1:0,6:6:18:240,18,0	0/1:3,4:7:99:139,0,99	0/0:4,0:4:12:0,12,160	0/0:8,0:8:24:0,24,320	0/0:4,0:4:12:0,12,160	0/0:1,0:1:3:0,3,40	1/1:0,4:4:12:160,12,0	./.:.:.:.:.	0/0:7,0:7:21:0,21,270	1/1:0,5:5:15:200,15,0	0/0:6,0:6:18:0,18,240	0/0:10,0:10:30:0,30,390
NC_019466.2	16990856	.	G	C	3835.05	.	AC=45;AF=0.395;AN=114;BaseQRankSum=-0.174;DP=294;Dels=0.00;ExcessHet=0.0002;FS=0.000;HaplotypeScore=0.1801;InbreedingCoeff=0.3498;MLEAC=44;MLEAF=0.386;MQ=60.00;MQ0=0;MQRankSum=0.669;QD=25.57;ReadPosRankSum=-0.105;SOR=0.315;set=variant28	GT:AD:DP:GQ:PL	1/1:0,4:4:12:160,12,0	0/0:8,0:8:24:0,24,310	./.:.:.:.:.	./.:.:.:.:.	0/0:3,0:3:9:0,9,120	0/1:3,3:6:99:102,0,102	1/1:0,7:7:21:270,21,0	./.:.:.:.:.	0/0:11,0:11:33:0,33,440	./.:.:.:.:.	./.:.:.:.:.	0/1:2,6:8:56:216,0,56	./.:.:.:.:.	0/0:5,0:5:15:0,15,190	1/1:0,2:2:6:80,6,0	./.:.:.:.:.	0/1:7,5:12:99:167,0,197	0/0:3,0:3:9:0,9,120	1/1:0,8:8:24:320,24,0	0/1:8,3:11:87:87,0,287	./.:.:.:.:.	./.:.:.:.:.	0/0:8,0:8:24:0,24,320	0/0:6,0:6:18:0,18,240	0/1:2,2:4:68:68,0,68	0/1:4,2:6:62:62,0,142	./.:.:.:.:.	1/1:0,1:1:3:40,3,0	1/1:0,1:1:3:40,3,0	1/1:0,6:6:18:240,18,0	0/1:3,4:7:99:129,0,99	0/0:4,0:4:12:0,12,160	0/0:8,0:8:24:0,24,320	0/0:4,0:4:12:0,12,160	0/0:1,0:1:3:0,3,40	1/1:0,4:4:12:160,12,0	./.:.:.:.:.	0/0:7,0:7:18:0,18,230	1/1:0,6:6:15:200,15,0	0/0:6,0:6:18:0,18,240	0/0:10,0:10:30:0,30,400
NC_019466.2	16990868	.	G	T	601.19	.	AC=9;AF=0.082;AN=110;BaseQRankSum=-0.499;DP=290;Dels=0.00;ExcessHet=4.5524;FS=0.000;HaplotypeScore=0.1702;InbreedingCoeff=-0.1415;MLEAC=10;MLEAF=0.091;MQ=60.00;MQ0=0;MQRankSum=-0.078;QD=13.66;ReadPosRankSum=-0.290;SOR=0.007;set=variant28	GT:AD:DP:GQ:PL	0/1:3,1:4:28:28,0,108	0/0:8,0:8:24:0,24,320	./.:.:.:.:.	./.:.:.:.:.	0/0:3,0:3:9:0,9,120	0/0:6,0:6:18:0,18,240	0/1:2,5:7:59:179,0,59	./.:.:.:.:.	0/0:11,0:11:33:0,33,440	./.:.:.:.:.	./.:.:.:.:.	0/0:8,0:8:24:0,24,320	./.:.:.:.:.	0/0:5,0:5:15:0,15,200	0/0:2,0:2:6:0,6,80	./.:.:.:.:.	0/0:12,0:12:36:0,36,480	0/0:3,0:3:9:0,9,120	0/0:8,0:8:24:0,24,320	0/1:8,3:11:87:87,0,287	./.:.:.:.:.	./.:.:.:.:.	0/0:8,0:8:24:0,24,320	0/0:6,0:6:18:0,18,240	0/0:4,0:4:12:0,12,160	0/0:6,0:6:18:0,18,240	./.:.:.:.:.	./.:.:.:.:.	0/0:1,0:1:3:0,3,40	0/1:4,2:6:62:62,0,142	0/1:5,2:7:59:59,0,179	0/1:3,1:4:28:28,0,108	0/0:8,0:8:24:0,24,320	0/0:4,0:4:12:0,12,160	./.:.:.:.:.	0/0:4,0:4:12:0,12,160	./.:.:.:.:.	0/0:7,0:7:21:0,21,280	0/1:4,2:6:62:62,0,142	0/0:6,0:6:18:0,18,240	0/0:10,0:10:30:0,30,400
NC_019466.2	16990926	.	A	G	109.61	.	AC=2;AF=0.018;AN=110;BaseQRankSum=-0.033;DP=290;Dels=0.00;ExcessHet=0.0200;FS=0.000;HaplotypeScore=0.2143;InbreedingCoeff=0.2228;MLEAC=1;MLEAF=9.091e-03;MQ=60.00;MQ0=0;MQRankSum=-0.753;QD=27.40;ReadPosRankSum=-1.738;SOR=0.000;set=variant28	GT:AD:DP:GQ:PL	0/0:4,0:4:12:0,12,160	0/0:8,0:8:24:0,24,320	./.:.:.:.:.	./.:.:.:.:.	0/0:3,0:3:9:0,9,120	0/0:6,0:6:18:0,18,240	0/0:7,0:7:21:0,21,280	./.:.:.:.:.	0/0:11,0:11:33:0,33,440	./.:.:.:.:.	./.:.:.:.:.	0/0:8,0:8:24:0,24,310	./.:.:.:.:.	0/0:5,0:5:15:0,15,190	0/0:2,0:2:6:0,6,80	./.:.:.:.:.	0/0:12,0:12:36:0,36,480	0/0:3,0:3:9:0,9,120	0/0:8,0:8:24:0,24,320	0/0:11,0:11:33:0,33,440	./.:.:.:.:.	./.:.:.:.:.	0/0:8,0:8:24:0,24,320	0/0:6,0:6:18:0,18,240	0/0:4,0:4:12:0,12,160	0/0:6,0:6:18:0,18,240	./.:.:.:.:.	./.:.:.:.:.	0/0:1,0:1:3:0,3,40	0/0:6,0:6:18:0,18,240	0/0:7,0:7:21:0,21,280	0/0:4,0:4:12:0,12,160	0/0:8,0:8:24:0,24,320	0/0:4,0:4:12:0,12,160	./.:.:.:.:.	1/1:0,4:4:12:160,12,0	./.:.:.:.:.	0/0:7,0:7:21:0,21,280	0/0:6,0:6:15:0,15,190	0/0:6,0:6:18:0,18,240	0/0:10,0:10:30:0,30,400
NC_019466.2	16992247	.	T	C	71	.	AC=2;AF=0.014;AN=138;BaseQRankSum=1.552;DP=705;Dels=0.00;ExcessHet=0.0159;FS=0.000;HaplotypeScore=0.6314;InbreedingCoeff=0.2550;MLEAC=1;MLEAF=7.246e-03;MQ=59.99;MQ0=0;MQRankSum=0.183;QD=23.67;ReadPosRankSum=-0.080;SOR=0.000;set=variant28	GT:AD:DP:GQ:PL	./.:.:.:.:.	0/0:3,0:3:9:0,9,120	0/0:10,0:10:27:0,27,360	0/0:21,0:21:57:0,57,750	0/0:14,0:14:39:0,39,510	0/0:5,0:5:15:0,15,200	./.:.:.:.:.	0/0:3,0:3:9:0,9,120	0/0:2,0:2:3:0,3,30	0/0:37,0:37:99:0,108,1440	0/0:28,0:28:81:0,81,1039	0/0:6,0:6:18:0,18,240	0/0:17,0:17:51:0,51,659	0/0:5,0:5:15:0,15,200	0/0:23,0:23:69:0,69,910	0/0:20,0:20:57:0,57,750	0/0:39,0:39:99:0,114,1499	0/0:3,0:3:9:0,9,110	0/0:11,0:11:33:0,33,440	0/0:5,0:5:15:0,15,200	0/0:17,0:17:51:0,51,680	./.:.:.:.:.	0/0:3,0:3:9:0,9,120	0/0:2,0:2:6:0,6,80	0/0:2,0:2:6:0,6,70	0/0:3,0:4:9:0,9,120	0/0:10,0:10:30:0,30,390	0/0:7,0:7:21:0,21,280	0/0:7,0:7:21:0,21,259	0/0:3,0:3:9:0,9,120	./.:.:.:.:.	0/0:5,0:5:15:0,15,200	0/0:2,0:2:6:0,6,80	0/0:6,0:6:15:0,15,200	0/0:8,0:8:24:0,24,320	0/0:3,0:3:9:0,9,120	0/0:14,0:14:42:0,42,560	./.:.:.:.:.	0/0:3,0:3:9:0,9,120	0/0:1,0:1:3:0,3,40	./.:.:.:.:.
NC_019466.2	16992270	.	C	T	1374.74	.	AC=11;AF=0.079;AN=140;BaseQRankSum=-0.587;DP=709;Dels=0.00;ExcessHet=0.0056;FS=0.000;HaplotypeScore=0.4876;InbreedingCoeff=0.2953;MLEAC=9;MLEAF=0.064;MQ=59.97;MQ0=0;MQRankSum=-0.104;QD=22.17;ReadPosRankSum=0.736;SOR=0.004;set=variant28	GT:AD:DP:GQ:PL	./.:.:.:.:.	0/0:3,0:3:9:0,9,120	0/0:10,0:10:30:0,30,400	0/0:22,0:22:63:0,63,819	0/0:13,0:14:39:0,39,520	0/0:5,0:5:12:0,12,160	./.:.:.:.:.	0/0:3,0:3:9:0,9,120	0/0:2,0:2:6:0,6,70	0/0:37,0:37:99:0,108,1440	0/0:28,0:28:84:0,84,1120	0/0:6,0:6:18:0,18,240	0/0:17,0:17:51:0,51,680	0/0:5,0:5:15:0,15,200	0/1:9,14:23:99:491,0,291	0/0:20,0:20:60:0,60,800	0/0:39,0:39:99:0,114,1520	0/0:3,0:3:9:0,9,120	0/0:11,0:11:33:0,33,440	0/0:5,0:5:15:0,15,200	0/0:17,0:17:51:0,51,680	./.:.:.:.:.	0/0:3,0:3:9:0,9,120	0/0:2,0:2:6:0,6,80	0/0:2,0:2:6:0,6,59	0/0:4,0:4:12:0,12,160	0/0:10,0:10:30:0,30,400	0/0:7,0:7:21:0,21,280	0/0:7,0:7:21:0,21,280	0/1:1,2:3:34:34,0,34	0/0:3,0:3:9:0,9,120	0/0:5,0:5:15:0,15,200	0/0:2,0:2:6:0,6,80	0/0:6,0:6:18:0,18,240	0/0:8,0:8:24:0,24,320	0/0:3,0:3:9:0,9,120	0/0:14,0:14:42:0,42,560	./.:.:.:.:.	1/1:0,3:3:9:120,9,0	0/0:1,0:1:3:0,3,40	./.:.:.:.:.
NC_019466.2	16992271	.	G	A	70.98	.	AC=2;AF=0.014;AN=140;BaseQRankSum=1.118;DP=709;Dels=0.00;ExcessHet=0.0157;FS=0.000;HaplotypeScore=0.5290;InbreedingCoeff=0.2440;MLEAC=1;MLEAF=7.143e-03;MQ=59.97;MQ0=0;MQRankSum=0.220;QD=23.66;ReadPosRankSum=1.305;SOR=0.000;set=variant28	GT:AD:DP:GQ:PL	./.:.:.:.:.	0/0:3,0:3:9:0,9,110	0/0:10,0:10:30:0,30,400	0/0:22,0:22:63:0,63,799	0/0:14,0:14:39:0,39,510	0/0:5,0:5:12:0,12,160	./.:.:.:.:.	0/0:3,0:3:9:0,9,120	0/0:2,0:2:6:0,6,80	0/0:37,0:37:99:0,111,1449	0/0:28,0:28:78:0,78,978	0/0:6,0:6:18:0,18,230	0/0:17,0:17:51:0,51,670	0/0:5,0:5:12:0,12,160	0/0:22,0:23:63:0,63,840	0/0:19,0:20:57:0,57,760	0/0:39,0:39:99:0,117,1529	0/0:3,0:3:9:0,9,120	0/0:11,0:11:33:0,33,440	0/0:5,0:5:15:0,15,200	0/0:17,0:17:48:0,48,640	./.:.:.:.:.	0/0:3,0:3:9:0,9,120	0/0:2,0:2:6:0,6,70	0/0:2,0:2:3:0,3,40	0/0:4,0:4:12:0,12,160	0/0:10,0:10:30:0,30,400	0/0:7,0:7:21:0,21,280	0/0:7,0:7:21:0,21,280	0/0:3,0:3:9:0,9,110	0/0:3,0:3:9:0,9,120	0/0:5,0:5:15:0,15,200	0/0:2,0:2:6:0,6,80	0/0:6,0:6:18:0,18,240	0/0:8,0:8:24:0,24,310	0/0:3,0:3:9:0,9,120	0/0:14,0:14:39:0,39,520	./.:.:.:.:.	0/0:3,0:3:9:0,9,120	0/0:1,0:1:3:0,3,40	./.:.:.:.:.
NC_019466.2	16992294	.	G	A	1314	.	AC=11;AF=0.079;AN=140;BaseQRankSum=3.099;DP=708;Dels=0.00;ExcessHet=0.0056;FS=0.000;HaplotypeScore=0.6399;InbreedingCoeff=0.2892;MLEAC=9;MLEAF=0.064;MQ=59.97;MQ0=0;MQRankSum=-1.239;QD=20.86;ReadPosRankSum=0.610;SOR=0.004;set=variant28	GT:AD:DP:GQ:PL	./.:.:.:.:.	0/0:3,0:3:9:0,9,120	0/0:10,0:10:30:0,30,400	0/0:22,0:22:66:0,66,848	0/0:14,0:14:36:0,36,459	0/0:5,0:5:15:0,15,200	./.:.:.:.:.	0/0:3,0:3:9:0,9,120	0/0:2,0:2:6:0,6,80	0/0:37,0:37:99:0,105,1390	0/0:28,0:28:84:0,84,1089	0/0:6,0:6:18:0,18,209	0/0:17,0:17:48:0,48,630	0/0:5,0:5:15:0,15,200	0/1:9,14:23:99:483,0,254	0/0:20,0:20:54:0,54,720	0/0:39,0:39:99:0,114,1468	0/0:3,0:3:9:0,9,110	0/0:11,0:11:33:0,33,440	0/0:5,0:5:15:0,15,200	0/0:17,0:17:51:0,51,670	./.:.:.:.:.	0/0:3,0:3:9:0,9,120	0/0:2,0:2:6:0,6,80	0/0:2,0:2:3:0,3,40	0/0:4,0:4:12:0,12,160	0/0:10,0:10:30:0,30,400	0/0:7,0:7:21:0,21,280	0/0:7,0:7:21:0,21,280	0/1:1,2:3:31:71,0,31	0/0:3,0:3:9:0,9,110	0/0:5,0:5:15:0,15,190	0/0:2,0:2:6:0,6,80	0/0:6,0:6:18:0,18,240	0/0:8,0:8:21:0,21,280	0/0:2,0:2:6:0,6,70	0/0:14,0:14:42:0,42,560	./.:.:.:.:.	1/1:0,3:3:9:120,9,0	0/0:1,0:1:3:0,3,40	./.:.:.:.:.
NC_019466.2	16992609	.	A	G	20899.4	.	AC=112;AF=0.800;AN=140;BaseQRankSum=-0.309;DP=710;Dels=0.00;ExcessHet=0.0009;FS=0.000;HaplotypeScore=0.3638;InbreedingCoeff=0.3470;MLEAC=111;MLEAF=0.793;MQ=60.00;MQ0=0;MQRankSum=0.827;QD=33.60;ReadPosRankSum=-0.579;SOR=2.484;set=variant28	GT:AD:DP:GQ:PL	./.:.:.:.:.	1/1:0,3:3:9:120,9,0	0/0:10,0:10:30:0,30,400	0/1:13,9:22:99:294,0,454	1/1:0,14:14:42:550,42,0	0/1:1,4:5:25:145,0,25	./.:.:.:.:.	1/1:0,3:3:9:120,9,0	1/1:0,2:2:6:80,6,0	0/1:23,14:37:99:449,0,809	1/1:0,28:28:84:1110,84,0	1/1:0,6:6:18:240,18,0	1/1:0,17:17:48:640,48,0	1/1:0,5:5:15:200,15,0	1/1:0,24:24:72:960,72,0	1/1:0,20:20:60:800,60,0	1/1:0,39:39:99:1550,117,0	1/1:0,3:3:9:120,9,0	0/0:11,0:11:33:0,33,440	0/1:1,4:5:25:145,0,25	1/1:0,17:17:51:680,51,0	./.:.:.:.:.	1/1:0,3:3:9:120,9,0	1/1:0,2:2:6:80,6,0	0/1:1,1:2:34:34,0,34	1/1:0,4:4:12:160,12,0	1/1:0,10:10:30:400,30,0	1/1:0,7:7:21:280,21,0	1/1:0,7:7:21:280,21,0	1/1:0,3:3:9:120,9,0	1/1:0,3:3:9:120,9,0	1/1:0,5:5:15:200,15,0	1/1:0,2:2:6:80,6,0	1/1:0,6:6:18:240,18,0	1/1:0,8:8:24:320,24,0	1/1:0,3:3:9:120,9,0	1/1:0,14:14:42:560,42,0	./.:.:.:.:.	1/1:0,3:3:9:120,9,0	1/1:0,1:1:3:40,3,0	./.:.:.:.:.
NC_019466.2	16992618	.	T	C	142.95	.	AC=3;AF=0.021;AN=140;BaseQRankSum=0.095;DP=710;Dels=0.00;ExcessHet=0.0471;FS=0.000;HaplotypeScore=0.3194;InbreedingCoeff=0.2130;MLEAC=2;MLEAF=0.014;MQ=60.00;MQ0=0;MQRankSum=0.474;QD=10.21;ReadPosRankSum=-1.096;SOR=0.000;set=variant28	GT:AD:DP:GQ:PL	./.:.:.:.:.	0/0:3,0:3:9:0,9,120	0/0:10,0:10:27:0,27,360	0/0:22,0:22:63:0,63,819	0/0:14,0:14:42:0,42,560	0/0:5,0:5:15:0,15,200	./.:.:.:.:.	0/0:3,0:3:9:0,9,120	0/0:2,0:2:6:0,6,80	0/0:37,0:37:99:0,111,1470	0/0:28,0:28:84:0,84,1120	0/0:6,0:6:18:0,18,240	0/0:17,0:17:51:0,51,680	0/0:5,0:5:15:0,15,200	0/0:24,0:24:69:0,69,889	0/0:20,0:20:60:0,60,790	0/0:38,0:39:99:0,105,1390	0/0:3,0:3:9:0,9,120	0/1:8,3:11:87:87,0,277	0/0:5,0:5:15:0,15,200	0/0:17,0:17:51:0,51,659	./.:.:.:.:.	0/0:3,0:3:9:0,9,120	0/0:2,0:2:6:0,6,80	0/0:2,0:2:6:0,6,80	0/0:4,0:4:12:0,12,160	0/0:10,0:10:30:0,30,390	0/0:7,0:7:21:0,21,280	0/0:7,0:7:21:0,21,270	0/0:3,0:3:9:0,9,120	0/0:3,0:3:9:0,9,120	0/0:5,0:5:15:0,15,179	0/0:2,0:2:6:0,6,80	0/0:6,0:6:18:0,18,230	0/0:7,0:8:21:0,21,280	0/0:3,0:3:9:0,9,120	0/0:14,0:14:42:0,42,539	./.:.:.:.:.	0/0:3,0:3:9:0,9,120	0/0:1,0:1:3:0,3,40	./.:.:.:.:.
NC_019466.2	16992661	.	C	T	62.83	.	AC=2;AF=0.014;AN=140;BaseQRankSum=0.164;DP=710;Dels=0.00;ExcessHet=3.0417;FS=0.000;HaplotypeScore=0.4636;InbreedingCoeff=-0.0498;MLEAC=2;MLEAF=0.014;MQ=60.00;MQ0=0;MQRankSum=1.365;QD=5.71;ReadPosRankSum=0.236;SOR=0.000;set=variant28	GT:AD:DP:GQ:PL	./.:.:.:.:.	0/1:2,1:3:31:31,0,71	0/0:10,0:10:30:0,30,400	0/0:22,0:22:63:0,63,840	0/0:14,0:14:42:0,42,550	0/0:5,0:5:15:0,15,200	./.:.:.:.:.	0/0:3,0:3:9:0,9,120	0/0:2,0:2:6:0,6,80	0/0:37,0:37:99:0,108,1440	0/0:28,0:28:81:0,81,1080	0/0:6,0:6:18:0,18,240	0/0:17,0:17:51:0,51,670	0/0:5,0:5:15:0,15,200	0/0:24,0:24:72:0,72,950	0/0:20,0:20:57:0,57,750	0/0:39,0:39:99:0,117,1519	0/0:3,0:3:9:0,9,120	0/1:8,3:11:87:87,0,287	0/0:5,0:5:15:0,15,200	0/0:17,0:17:51:0,51,680	./.:.:.:.:.	0/0:3,0:3:9:0,9,120	0/0:2,0:2:6:0,6,70	0/0:2,0:2:6:0,6,80	0/0:4,0:4:12:0,12,160	0/0:10,0:10:30:0,30,400	0/0:7,0:7:21:0,21,280	0/0:7,0:7:21:0,21,280	0/0:3,0:3:9:0,9,110	0/0:3,0:3:9:0,9,120	0/0:5,0:5:15:0,15,200	0/0:2,0:2:6:0,6,80	0/0:6,0:6:18:0,18,240	0/0:8,0:8:21:0,21,270	0/0:3,0:3:9:0,9,120	0/0:14,0:14:42:0,42,560	./.:.:.:.:.	0/0:3,0:3:9:0,9,110	0/0:1,0:1:3:0,3,40	./.:.:.:.:.
NC_019466.2	16992678	.	G	A	57.61	.	AC=2;AF=0.014;AN=140;BaseQRankSum=0.099;DP=710;Dels=0.00;ExcessHet=3.0417;FS=0.000;HaplotypeScore=0.3889;InbreedingCoeff=-0.0476;MLEAC=2;MLEAF=0.014;MQ=60.00;MQ0=0;MQRankSum=-0.873;QD=1.99;ReadPosRankSum=0.235;SOR=0.000;set=variant28	GT:AD:DP:GQ:PL	./.:.:.:.:.	0/0:3,0:3:9:0,9,120	0/0:10,0:10:30:0,30,400	0/0:22,0:22:66:0,66,880	0/0:14,0:14:42:0,42,560	0/0:5,0:5:15:0,15,200	./.:.:.:.:.	0/0:3,0:3:9:0,9,120	0/0:2,0:2:6:0,6,80	0/0:37,0:37:99:0,111,1480	0/0:28,0:28:84:0,84,1110	0/0:6,0:6:18:0,18,240	0/0:17,0:17:48:0,48,640	0/0:5,0:5:15:0,15,200	0/0:24,0:24:72:0,72,960	0/0:20,0:20:57:0,57,750	0/0:39,0:39:99:0,117,1550	0/0:3,0:3:9:0,9,120	0/0:11,0:11:33:0,33,440	0/1:3,2:5:65:65,0,105	0/0:17,0:17:51:0,51,680	./.:.:.:.:.	0/0:3,0:3:9:0,9,120	0/0:2,0:2:6:0,6,70	0/0:2,0:2:6:0,6,80	0/0:4,0:4:12:0,12,160	0/0:10,0:10:30:0,30,400	0/0:7,0:7:21:0,21,280	0/0:7,0:7:21:0,21,280	0/0:3,0:3:9:0,9,110	0/0:3,0:3:9:0,9,120	0/0:5,0:5:15:0,15,200	0/0:2,0:2:6:0,6,80	0/0:6,0:6:18:0,18,240	0/0:8,0:8:21:0,21,270	0/0:3,0:3:9:0,9,120	0/0:14,0:14:42:0,42,560	./.:.:.:.:.	0/0:3,0:3:9:0,9,120	0/0:1,0:1:3:0,3,40	./.:.:.:.:.
NC_019466.2	16992686	.	C	T	1985.62	.	AC=16;AF=0.114;AN=140;BaseQRankSum=0.234;DP=710;Dels=0.00;ExcessHet=0.0075;FS=0.000;HaplotypeScore=0.4882;InbreedingCoeff=0.2730;MLEAC=14;MLEAF=0.100;MQ=60.00;MQ0=0;MQRankSum=0.240;QD=17.42;ReadPosRankSum=1.215;SOR=0.010;set=variant28	GT:AD:DP:GQ:PL	./.:.:.:.:.	0/0:3,0:3:9:0,9,120	0/0:10,0:10:30:0,30,400	0/0:22,0:22:63:0,63,819	0/0:14,0:14:42:0,42,560	0/0:5,0:5:15:0,15,200	./.:.:.:.:.	0/0:3,0:3:9:0,9,120	0/0:2,0:2:6:0,6,80	0/0:37,0:37:99:0,111,1439	0/0:28,0:28:78:0,78,1030	0/1:2,4:6:62:132,0,62	0/0:17,0:17:51:0,51,670	0/0:5,0:5:15:0,15,200	0/1:14,9:24:99:294,0,443	0/0:20,0:20:57:0,57,750	0/1:23,16:39:99:475,0,806	1/1:0,3:3:9:99,9,0	0/0:11,0:11:33:0,33,440	0/0:5,0:5:15:0,15,200	0/1:7,10:17:99:339,0,229	./.:.:.:.:.	0/0:3,0:3:9:0,9,120	0/0:2,0:2:6:0,6,70	0/0:2,0:2:6:0,6,80	0/0:4,0:4:12:0,12,160	0/0:10,0:10:30:0,30,400	0/0:7,0:7:21:0,21,280	0/1:3,4:7:62:142,0,62	0/1:2,1:3:31:31,0,71	1/1:0,3:3:9:120,9,0	0/0:5,0:5:15:0,15,200	0/0:2,0:2:6:0,6,80	0/0:6,0:6:18:0,18,240	0/0:8,0:8:24:0,24,320	0/1:1,2:3:31:71,0,31	0/0:14,0:14:42:0,42,550	./.:.:.:.:.	0/0:3,0:3:9:0,9,120	0/0:1,0:1:3:0,3,40	./.:.:.:.:.
[truncated: 2,374 more rows]
[truncated: 9 more columns]

## Sheet: Table S2
				G martix
	3	4	5	6	7	8	51	12	11	10	1	2	13	14	15	16	17	9	19	20	21	22	23	24	25	26	27	28	29	30	31	32	33	34	35	36	37	38	39	40	50	41	42	43	44	45	46	47	48
3	1	-0.0397	-0.02	-0.0165	-0.0086	-0.0353	-0.0123	-0.0112	-0.0191	-0.016	0.0029	-0.0088	-0.0285	-0.0334	-0.0054	-0.0258	-0.019	-0.0078	-0.0424	-0.014	-0.0219	-0.0253	-0.0415	-0.0315	-0.0277	-0.028	-0.017	-0.0341	-0.0132	-0.0229	-0.044	-0.0268	-0.0273	-0.0069	-0.0324	-0.0242	0.0108	-0.0442	-0.0205	-0.0031	-0.0327	-0.0048	-0.0255	-0.0031	-0.0138	-0.0236	-0.0172	0.0023	-0.0334
[truncated: 49 more rows]
[truncated: 1 more columns]

## Sheet: Table S3
				IBS distant
[truncated: 51 more rows]
[truncated: 1 more columns]

## Sheet: Table S4
					Candidates genes selected based on ROH
[truncated: 42 more rows]

## Sheet: Table S5
				Candidates genes selected based on Pi
[truncated: 441 more rows]

## Sheet: Table S6
			Candidates genes selected based onTajima'S D
[truncated: 1,208 more rows]
